# Supplementary material for: Simultaneous inhibition of DNA-PK and Polϴ improves integration efficiency and precision of genome editing
Source: Nat Commun. 2023 Aug 14;14:4761. doi: 10.1038/s41467-023-40344-4 (PMC10425386; doi:10.1038/s41467-023-40344-4)
Supplement: Supplementary file 5 — Supplementary Data 1 [file 41467_2023_40344_MOESM5_ESM.xlsx]

## Sheet: Sheet1
Supplementary Data S1
sgRNA target sequences used in this study.
Figure	Target	Sequence
Fig. 1; Ext. Fig. 1	TLR	ACTGCACGCATCTGCGGCCA
Fig. 2,3,4; Ext. Fig. 2.1, 2.2, 3.1, 3.2, 4	gDel / STAT1	GAATGAGGGTCCTTTGGGAA
Fig. 2,3,4; Ext. Fig. 2.1, 2.2, 2.3, 3.1, 3.2, 4	gIns / CD34	ATAGGAGAAGATGATGTATA
Fig. 2,3,4; Ext. Fig. 2.1, 2.2, 2.3, 3.1, 3.2, 4	gMej / CD34	TTCATGAGTCTTGACAACAA
Fig. 5	HEK3	GGCCCAGACTGAGCACGTGA
Fig. 5	HEK4	GGCACTGCGGCTGGAGGTGG
Fig. 5; Ext. Fig. 5.1	HBEGF	GGGTGATGTTGCCTGACCGG
Fig. 5; Ext. Fig. 5.1	PCSK9	CAGGTTCCACGGGATGCTCT
Fig. 6; Ext. Fig. 6.1; 6.2	CTNNB1	TTTTAAAACTTCTTACCTAA
Fig. 6; Ext. Fig. 6.1; 6.2	HDAC2	GGTGAGACTGTCAAATTCAG
Fig. 6; Ext. Fig. 6.1; 6.2	MAPK8	TTGACAGACGACGATGATGA
Fig. 6; Ext. Fig. 6.1; 6.2	NRAS	TGAAATGACTGAGTACAAAC
Fig. 6; Ext. Fig. 6.1; 6.2	NR3C1	TAAGGCAACCATTCTTATTA
Fig. 6; Ext. Fig. 6.1; 6.2	TRAC	CAGGGTTCTGGATATCTGT
