# Supplementary material for: Simultaneous inhibition of DNA-PK and Polϴ improves integration efficiency and precision of genome editing
Source: Nat Commun. 2023 Aug 14;14:4761. doi: 10.1038/s41467-023-40344-4 (PMC10425386; doi:10.1038/s41467-023-40344-4)
Supplement: Supplementary file 6 — Supplementary Data 2 [file 41467_2023_40344_MOESM6_ESM.xlsx]

## Sheet: Sheet1
Supplementary Data S2
Primer and probes used in this study.
NGS- Amplicon Sequencing
Name	Sequence
gMej_fwd_1	TCGTCGGCAGCGTCAGATGTGTATAAGAGACAGCCTGAAGTCAGGAAATTGCATCAG
gMej_fwd_2	TCGTCGGCAGCGTCAGATGTGTATAAGAGACAGAAGCCCTGAAGTCAGGAAATTGCATCAG
gMej_fwd_3	TCGTCGGCAGCGTCAGATGTGTATAAGAGACAGCGTTCCTGAAGTCAGGAAATTGCATCAG
gMej_fwd_4	TCGTCGGCAGCGTCAGATGTGTATAAGAGACAGGTCACCTGAAGTCAGGAAATTGCATCAG
gMej_fwd_5	TCGTCGGCAGCGTCAGATGTGTATAAGAGACAGACAGCCTGAAGTCAGGAAATTGCATCAG
gMej_fwd_6	TCGTCGGCAGCGTCAGATGTGTATAAGAGACAGCAGTCCTGAAGTCAGGAAATTGCATCAG
gMej_fwd_7	TCGTCGGCAGCGTCAGATGTGTATAAGAGACAGTGTCCCTGAAGTCAGGAAATTGCATCAG
gMej_rev_1	GTCTCGTGGGCTCGGAGATGTGTATAAGAGACAGAGGCTGGTACTTCCAAGGGTA
gMej_rev_2	GTCTCGTGGGCTCGGAGATGTGTATAAGAGACAGAGCAAGGCTGGTACTTCCAAGGGTA
gMej_rev_3	GTCTCGTGGGCTCGGAGATGTGTATAAGAGACAGCCTTAGGCTGGTACTTCCAAGGGTA
gMej_rev_4	GTCTCGTGGGCTCGGAGATGTGTATAAGAGACAGGAACAGGCTGGTACTTCCAAGGGTA
gMej_rev_5	GTCTCGTGGGCTCGGAGATGTGTATAAGAGACAGTTGGAGGCTGGTACTTCCAAGGGTA
gMej_rev_6	GTCTCGTGGGCTCGGAGATGTGTATAAGAGACAGACAGAGGCTGGTACTTCCAAGGGTA
gMej_rev_7	GTCTCGTGGGCTCGGAGATGTGTATAAGAGACAGCAGTAGGCTGGTACTTCCAAGGGTA
gMej_rev_8	GTCTCGTGGGCTCGGAGATGTGTATAAGAGACAGCTACAGGCTGGTACTTCCAAGGGTA
gMej_rev_9	GTCTCGTGGGCTCGGAGATGTGTATAAGAGACAGGATGAGGCTGGTACTTCCAAGGGTA
gMej_rev_10	GTCTCGTGGGCTCGGAGATGTGTATAAGAGACAGGGATAGGCTGGTACTTCCAAGGGTA
gMej_rev_11	GTCTCGTGGGCTCGGAGATGTGTATAAGAGACAGTGTCAGGCTGGTACTTCCAAGGGTA
gIns_fwd_1	TCGTCGGCAGCGTCAGATGTGTATAAGAGACAGCCAGCCAACGTTTCAACTCC
gIns_fwd_2	TCGTCGGCAGCGTCAGATGTGTATAAGAGACAGAAGCCCAGCCAACGTTTCAACTCC
gIns_fwd_3	TCGTCGGCAGCGTCAGATGTGTATAAGAGACAGCGTTCCAGCCAACGTTTCAACTCC
gIns_fwd_4	TCGTCGGCAGCGTCAGATGTGTATAAGAGACAGGTCACCAGCCAACGTTTCAACTCC
gIns_fwd_5	TCGTCGGCAGCGTCAGATGTGTATAAGAGACAGACAGCCAGCCAACGTTTCAACTCC
gIns_fwd_6	TCGTCGGCAGCGTCAGATGTGTATAAGAGACAGCAGTCCAGCCAACGTTTCAACTCC
gIns_fwd_7	TCGTCGGCAGCGTCAGATGTGTATAAGAGACAGTGTCCCAGCCAACGTTTCAACTCC
gIns_rev_1	GTCTCGTGGGCTCGGAGATGTGTATAAGAGACAGTGAGGGGCAATCTGCCATTT
gIns_rev_2	GTCTCGTGGGCTCGGAGATGTGTATAAGAGACAGAGCATGAGGGGCAATCTGCCATTT
gIns_rev_3	GTCTCGTGGGCTCGGAGATGTGTATAAGAGACAGCCTTTGAGGGGCAATCTGCCATTT
gIns_rev_4	GTCTCGTGGGCTCGGAGATGTGTATAAGAGACAGGAACTGAGGGGCAATCTGCCATTT
gIns_rev_5	GTCTCGTGGGCTCGGAGATGTGTATAAGAGACAGTTGGTGAGGGGCAATCTGCCATTT
gIns_rev_6	GTCTCGTGGGCTCGGAGATGTGTATAAGAGACAGACAGTGAGGGGCAATCTGCCATTT
gIns_rev_7	GTCTCGTGGGCTCGGAGATGTGTATAAGAGACAGCAGTTGAGGGGCAATCTGCCATTT
gIns_rev_8	GTCTCGTGGGCTCGGAGATGTGTATAAGAGACAGCTACTGAGGGGCAATCTGCCATTT
gIns_rev_9	GTCTCGTGGGCTCGGAGATGTGTATAAGAGACAGGATGTGAGGGGCAATCTGCCATTT
gIns_rev_10	GTCTCGTGGGCTCGGAGATGTGTATAAGAGACAGGGATTGAGGGGCAATCTGCCATTT
gIns_rev_11	GTCTCGTGGGCTCGGAGATGTGTATAAGAGACAGTGTCTGAGGGGCAATCTGCCATTT
gDel_fwd_1	TCGTCGGCAGCGTCAGATGTGTATAAGAGACAGGGCATTCTCTGAAGAGTGGGTT
gDel_fwd_2	TCGTCGGCAGCGTCAGATGTGTATAAGAGACAGAAGCGGCATTCTCTGAAGAGTGGGTT
gDel_fwd_3	TCGTCGGCAGCGTCAGATGTGTATAAGAGACAGCGTTGGCATTCTCTGAAGAGTGGGTT
gDel_fwd_4	TCGTCGGCAGCGTCAGATGTGTATAAGAGACAGGTCAGGCATTCTCTGAAGAGTGGGTT
gDel_fwd_5	TCGTCGGCAGCGTCAGATGTGTATAAGAGACAGACAGGGCATTCTCTGAAGAGTGGGTT
gDel_fwd_6	TCGTCGGCAGCGTCAGATGTGTATAAGAGACAGCAGTGGCATTCTCTGAAGAGTGGGTT
gDel_fwd_7	TCGTCGGCAGCGTCAGATGTGTATAAGAGACAGTGTCGGCATTCTCTGAAGAGTGGGTT
gDel_rev_1	GTCTCGTGGGCTCGGAGATGTGTATAAGAGACAGTTCCTACGTCAAGCAGTTCCC
gDel_rev_2	GTCTCGTGGGCTCGGAGATGTGTATAAGAGACAGAGCATTCCTACGTCAAGCAGTTCCC
gDel_rev_3	GTCTCGTGGGCTCGGAGATGTGTATAAGAGACAGCCTTTTCCTACGTCAAGCAGTTCCC
gDel_rev_4	GTCTCGTGGGCTCGGAGATGTGTATAAGAGACAGGAACTTCCTACGTCAAGCAGTTCCC
gDel_rev_5	GTCTCGTGGGCTCGGAGATGTGTATAAGAGACAGTTGGTTCCTACGTCAAGCAGTTCCC
gDel_rev_6	GTCTCGTGGGCTCGGAGATGTGTATAAGAGACAGACAGTTCCTACGTCAAGCAGTTCCC
gDel_rev_7	GTCTCGTGGGCTCGGAGATGTGTATAAGAGACAGCAGTTTCCTACGTCAAGCAGTTCCC
gDel_rev_8	GTCTCGTGGGCTCGGAGATGTGTATAAGAGACAGCTACTTCCTACGTCAAGCAGTTCCC
gDel_rev_9	GTCTCGTGGGCTCGGAGATGTGTATAAGAGACAGGATGTTCCTACGTCAAGCAGTTCCC
gDel_rev_10	GTCTCGTGGGCTCGGAGATGTGTATAAGAGACAGGGATTTCCTACGTCAAGCAGTTCCC
gDel_rev_11	GTCTCGTGGGCTCGGAGATGTGTATAAGAGACAGTGTCTTCCTACGTCAAGCAGTTCCC
HEK3_fwd	TCGTCGGCAGCGTCAGATGTGTATAAGAGACAGCCATGCAATTAGTCTATTTCTGCTGCA
HEK3_rev	GTCTCGTGGGCTCGGAGATGTGTATAAGAGACAGCAGCCCAGCCAAACTTGTCAACCAGTA
HEK3_OT1_fwd	TCGTCGGCAGCGTCAGATGTGTATAAGAGACAGGGAGAAGCATGAACCAGTCAAAAAGTT
HEK3_OT1_rev	GTCTCGTGGGCTCGGAGATGTGTATAAGAGACAGCGTGGAGCCACTGATGCTCATGTCATC
HEK3_OT2_fwd	TCGTCGGCAGCGTCAGATGTGTATAAGAGACAGGAGACTTAGTGAGACTTGAAACCTATC
HEK3_OT2_rev	GTCTCGTGGGCTCGGAGATGTGTATAAGAGACAGTGGGAGAGTTAACCTGGGTTCAGTAGA
HEK3_OT3_fwd	TCGTCGGCAGCGTCAGATGTGTATAAGAGACAGATTCCTGGTCCAAAGGCCCAAGAACCT
HEK3_OT3_rev	GTCTCGTGGGCTCGGAGATGTGTATAAGAGACAGCAGCCGGCGATGAGTAAGAGTGATGTG
HEK3_OT4_fwd	TCGTCGGCAGCGTCAGATGTGTATAAGAGACAGCTCATCTTAATCTGCTCAGCCAGAATT
HEK3_OT4_rev	GTCTCGTGGGCTCGGAGATGTGTATAAGAGACAGACAAAAGCTATGATGTGATGTGACTGG
HEK4_fwd	TCGTCGGCAGCGTCAGATGTGTATAAGAGACAGTGGAAGGAAGGGAGGAAGGG
HEK4_rev	GTCTCGTGGGCTCGGAGATGTGTATAAGAGACAGCCTTTCAACCCGAACGGAGA
HEK4_OT1_fwd	TCGTCGGCAGCGTCAGATGTGTATAAGAGACAGCTGGGGCTGAAGATCCCTAG
HEK4_OT1_rev	GTCTCGTGGGCTCGGAGATGTGTATAAGAGACAGCATTCCGGATGATTCTCCTACTT
HEK4_OT2_fwd	TCGTCGGCAGCGTCAGATGTGTATAAGAGACAGCATGAGAGCAAGGGAGCC
HEK4_OT2_rev	GTCTCGTGGGCTCGGAGATGTGTATAAGAGACAGGTGTGTGTGTTTGTGTGTGTG
HEK4_OT3_fwd	TCGTCGGCAGCGTCAGATGTGTATAAGAGACAGGTGAGCTCATTTCCACCAGAACTCAGC
HEK4_OT3_rev	GTCTCGTGGGCTCGGAGATGTGTATAAGAGACAGGCAGAGTAGATAAGGACAGATGGGAAA
HBEGF_fwd_1	TCGTCGGCAGCGTCAGATGTGTATAAGAGACAGAAGC
HBEGF_fwd_2	TCGTCGGCAGCGTCAGATGTGTATAAGAGACAGCGTT
HBEGF_fwd_3	TCGTCGGCAGCGTCAGATGTGTATAAGAGACAGGTCA
HBEGF_fwd_4	TCGTCGGCAGCGTCAGATGTGTATAAGAGACAGACAG
HBEGF_fwd_5	TCGTCGGCAGCGTCAGATGTGTATAAGAGACAGCAGT
HBEGF_fwd_6	TCGTCGGCAGCGTCAGATGTGTATAAGAGACAGTGTC
HBEGF_rev_1	GTCTCGTGGGCTCGGAGATGTGTATAAGAGACAGAGCA
HBEGF_rev_2	GTCTCGTGGGCTCGGAGATGTGTATAAGAGACAGCCTT
HBEGF_rev_3	GTCTCGTGGGCTCGGAGATGTGTATAAGAGACAGGAAC
HBEGF_rev_4	GTCTCGTGGGCTCGGAGATGTGTATAAGAGACAGTTGG
HBEGF_rev_5	GTCTCGTGGGCTCGGAGATGTGTATAAGAGACAGACAG
HBEGF_rev_6	GTCTCGTGGGCTCGGAGATGTGTATAAGAGACAGCAGT
HBEGF_rev_7	GTCTCGTGGGCTCGGAGATGTGTATAAGAGACAGCTAC
HBEGF_rev_8	GTCTCGTGGGCTCGGAGATGTGTATAAGAGACAGGATG
HBEGF_rev_9	GTCTCGTGGGCTCGGAGATGTGTATAAGAGACAGGGAT
HBEGF_rev_10	GTCTCGTGGGCTCGGAGATGTGTATAAGAGACAGTGTC
PCSK9_fwd_1	TCGTCGGCAGCGTCAGATGTGTATAAGAGACAGAAGC
PCSK9_fwd_2	TCGTCGGCAGCGTCAGATGTGTATAAGAGACAGCGTT
PCSK9_fwd_3	TCGTCGGCAGCGTCAGATGTGTATAAGAGACAGGTCA
PCSK9_fwd_4	TCGTCGGCAGCGTCAGATGTGTATAAGAGACAGACAG
PCSK9_fwd_5	TCGTCGGCAGCGTCAGATGTGTATAAGAGACAGCAGT
PCSK9_fwd_6	TCGTCGGCAGCGTCAGATGTGTATAAGAGACAGTGTC
PCSK9_rev_1	GTCTCGTGGGCTCGGAGATGTGTATAAGAGACAGAGCA
PCSK9_rev_2	GTCTCGTGGGCTCGGAGATGTGTATAAGAGACAGCCTT
PCSK9_rev_3	GTCTCGTGGGCTCGGAGATGTGTATAAGAGACAGGAAC
PCSK9_rev_4	GTCTCGTGGGCTCGGAGATGTGTATAAGAGACAGTTGG
PCSK9_rev_5	GTCTCGTGGGCTCGGAGATGTGTATAAGAGACAGACAG
PCSK9_rev_6	GTCTCGTGGGCTCGGAGATGTGTATAAGAGACAGCAGT
PCSK9_rev_7	GTCTCGTGGGCTCGGAGATGTGTATAAGAGACAGCTAC
PCSK9_rev_8	GTCTCGTGGGCTCGGAGATGTGTATAAGAGACAGGATG
PCSK9_rev_9	GTCTCGTGGGCTCGGAGATGTGTATAAGAGACAGGGAT
PCSK9_rev_10	GTCTCGTGGGCTCGGAGATGTGTATAAGAGACAGTGTC
CTNNB1_fwd	TCGTCGGCAGCGTCAGATGTGTATAAGAGACAGTTCACTCTGGTGGATATGGCCAGG
CTNNB1_rev	GTCTCGTGGGCTCGGAGATGTGTATAAGAGACAGCCTAAACCACTCCCACCCTACCAA
HDAC2_fwd	TCGTCGGCAGCGTCAGATGTGTATAAGAGACAGTGTGCCAGCCTTTACAGGATAACT
HDAC2_rev	GTCTCGTGGGCTCGGAGATGTGTATAAGAGACAGCCATGCCAAAGTAGTATAAAATGAAGCCA
MAPK8_fwd	TCGTCGGCAGCGTCAGATGTGTATAAGAGACAGGGCAGTCAGTGCAGTGCAAGTAG
MAPK8_rev	GTCTCGTGGGCTCGGAGATGTGTATAAGAGACAGAATGACTAACCGACTCCCCATCCC
NR3C1_fwd	TCGTCGGCAGCGTCAGATGTGTATAAGAGACAGCCCACTGACCAATTTGGAAGCCTG
NR3C1_rev	GTCTCGTGGGCTCGGAGATGTGTATAAGAGACAGTGACGACTCAACTGCTTCTGTTGC
NRAS_fwd	TCGTCGGCAGCGTCAGATGTGTATAAGAGACAGACTACTCCAGAAGTGTGAGGCCGA
NRAS_rev	GTCTCGTGGGCTCGGAGATGTGTATAAGAGACAGCCGACAAGTGAGAGACAGGATCAGG
TLR Junction PCR
Name	Sequence
5' junction puro/AVVS1_fwd	CCCCTATGTCCACTTCAGGA
5' junction puro/AVVS1_rev	TGAGGAAGAGTTCTTGCAGCT
3' juntion TLR gfp/AVVS1_fwd	GCTCGACCAGGATGGGCAC
3' juntion TLR gfp/AVVS1_rev	ACAGGAGGTGGGGGTTAGAC
ddPCR assays
TLR cell line
Puromycin_fwd	GTCACCGAGCTGCAAGAA
Puromycin_rev	CACCTTGCCGATGTCGAG
Puromycin_Probe	CTCTTCCTCACGCGCGTCGG
Translocation
PCSK9-HBEGF_1_F	TCGACTACATCGAGGAGGAC
PCSK9-HBEGF_1_IN	ACGGCTGCCTTGGCAACCCCTCA
PCSK9-HBEGF_1_R	AGGCACAGTGGCAACATTAT
HiBiT integration
Name	Sequence
CTNNB1_fwd	TTCACTCTGGTGGATATGGCCAGG
CTNNB1_rev	CCTAAACCACTCCCACCCTACCAA
CTNNB1_Probe 1	/5HEX/TGGGTGGCC/ZEN/ACCACCCTGGT/3IABkFQ/
HDAC2_fwd	TGTGCCAGCCTTTACAGGATAACT
HDAC2_rev	CCATGCCAAAGTAGTATAAAATGAAGCCA
HDAC2_Probe 1	/5HEX/AGCATGAGC/ZEN/CTACAGGACCTGATCA/3IABkFQ/
MAPK8_fwd	GGCAGTCAGTGCAGTGCAAGTAG
MAPK8_rev	AATGACTAACCGACTCCCCATCCC
MAPK8_Probe 1	/5HEX/TGGGCCTCT/ZEN/GGGCTGCTGTA/3IABkFQ/
NRAS_fwd	ACTACTCCAGAAGTGTGAGGCCGA
NRAS_rev	CCGACAAGTGAGAGACAGGATCAGG
NRAS_Probe 1	/5HEX/AGGCCCAGT/ZEN/GGTAGCCCGCT/3IABkFQ/
NR3C1_fwd	CCCACTGACCAATTTGGAAGCCTG
NR3C1_rev	TGACGACTCAACTGCTTCTGTTGC
NR3C1_Probe 1	/5HEX/ACGCACTAC/ZEN/ATGTGGTTTATAGAGGGCC/3IABkFQ/
HiBiT_Probe 2	/56-FAM/TGAGCGGCT/ZEN/GGCGGCTGTTCAAGAAGATTA/3IABkFQ/
HaloTag-HiBiT integration
Name	Sequence	Flank
Single Amplicon Method
MAPK8_fwd	AACCTCGTGTAAAGTGGGGCAGT	NA
MAPK8_rev	ATTTTCCCTCACTCCTCTGGGGTT	NA
MAPK8_Probe 1	/5HEX/TGGGCCTCT/ZEN/GGGCTGCTGTA/3IABkFQ/	NA
NRAS_fwd	TTTCCCGGCTGTGGTCCTAAATCT	NA
NRAS_rev	CCTGTGTGGTAGGCAGGACAAGTT	NA
NRAS_Probe 1	/5HEX/AGGCCCAGT/ZEN/GGTAGCCCGCT/3IABkFQ/	NA
NR3C1_fwd	GCCAGAACTGGCAGCGGTTTTATC	NA
NR3C1_rev	AGTGCCATCAGGTTAGAAGCACCA	NA
NR3C1_Probe 1	/5HEX/ACGCACTAC/ZEN/ATGTGGTTTATAGAGGGCC/3IABkFQ/	NA
HiBiT	/56-FAM/TGAGCGGCT/ZEN/GGCGGCTGTTCAAGAAGATTA/3IABkFQ/	NA
5' Flank and 3' Flank Method
HDAC2_fwd	TCCAAGGACAACAGTGGTGAAAAA	5'
HDAC2_rev	CTCGCCCAGGACTTCCACATAATGG	5'
HDAC2_Probe 1	/5HEX/AGCATGAGC/ZEN/CTACAGGACCTGATCA/3IABkFQ/	5'
HDAC2_fwd	GGCAAGTCTGGTCAATACAAGTTCTGG	3'
HDAC2_rev	CTAACTGCAAGGCTGTGGACATCGG	3'
HiBiT	/56-FAM/TGAGCGGCT/ZEN/GGCGGCTGTTCAAGAAGATTA/3IABkFQ/	3'
MAPK8_fwd	AACCTCGTGTAAAGTGGGGCAGT	5'
MAPK8_rev	CTCGCCCAGGACTTCCACATAATGG	5'
HaloTag	/56-FAM/ACAGATCCT/ZEN/CAGTGGTTGGCTCGAG/3IABkFQ/	5'
MAPK8_fwd	CCCTCACTCCTCTGGGGTTATTTCA	3'
MAPK8_rev	CTAACTGCAAGGCTGTGGACATCGG	3'
HiBiT	/56-FAM/TGAGCGGCT/ZEN/GGCGGCTGTTCAAGAAGATTA/3IABkFQ/	3'
Chromosomal Probe for normalization
Name	Sequence	Flank
RPPH1_fwd	GTCATCAACCCGCTCCAAGGAATC	NA
RPPH1_rev	GACATGGGAGTGGAGTGACAGGAC	NA
RPPH1_probe	/5Cy5/GGGCCCAGT/TAO/GTCACTAGGCGGGAA/3IAbRQSp/	NA
dsDNA HDRT (TRAC/ GFP KI) synthesis
Name	Sequence
TRAC_HDRT_Fw	TGAAATCATGGCCTCTTGGC
TRAC_HDRT_Rev	GGGAAGAAGGTGTCTTCTGGA
