# Supplementary material for: Simultaneous inhibition of DNA-PK and Polϴ improves integration efficiency and precision of genome editing
Source: Nat Commun. 2023 Aug 14;14:4761. doi: 10.1038/s41467-023-40344-4 (PMC10425386; doi:10.1038/s41467-023-40344-4)
Supplement: Supplementary file 7 — Supplementary Data 3 [file 41467_2023_40344_MOESM7_ESM.xlsx]

## Sheet: Sheet1
Supplementary Data S3
DNA donors used in this study.
Insertions and point mutations are highlighted in red.
Type	Target	Insertion length (bp)	Sequence
ssDNA	gDel	34	A*A*CAGTTGGGCACTGACTTTATGCATAACATTTGCTAGATGTTGCTTAACTTCTCCTTTCGTTTAATTGAGTTGCAATTGGTTAATAACGGTATCCAAAGGACCCTCATTCTCGTCCTGATACTTTGGGTGTATCTGGATGTTTTTCACTTG*T*G
ssDNA	gIns	34	A*A*TGTTTCAGACCTTTCAACCACTAGCACTAGCCTTGCAACATCTCCCACTAAACCCTATGTTTAATTGAGTTGCAATTGGTTAATAACGGTATACATCATCTTCTCCTATCCTAAGTGACATCAAGGTGGGTGAATTGGGCCAAAAATGGC*A*G
ssDNA	gMej	34	T*T*TGTAGAAACATTTGAAAATGTTCCCTGGGTAGGTAACTCTGGGGTAGCAGTACCGTTGGTTTAATTGAGTTGCAATTGGTTAATAACGGTATTTGTCAAGACTCATGAACCCAGAAGCTATAGGGAAACGAGGAGGAAGAATCAGAACCT*A*A
dsDNA_fw	NA	34	G*T*TTAATTGAGTTGTCTAGAGTTAATAACGGT*A*T
dsDNA_rev	NA	34	A*T*ACCGTTATTAACTCTAGACAACTCAATTAA*A*C
ssDNA	HEK3	18	G*T*CCTGCGACGCCCTCTGGAGGAAGCAGGGCTTCCTTTCCTCTGCCATCAATGATGGTGATGATGGTGCGTGCTCAGTCTGGGCCCCAAGGATTGACCCAGGCCAGGGCTGGAGAA*G*C
ssDNA	HEK4	6	A*G*GGCCCCCACTGTAGTCACACAGCACCAGAGTCTCCGCTTTAACCCCCACATCTTCCTCCAGCCGCAGTGCCACCGGGGCGCCGCGGTGCCCCTGCCTGTCAT*C*C
ssDNA	HBEGF	6	G*T*GCAGGGTTCACAGGAAATGGAACCTGACCCATTAGGCATCAGCCCCCGCAATTGGTCAGGCAACATCACCCCTTCCCTGGGTAGGTGTGTGGGTGGAGGGGC*T*G
ssDNA-HiBiT	CTNNB1	39	GGGCTGCCTCCAGGTGACAGCAATCAGCTGGCCTGGTTTGATACTGACCTGGTCTCCGTGAGCGGCTGGCGGCTGTTCAAGAAGATTAGCTAAATCATCGTTTAGGTAAGAAGTTTTAAAAAGCCAGTTTGGGTAAAATA
ssDNA-HiBiT	HDAC2	39	CACATTGCCTCTTTTAACAGAACCAAATCAGAACAGCTCAGCAACCCCGTCTCCGTGAGCGGCTGGCGGCTGTTCAAGAAGATTAGCTGAATTTGACAGTCTCACGAATTTCAGAAAATCATTAAAAAGAAAATATTGAA
ssDNA-HiBiT	MAPK8	39	CTGTCTGCAACTGATTTGCTGTTTTGTTTCTCATAGCACAGGTGCAGCAGGTCTCCGTGAGCGGCTGGCGGCTGTTCAAGAAGATTAGCTGATCAATGGCTCTCAGCATTCATCATCATCGTCGTCTGTCAATGATGTGTCT
ssDNA-HiBiT	NRAS	39	CAATTAACCCTGATTACTGGTTTCCAACAGGTTCTTGCTGGTGTGAAATGGTGAGCGGCTGGCGGCTGTTCAAGAAGATTAGCACTGAGTACAAACTAGTGGTGGTTGGAGCAGGTGGTGTTGGGAAAAGCGC
ssDNA-HiBiT	NR3C1	39	TACCAAAATATTCAAATGGAAATATCAAAAAACTTCTGTTTCATCAAAAGGTCTCCGTGAGCGGCTGGCGGCTGTTCAAGAAGATTAGCTGACTGCGTTATTAAGAATCGTTGCCTTAAAGAAAGTCGAATTAATAGCTTTT
Plasmid-HaloTag-HiBiT	HDAC2	975	CATAAGACAACATATGCCATCTTACCTATTGGTTTATCAGTATAACTATATCAGTCAGTTTGTATTCTTGTACGTAGTTTATCTGAGACCCTTTTTTGCTGTTATCTTTTATATATGCACTTAATGGTTTTCATGGTGTTCTTATTTCTGTGTACATGATTTTTTTAGTGTTGTGAGATAGGTAAATTTAAGAAACAATTTTAAGTAAAAACAGTTGAGGATTTTAGTGTCAGAAAGCATGTAAATGTTTGGGCACACATAATTTTGTGCCAGCCTTTACAGGATAACTTGGAATAGTTTATTAAATCACTAGAAAAATTAAGGCATTAATTACTCCAGAAACACTTAAGACATTATCAATTAATGTGTTTCTTAGCATGAGCCTACAGGACCTGATCA…
Plasmid-HaloTag-HiBiT	MAPK8	975	TTGTTTCAAATTTGAATCATTTGAATTTTTCCTTTTTAGTGAGAAGCTGTAAAGACTTTTTTGTAGGGAAGTAGCTTTTAACTTTTGTAGTTACACAGTCCTTTAAGATCCTCTGTCCAAAAAAAGGCATTACAGACAGTTTTGCATGTATTATCAGCAGTATTCACACATACCCTGAAGCCCATTCATGGATCTTGCTGCAGGACCATTTCTAAATGTGGTTCAGATGTAAAATTCTTGTCTTAAACTGAAAAACACATTCATTGAAAGGATAGGACTCCACGATTCTAGACATTTTCAGAATTCTCACCTCATAGCTGTCAATGAAGAGTGTTTTTAAGTTAGTGTGTTGGATATCATTTGCGATTATTTTTAGTGAGCCTTCGAAACCCAAGAGAA…
Plasmid-HaloTag-HiBiT	NRAS	975	GAGGTAAGTTTATCTCATGCATAGTGTTCGGCTTTGGGCTGTGGAATGTTCAGGCGTTTCACTGATGCCAGAAATGGAGCAGAATCTATCAGCTGGAGACAAAGGCCTTGGGCGGGGGTCCTTCCATTTGGTGCCTACGTGGGGAGATCTTTGGAGACAGAAGGGAGAATGGGAAGGAGTTGCGGCCTGGAGGCTTCCTGCTAGAGCTGAGAAGCCTTCGGGGAGTAATAGGAAGGGGGATTTCCATTGCTTAGGCTGAGGGCGGGGCCCAAGGACTGTTGAAAAATAGCTAAGGATGGGGGTTGCTAGAAAACTACTCCAGAAGTGTGAGGCCGATATTAATCCGGTGTTTTTGCGTTCTCTAGTCACTTTAAGAACCAAATGGAAGGTCACACTAGG…
Plasmid-HaloTag-HiBiT	NR3C1	975	ATTATGAAATATCCTTTCACCTAGTCATGTGTATATAAAATCACCATGTTATTACAGAATTTAGTAATACTGTTTTTAAAAAGTATGATTAATCCATTAAATTAGAATAATGCACCCTTCATATATTATGGTACTACAGTGATTCATGAAATAATTCTATATAATTCTACATACAATCAAAGAAATATAAAATGTGTTTTGTACGGAAGTGCTTATTTTTCATCTGGGGAATTCCAGTGAGATTGGTATATTCTAGGCCAGATAATTTTTTCAAAATAGAGGACAACAAACATGAGATGTTCCCACTGACCAATTTGGAAGCCTGATCATTACCATATCTTCTCTTGCAGGTGGTTGAAAATCTCCTTAACTATTGCTTCCAAACATTTTTGGATAAGA…
Electroporation enhancer oligo			CCACCAGGACACCCCCATCCCCCACCCCCCCCTCCTCCTCCCGGACAACCACTACCTCACCACCCACTCCCCCCTCACCAAACACCCCAAGGACA
