# Supplementary material for: Simultaneous inhibition of DNA-PK and Polϴ improves integration efficiency and precision of genome editing
Source: Nat Commun. 2023 Aug 14;14:4761. doi: 10.1038/s41467-023-40344-4 (PMC10425386; doi:10.1038/s41467-023-40344-4)
Supplement: Supplementary file 8 — Supplementary Data 4 [file 41467_2023_40344_MOESM8_ESM.xlsx]

## Sheet: Sheet1
Supplementary Data S4
Reference sequences used in this study.
Target	Reference sequence
gMej	CCTGAAGTCAGGAAATTGCATCAGGTGATATCACCAGGCTGATATCTTTAGGTTCTGATTCTTCCTCCTCGTTTCCCTATAGCTTCTGGGTTCATGAGTCTTGACAACAACGGTACTGCTACCCCAGAGTTACCTACCCAGGGAACATTTTCAAATGTTTCTACAAATGTATCCTACCAAGAAACTACAACACCTAGTACCCTTGGAAGTACCAGCCT
gIns	TGAGGGGCAATCTGCCATTTTTGGCCCAATTCACCCACCTTGATGTCACTTAGGATAGGAGAAGATGATGTATAGGGTTTAGTGGGAGATGTTGCAAGGCTAGTGCTAGTGGTTGAAAGGTCTGAAACATTTCCAGGTGACAGGCTAGGCTTCAAGGTTGTCTCTGGAGTTGAAACGTTGGCTGG
gDel	GGCATTCTCTGAAGAGTGGGTTTCACAAGTGAAAAACATCCAGATACACCCAAAGTATCAGGACGAGAATGAGGGTCCTTTGGGAAAGGAGAAGTTAAGCAACATCTAGCAAATGTTATGCATAAAGTCAGTGCCCAACTGTTATAGGTTGTTGGATAAATCAGTGGTTATTTAGGGAACTGCTTGACGTAGGAA
HBEGF	GCAACATTATGCCTGCCAGAGAGCATGGCAGTGCTGTCATCCCTGAGGGGTTGCCAAGGCAGCCGTTTGCTGGGTTTGGCTTAGGAGAGAGGCTAAGGAACCCACAGCCCCTCCACCCACACACCTACCCAGGGAAGGGGTGATGTTGCCTGACCGGGGGCTGATGCCTAATGGGTCAGGTTCCATTTCCTGTGAACCCTGCACAAAGGAATTGTTCTCTCACAACGTGGCC
PCSK9	TGGTATTCATCCGCCCGGTACCGTGGAGGGGTAATCCGCTCCAGGTTCCACGGGATGCTCTGGGCAAAGACAGAGGAGTCCTCCTCGATGTAGTCGACATGGGGCAACTTCAAGGCCTGCAGAAGCCAGAGAGGCCGGGGGACTCTGCTTAAGCCATTTGGACAGCAGCAAACACAGCCACAGCCTGGCCTTACCTGATCAAACCTGTCCCCACAT
HEK3_off1	GGAGAAGCATGAACCAGTCAAAAAGTTTAAAGACAAGAGCATTAACTGCACCAGTGGGCAGCTCAGCTCAGACACCAGTAGCGTGGGCACCCAGACTGAGCACGTGCTGGAGCCCAAGAAATGCAGAGACCTGTGCACCTCTGGTCAGGGCAAGTACAGTGACAGGCACACCATGAAGCACTCAGACGATGACTCAGAAATTGTCAGCGACGACATCAGTGACATTTTCCGATTTCTTGATGACATGAGCATCAGTGGCTCCACG
HEK3_off2	TGGGAGAGTTAACCTGGGTTCAGTAGACAGGGCCCAGGACCACAGTGAACTAAAGCATAGTTCAGGAGTACACAGAGGTCCAAGGAGGCCTATGCAGGGGACAGAACACTGATGAGTAGCAGATGACACTTGGTGTTGACAGGGAGCAACTTCACAGTCCCAGGCATCAGGACACAGACCGGGCACGTGAGGGAAGCCCAAGGGAGAGGACTGGTGTAATCGAGGCTGACTCCACTTTTAATGTTTGACTGATGATAGGTTTCAAGTCTCACTAAGTCTC
HEK3_off3	CAGCCGGCGATGAGTAAGAGTGATGTGGGAGGTTCCTGAGGATGCGGGTGCTGGGAAGAGGGCTGGCCCAGATTTCCAGGGACTGAGAGGGAACAGAAGGGCTAAGACTAAAAGGAACAGAGGAGTTCATAGTGAGCGGTAAAGAGCTCAGACTGAGCAAGTGAGGGGCTCAGCCTCCCATGGAGGACAGGGGGCTGGGGCCCCTGGCTGATGTCTGGACTGAAGCCCCCACGCCCAGAGGTTCTTGGGCCTTTGGACCAGGAAT
HEK3_off4	ACAAAAGCTATGATGTGATGTGACTGGGCATGGTGTCTCACCCCTGTAATCCTAGCACTTTGGAAGGTCGAAGCGGCAGGATGGCTTCAACCCAGGAGTTCGAGACCAGACTGAGCAAGAGAGGGAGAGTGTCTGTATTAACAACAAACAAACAAACAAAAAACTAAACTAAAAGAAACTGTGGTGTATAATATAAAATTCTGGCTGAGCAGATTAAGATGAG
HEK3_on	CCATGCAATTAGTCTATTTCTGCTGCAAGTAAGCATGCATTTGTAGGCTTGATGCTTTTTTTCTGCTTCTCCAGCCCTGGCCTGGGTCAATCCTTGGGGCCCAGACTGAGCACGTGATGGCAGAGGAAAGGAAGCCCTGCTTCCTCCAGAGGGCGTCGCAGGACAGCTTTTCCTAGACAGGGGCTAGTATGTGCAGCTCCTGCACCGGGATACTGGTTGACAAGTTTGGCTGGGCTG
HEK4_off1	CTGGGGCTGAAGATCCCTAGGGGGGCTCTGCTGGGCTCACTGCTCTCCAGAGTGGTCCAGCCCGGCTGCAGGGTGCTGCTTCCAGCTTGGTGCACTGCGGCCGGAGGAGGTGGAGGATGGAAAGTAAGATTCAAAGACAGGGAGTGCAAGGGGACAGTGATACTTGAGGACTCCGAGGAGGAAGTAGGAGAATCATCCGGAATG
HEK4_off2	GTGTGTGTGTTTGTGTGTGTGCCTGGGGCAACCAACATGGTGGGACACTCCCTGCAGGCTGTGGTGAAGAGGATGGGGTGATCCCCAGGCCCTGGGTGGTGTGCTTGGGTTGCTTTGGCAATGGAGGCATTGGGCAGGGGAAGCCTGTCTTCAGGGCACATGCACGTGCGCAGGGCTCTGCGGCTGGAGGGGGTGGGGTTGCTGTTAGTGACAGGGGCCCCAGCCAGGCAGGTTTCAGGATTGGGGAGCACTTGCTTCGGCTCCCTTGCTCTCATG
HEK4_off3	GTGAGCTCATTTCCACCAGAACTCAGCCCAGGCTGCTGTGGGATGGAATCACCTGCACCCGGATGTTCTTTCTGGGCTGGTACATACAGGCAAGGCATCACGGCTGGAGGTGGAGGGGGCCTAACCCGGGGTTGCCCAGGAAGGGGTTTGCACATGGATTCGGTGTGTTGTGGAGGAACCGAGGGTGGAAACAGCTGGGCCACCCCACACCTAAGCCCGTATTTCCCATCTGTCCTTATCTACTCTGC
HEK4_on	TGGAAGGAAGGGAGGAAGGGCGAGGCAGAGGGTCCAAAGCAGGATGACAGGCAGGGGCACCGCGGCGCCCCGGTGGCACTGCGGCTGGAGGTGGGGGTTAAAGCGGAGACTCTGGTGCTGTGTGACTACAGTGGGGGCCCTGCCCTCTCTGAGCCCCCGCCTCCAGGCCTGTGTGTGTGTCTCCGTTCGGGTTGAAAGG
CTNNB1	CCTAAACCACTCCCACCCTACCAACCAAGTCTTTCTGAAGTTCTGTAGGCAGAGTAAAAGTATTTTACCCAAACTGGCTTTTTAAAACTTCTTACCTAAAGGATGATTTACAGGTCAGTATCAAACCAGGCCAGCTGATTGCTGTCACCTGGAGGCAGCCCATCCATGAGGTCCTGGGCATGCCCCAGATCTGGCAGCCCATCAACTGGATAGTCAGCACCAGGGTGGTGGCCACCCATCTCATGTTCCATCATGGGGTCCATACCCAAGGCATCCTGGCCATATCCACCAGAGTGAA
HDAC2	CCATGCCAAAGTAGTATAAAATGAAGCCAGAAGTCTTCAAAAAGAAAACATTTTCCTTTCAATATTTTCTTTTTAATGATTTTCTGAAATTGGTGAGACTGTCAAATTCAGGGGTTGCTGAGCTGTTCTGATTTGGTTCTGTTAAAAGAGGCAATGTGAAATATTAAAAATGGCACAATCTTGGTTTAAATGCACTGACCTATTATATTGATCAGGTCCTGTAGGCTCATGCTAAGAAACACATTAATTGATAATGTCTTAAGTGTTTCTGGAGTAATTAATGCCTTAATTTTTCTAGTGATTTAATAAACTATTCCAAGTTATCCTGTAAAGGCTGGCACA
MAPK8	AATGACTAACCGACTCCCCATCCCTCCCACCCCCCGATGGCCCAAGTAGTCATCTACAGCAGCCCAGAGGCCCAGCTGCTGCTTCTAGACTGCTGTCTGTATCAGAGGCCAAAGTCGGATCTGTTGACATTGAAGACACATCATTGACAGACGACGATGATGATGGATGCTGAGAGCCATTGATCACTGCTGCACCTGTGCTATGAGAAACAAAACAGCAAATCAGTTGCAGACAGCTGCAGATCAAGCTACTTGCACTGCACTGACTGCC
NRAS	ACTACTCCAGAAGTGTGAGGCCGATATTAATCCGGTGTTTTTGCGTTCTCTAGTCACTTTAAGAACCAAATGGAAGGTCACACTAGGGTTTTCATTTCCATTGATTATAGAAAGCTTTAAAGTACTGTAGATGTGGCTCGCCAATTAACCCTGATTACTGGTTTCCAACAGGTTCTTGCTGGTGTGAAATGACTGAGTACAAACTGGTGGTGGTTGGAGCAGGTGGTGTTGGGAAAAGCGCACTGACAATCCAGCTAATCCAGAACCACTTTGTAGATGAATATGATCCCACCATAGAGGTGAGGCCCAGTGGTAGCCCGCTGACCTGATCCTGTCTCTCACTTGTCGG
NR3C1	TGACGACTCAACTGCTTCTGTTGCCAAGTCTTGGCCCTCTATAAACCACATGTAGTGCGTATTTAAAACAAAACAACAGATGAAAACAATAAAAAATAAAACAACAAAACCTCTACAGGACAAACTGATAGTTTATACAATAAAAGCTATTAATTCGACTTTCTTTAAGGCAACCATTCTTATTAAGGCAGTCACTTTTGATGAAACAGAAGTTTTTTGATATTTCCATTTGAATATTTTGGTATCTGATTGGTGATGATTTCAGCTAACATCTCGGGGAATTCAATACTCATGGTCTTATCCAAAAATGTTTGGAAGCAATAGTTAAGGAGATTTTCAACCACCTGCAAGAGAAGATATGGTAATGATCAGGCTTCCAAATTGGTCAGTGGG
HBEGF long-read	TTGCCCATGACCTGAACAGCCTGGATTCTCCTGGCCCTCTCCTCCTAGGCTGGGCAGGGCTGGGCTGTGACTCACCCCACCCCCACCCCCCACCCACACGGCTGCTCCTCTTACCTCTGCAGACCTGACTCACTGCTCCCTGTCCATGGCAGGAGCCTGGCTGTCACCCTGCACCTTCTCCCTCCCCTTTCTGATTGGCTTGGCCCCCCTGCCTTGCTCTCCCCGAAGCTCTGGTCACTGGGTTCCTCTGACCACCTGTATCACCTTCTGAGCTCTGAGGGGGCCTGGGACTGGATGAGAGGAAATGAAAGACTGTGGGGGCTGCTGGCACCTACTTCTCTTCCCTTCTTTTGGCTTTGCTGGGCAAGGACTATTTTTCAGGTCTGGGGATCCTACCAC…
CRISPresso parameters
allele_plot_pcts_only_for_assigned_reference	False
aln_seed_count	5
aln_seed_len	10
aln_seed_min	2
amplicon_name	Reference
amplicon_seq	see above
auto	False
base_editor_output	False
crispresso1_mode	False
debug	False
default_min_aln_score	60
discard_guide_positions_overhanging_amplicon_edge	False
discard_indel_reads	False
dump	False
exclude_bp_from_left	15
exclude_bp_from_right	15
expand_allele_plots_by_quantification	False
expand_ambiguous_alignments	False
fastq_output	False
flash_command	flash
flexiguide_homology	80
flexiguide_seq	None
force_merge_pairs	False
guide_seq	see Supplementary Data S1
ignore_deletions	False
ignore_insertions	False
ignore_substitutions	True
keep_intermediate	False
max_paired_end_reads_overlap	300
max_rows_alleles_around_cut_to_plot	50
min_average_read_quality	30
min_bp_quality_or_N	0
min_frequency_alleles_around_cut_to_plot	0.2
min_paired_end_reads_overlap	8
min_single_bp_quality	0
needleman_wunsch_aln_matrix_loc	EDNAFULL
needleman_wunsch_gap_extend	-2
needleman_wunsch_gap_incentive	1
needleman_wunsch_gap_open	-20
no_rerun	False
output_folder
place_report_in_output_folder	False
plot_histogram_outliers	False
plot_window_size	20
quantification_window_center	-3
quantification_window_coordinates	None
quantification_window_size	8
save_also_png	False
split_interleaved_input	False
stringent_flash_merging	False
suppress_plots	False
suppress_report	False
trim_sequences	False
trimmomatic_command	trimmomatic
use_legacy_insertion_quantification	False
write_cleaned_report	False
write_detailed_allele_table	False
