# Supplementary material for: Simultaneous inhibition of DNA-PK and Polϴ improves integration efficiency and precision of genome editing
Source: Nat Commun. 2023 Aug 14;14:4761. doi: 10.1038/s41467-023-40344-4 (PMC10425386; doi:10.1038/s41467-023-40344-4)
Supplement: Supplementary file 9 — Supplementary Data 5 [file 41467_2023_40344_MOESM9_ESM.xlsx]

## Sheet: Cpds_With_Target_Annotations
EGID	CODE	GNAME	pXC50	Compound_ID
472	ATM	ATM serine/threonine kinase	9.18	compound_17545
5591	PRKDC	protein kinase, DNA-activated, catalytic subunit	6.91	compound_17545
43	ACHE	acetylcholinesterase (Cartwright blood group)	6.69	compound_17545
1128	CHRM1	cholinergic receptor muscarinic 1	6.18	compound_17545
1129	CHRM2	cholinergic receptor muscarinic 2	6.04	compound_17545
5290	PIK3CA	phosphatidylinositol-4,5-bisphosphate 3-kinase catalytic subunit alpha	6.03	compound_17545
1436	CSF1R	colony stimulating factor 1 receptor	5.98	compound_17545
6754	SSTR4	somatostatin receptor 4	5.62	compound_17545
6195	RPS6KA1	ribosomal protein S6 kinase A1	5.5	compound_17545
5588	PRKCQ	protein kinase C theta	5.42	compound_17545
545	ATR	ATR serine/threonine kinase	5.37	compound_17545
2242	FES	FES proto-oncogene, tyrosine kinase	5.34	compound_17545
2050	EPHB4	EPH receptor B4	5.31	compound_17545
2741	GLRA1	glycine receptor alpha 1	5.3	compound_17545
2742	GLRA2	glycine receptor alpha 2	5.3	compound_17545
2743	GLRB	glycine receptor beta	5.3	compound_17545
8001	GLRA3	glycine receptor alpha 3	5.3	compound_17545
147	ADRA1B	adrenoceptor alpha 1B	5.29	compound_17545
2475	MTOR	mechanistic target of rapamycin kinase	5.28	compound_17545
4293	MAP3K9	mitogen-activated protein kinase kinase kinase 9	5.28	compound_17545
5604	MAP2K1	mitogen-activated protein kinase kinase 1	5.28	compound_17545
9891	NUAK1	NUAK family kinase 1	5.28	compound_17545
640	BLK	BLK proto-oncogene, Src family tyrosine kinase	5.21	compound_17545
5288	PIK3C2G	phosphatidylinositol-4-phosphate 3-kinase catalytic subunit type 2 gamma	5.17	compound_17545
3645	INSRR	insulin receptor related receptor	5.13	compound_17545
4067	LYN	LYN proto-oncogene, Src family tyrosine kinase	5.13	compound_17545
1133	CHRM5	cholinergic receptor muscarinic 5	5.13	compound_17545
3932	LCK	LCK proto-oncogene, Src family tyrosine kinase	5.09	compound_17545
152	ADRA2C	adrenoceptor alpha 2C	5.09	compound_17545
1137	CHRNA4	cholinergic receptor nicotinic alpha 4 subunit	5.08	compound_17545
5170	PDPK1	3-phosphoinositide dependent protein kinase 1	5.08	compound_17545
3815	KIT	KIT proto-oncogene, receptor tyrosine kinase	5.06	compound_17545
5293	PIK3CD	phosphatidylinositol-4,5-bisphosphate 3-kinase catalytic subunit delta	5.05	compound_17545
3274	HRH2	histamine receptor H2	5.03	compound_17545
3791	KDR	kinase insert domain receptor	5.01	compound_17545
6530	SLC6A2	solute carrier family 6 member 2	5	compound_17545
27	ABL2	ABL proto-oncogene 2, non-receptor tyrosine kinase	5	compound_17545
5144	PDE4D	phosphodiesterase 4D	4.99	compound_17545
148	ADRA1A	adrenoceptor alpha 1A	4.95	compound_17545
6869	TACR1	tachykinin receptor 1	4.94	compound_17545
2047	EPHB1	EPH receptor B1	4.94	compound_17545
7046	TGFBR1	transforming growth factor beta receptor 1	4.94	compound_17545
8394	PIP5K1A	phosphatidylinositol-4-phosphate 5-kinase type 1 alpha	4.94	compound_17545
5979	RET	ret proto-oncogene	4.93	compound_17545
1814	DRD3	dopamine receptor D3	4.92	compound_17545
3351	HTR1B	5-hydroxytryptamine receptor 1B	4.92	compound_17545
3643	INSR	insulin receptor	4.89	compound_17545
208	AKT2	AKT serine/threonine kinase 2	4.88	compound_17545
6795	AURKC	aurora kinase C	4.88	compound_17545
29110	TBK1	TANK binding kinase 1	4.88	compound_17545
660	BMX	BMX non-receptor tyrosine kinase	4.81	compound_17545
1432	MAPK14	mitogen-activated protein kinase 14	4.81	compound_17545
1760	DMPK	DM1 protein kinase	4.81	compound_17545
3717	JAK2	Janus kinase 2	4.81	compound_17545
6093	ROCK1	Rho associated coiled-coil containing protein kinase 1	4.81	compound_17545
2064	ERBB2	erb-b2 receptor tyrosine kinase 2	4.8	compound_17545
134	ADORA1	adenosine A1 receptor	4.76	compound_17545
3757	KCNH2	potassium voltage-gated channel subfamily H member 2	4.74	compound_17545
1025	CDK9	cyclin dependent kinase 9	4.72	compound_17545
7301	TYRO3	TYRO3 protein tyrosine kinase	4.72	compound_17545
2264	FGFR4	fibroblast growth factor receptor 4	4.62	compound_17545
57144	PAK5	p21 (RAC1) activated kinase 5	4.62	compound_17545
3357	HTR2B	5-hydroxytryptamine receptor 2B	4.6	compound_17545
135	ADORA2A	adenosine A2a receptor	4.54	compound_17545
23384	SPECC1L	sperm antigen with calponin homology and coiled-coil domains 1 like	4.54	compound_17545
1134	CHRNA1	cholinergic receptor nicotinic alpha 1 subunit	4.53	compound_17545
1956	EGFR	epidermal growth factor receptor	4.52	compound_17545
2260	FGFR1	fibroblast growth factor receptor 1	4.51	compound_17545
6531	SLC6A3	solute carrier family 6 member 3	4.5	compound_17545
91	ACVR1B	activin A receptor type 1B	4.49	compound_17545
207	AKT1	AKT serine/threonine kinase 1	4.49	compound_17545
2044	EPHA5	EPH receptor A5	4.49	compound_17545
3480	IGF1R	insulin like growth factor 1 receptor	4.49	compound_17545
5305	PIP4K2A	phosphatidylinositol-5-phosphate 4-kinase type 2 alpha	4.49	compound_17545
6794	STK11	serine/threonine kinase 11	4.49	compound_17545
7525	YES1	YES proto-oncogene 1, Src family tyrosine kinase	4.49	compound_17545
775	CACNA1C	calcium voltage-gated channel subunit alpha1 C	4.49	compound_17545
2932	GSK3B	glycogen synthase kinase 3 beta	4.48	compound_17545
2554	GABRA1	gamma-aminobutyric acid type A receptor alpha1 subunit	4.43	compound_17545
2555	GABRA2	gamma-aminobutyric acid type A receptor alpha2 subunit	4.43	compound_17545
2556	GABRA3	gamma-aminobutyric acid type A receptor alpha3 subunit	4.43	compound_17545
2557	GABRA4	gamma-aminobutyric acid type A receptor alpha4 subunit	4.43	compound_17545
2558	GABRA5	gamma-aminobutyric acid type A receptor alpha5 subunit	4.43	compound_17545
2559	GABRA6	gamma-aminobutyric acid type A receptor alpha6 subunit	4.43	compound_17545
2560	GABRB1	gamma-aminobutyric acid type A receptor beta1 subunit	4.43	compound_17545
2561	GABRB2	gamma-aminobutyric acid type A receptor beta2 subunit	4.43	compound_17545
2562	GABRB3	gamma-aminobutyric acid type A receptor beta3 subunit	4.43	compound_17545
2563	GABRD	gamma-aminobutyric acid type A receptor delta subunit	4.43	compound_17545
2564	GABRE	gamma-aminobutyric acid type A receptor epsilon subunit	4.43	compound_17545
2565	GABRG1	gamma-aminobutyric acid type A receptor gamma1 subunit	4.43	compound_17545
2566	GABRG2	gamma-aminobutyric acid type A receptor gamma2 subunit	4.43	compound_17545
2567	GABRG3	gamma-aminobutyric acid type A receptor gamma3 subunit	4.43	compound_17545
2568	GABRP	gamma-aminobutyric acid type A receptor pi subunit	4.43	compound_17545
2569	GABRR1	gamma-aminobutyric acid type A receptor rho1 subunit	4.43	compound_17545
2570	GABRR2	gamma-aminobutyric acid type A receptor rho2 subunit	4.43	compound_17545
55879	GABRQ	gamma-aminobutyric acid type A receptor theta subunit	4.43	compound_17545
200959	GABRR3	gamma-aminobutyric acid type A receptor rho3 subunit (gene/pseudogene)	4.43	compound_17545
185	AGTR1	angiotensin II receptor type 1	4.36	compound_17545
6714	SRC	SRC proto-oncogene, non-receptor tyrosine kinase	4.34	compound_17545
2011	MARK2	microtubule affinity regulating kinase 2	4.31	compound_17545
2261	FGFR3	fibroblast growth factor receptor 3	4.31	compound_17545
4914	NTRK1	neurotrophic receptor tyrosine kinase 1	4.31	compound_17545
2693	GHSR	growth hormone secretagogue receptor	4.18	compound_17545
3350	HTR1A	5-hydroxytryptamine receptor 1A	4.06	compound_17545
2872	MKNK2	MAPK interacting serine/threonine kinase 2	4	compound_17545
3718	JAK3	Janus kinase 3	4	compound_17545
5294	PIK3CG	phosphatidylinositol-4,5-bisphosphate 3-kinase catalytic subunit gamma	4	compound_17545
5562	PRKAA1	protein kinase AMP-activated catalytic subunit alpha 1	4	compound_17545
5578	PRKCA	protein kinase C alpha	4	compound_17545
5581	PRKCE	protein kinase C epsilon	4	compound_17545
6732	SRPK1	SRSF protein kinase 1	4	compound_17545
9706	ULK2	unc-51 like autophagy activating kinase 2	4	compound_17545
2146	EZH2	enhancer of zeste 2 polycomb repressive complex 2 subunit	9	compound_17588
8726	EED	embryonic ectoderm development	8.7	compound_17588
2145	EZH1	enhancer of zeste 1 polycomb repressive complex 2 subunit	6.62	compound_17588
51135	IRAK4	interleukin 1 receptor associated kinase 4	5.57	compound_17588
1576	CYP3A4	cytochrome P450 family 3 subfamily A member 4	5.53	compound_17588
9212	AURKB	aurora kinase B	5.52	compound_17588
5592	PRKG1	protein kinase cGMP-dependent 1	5.48	compound_17588
1459	CSNK2A2	casein kinase 2 alpha 2	5.45	compound_17588
1128	CHRM1	cholinergic receptor muscarinic 1	5.4	compound_17588
6885	MAP3K7	mitogen-activated protein kinase kinase kinase 7	5.4	compound_17588
3717	JAK2	Janus kinase 2	5.34	compound_17588
4293	MAP3K9	mitogen-activated protein kinase kinase kinase 9	5.25	compound_17588
2044	EPHA5	EPH receptor A5	5.17	compound_17588
1557	CYP2C19	cytochrome P450 family 2 subfamily C member 19	5.15	compound_17588
1562	CYP2C18	cytochrome P450 family 2 subfamily C member 18	5.15	compound_17588
2047	EPHB1	EPH receptor B1	5.13	compound_17588
2263	FGFR2	fibroblast growth factor receptor 2	5.13	compound_17588
5305	PIP4K2A	phosphatidylinositol-5-phosphate 4-kinase type 2 alpha	5.13	compound_17588
7525	YES1	YES proto-oncogene 1, Src family tyrosine kinase	5.13	compound_17588
2050	EPHB4	EPH receptor B4	5.09	compound_17588
5578	PRKCA	protein kinase C alpha	5.09	compound_17588
7046	TGFBR1	transforming growth factor beta receptor 1	5.09	compound_17588
4914	NTRK1	neurotrophic receptor tyrosine kinase 1	5.05	compound_17588
5581	PRKCE	protein kinase C epsilon	5.05	compound_17588
9706	ULK2	unc-51 like autophagy activating kinase 2	5.05	compound_17588
1129	CHRM2	cholinergic receptor muscarinic 2	5	compound_17588
3643	INSR	insulin receptor	5	compound_17588
3815	KIT	KIT proto-oncogene, receptor tyrosine kinase	5	compound_17588
5058	PAK1	p21 (RAC1) activated kinase 1	5	compound_17588
5747	PTK2	protein tyrosine kinase 2	5	compound_17588
8445	DYRK2	dual specificity tyrosine phosphorylation regulated kinase 2	5	compound_17588
9261	MAPKAPK2	MAPK activated protein kinase 2	5	compound_17588
10298	PAK4	p21 (RAC1) activated kinase 4	5	compound_17588
29110	TBK1	TANK binding kinase 1	5	compound_17588
1565	CYP2D6	cytochrome P450 family 2 subfamily D member 6	4.94	compound_17588
1021	CDK6	cyclin dependent kinase 6	4.94	compound_17588
2932	GSK3B	glycogen synthase kinase 3 beta	4.94	compound_17588
6795	AURKC	aurora kinase C	4.94	compound_17588
640	BLK	BLK proto-oncogene, Src family tyrosine kinase	4.88	compound_17588
1111	CHEK1	checkpoint kinase 1	4.88	compound_17588
1956	EGFR	epidermal growth factor receptor	4.88	compound_17588
2534	FYN	FYN proto-oncogene, Src family tyrosine kinase	4.88	compound_17588
2872	MKNK2	MAPK interacting serine/threonine kinase 2	4.88	compound_17588
3791	KDR	kinase insert domain receptor	4.88	compound_17588
4638	MYLK	myosin light chain kinase	4.88	compound_17588
5609	MAP2K7	mitogen-activated protein kinase kinase 7	4.88	compound_17588
53944	CSNK1G1	casein kinase 1 gamma 1	4.88	compound_17588
2242	FES	FES proto-oncogene, tyrosine kinase	4.81	compound_17588
2322	FLT3	fms related tyrosine kinase 3	4.81	compound_17588
6789	STK4	serine/threonine kinase 4	4.81	compound_17588
27	ABL2	ABL proto-oncogene 2, non-receptor tyrosine kinase	4.72	compound_17588
3480	IGF1R	insulin like growth factor 1 receptor	4.72	compound_17588
5062	PAK2	p21 (RAC1) activated kinase 2	4.72	compound_17588
5170	PDPK1	3-phosphoinositide dependent protein kinase 1	4.72	compound_17588
5588	PRKCQ	protein kinase C theta	4.72	compound_17588
8536	CAMK1	calcium/calmodulin dependent protein kinase I	4.72	compound_17588
147	ADRA1B	adrenoceptor alpha 1B	4.65	compound_17588
558	AXL	AXL receptor tyrosine kinase	4.62	compound_17588
2066	ERBB4	erb-b2 receptor tyrosine kinase 4	4.62	compound_17588
3718	JAK3	Janus kinase 3	4.62	compound_17588
6195	RPS6KA1	ribosomal protein S6 kinase A1	4.62	compound_17588
1559	CYP2C9	cytochrome P450 family 2 subfamily C member 9	4.61	compound_17588
3932	LCK	LCK proto-oncogene, Src family tyrosine kinase	4.58	compound_17588
5144	PDE4D	phosphodiesterase 4D	4.57	compound_17588
775	CACNA1C	calcium voltage-gated channel subunit alpha1 C	4.56	compound_17588
5288	PIK3C2G	phosphatidylinositol-4-phosphate 3-kinase catalytic subunit type 2 gamma	4.49	compound_17588
5979	RET	ret proto-oncogene	4.49	compound_17588
9263	STK17A	serine/threonine kinase 17a	4.49	compound_17588
23396	PIP5K1C	phosphatidylinositol-4-phosphate 5-kinase type 1 gamma	4.49	compound_17588
148	ADRA1A	adrenoceptor alpha 1A	4.49	compound_17588
91	ACVR1B	activin A receptor type 1B	4.31	compound_17588
1025	CDK9	cyclin dependent kinase 9	4.31	compound_17588
2264	FGFR4	fibroblast growth factor receptor 4	4.31	compound_17588
5290	PIK3CA	phosphatidylinositol-4,5-bisphosphate 3-kinase catalytic subunit alpha	4.31	compound_17588
5566	PRKACA	protein kinase cAMP-activated catalytic subunit alpha	4.31	compound_17588
6732	SRPK1	SRSF protein kinase 1	4.31	compound_17588
57144	PAK5	p21 (RAC1) activated kinase 5	4.31	compound_17588
3757	KCNH2	potassium voltage-gated channel subfamily H member 2	4.25	compound_17588
2693	GHSR	growth hormone secretagogue receptor	4.23	compound_17588
3351	HTR1B	5-hydroxytryptamine receptor 1B	4.17	compound_17588
6869	TACR1	tachykinin receptor 1	4.09	compound_17588
3551	IKBKB	inhibitor of nuclear factor kappa B kinase subunit beta	4	compound_17588
8394	PIP5K1A	phosphatidylinositol-4-phosphate 5-kinase type 1 alpha	4	compound_17588
9891	NUAK1	NUAK family kinase 1	4	compound_17588
545	ATR	ATR serine/threonine kinase	9.25	compound_17748
472	ATM	ATM serine/threonine kinase	9.21	compound_17748
1128	CHRM1	cholinergic receptor muscarinic 1	7.05	compound_17748
4914	NTRK1	neurotrophic receptor tyrosine kinase 1	6.48	compound_17748
1129	CHRM2	cholinergic receptor muscarinic 2	6.27	compound_17748
43	ACHE	acetylcholinesterase (Cartwright blood group)	6.24	compound_17748
152	ADRA2C	adrenoceptor alpha 2C	6.23	compound_17748
6195	RPS6KA1	ribosomal protein S6 kinase A1	5.84	compound_17748
1459	CSNK2A2	casein kinase 2 alpha 2	5.82	compound_17748
5894	RAF1	Raf-1 proto-oncogene, serine/threonine kinase	5.69	compound_17748
5347	PLK1	polo like kinase 1	5.65	compound_17748
208	AKT2	AKT serine/threonine kinase 2	5.52	compound_17748
5290	PIK3CA	phosphatidylinositol-4,5-bisphosphate 3-kinase catalytic subunit alpha	5.52	compound_17748
2534	FYN	FYN proto-oncogene, Src family tyrosine kinase	5.5	compound_17748
1267	CNP	2',3'-cyclic nucleotide 3' phosphodiesterase	5.48	compound_17748
5146	PDE6C	phosphodiesterase 6C	5.48	compound_17748
5158	PDE6B	phosphodiesterase 6B	5.48	compound_17748
5169	ENPP3	ectonucleotide pyrophosphatase/phosphodiesterase 3	5.48	compound_17748
9659	PDE4DIP	phosphodiesterase 4D interacting protein	5.48	compound_17748
55512	SMPD3	sphingomyelin phosphodiesterase 3	5.48	compound_17748
55627	SMPD4	sphingomyelin phosphodiesterase 4	5.48	compound_17748
79153	GDPD3	glycerophosphodiester phosphodiesterase domain containing 3	5.48	compound_17748
5144	PDE4D	phosphodiesterase 4D	5.47	compound_17748
1812	DRD1	dopamine receptor D1	5.44	compound_17748
775	CACNA1C	calcium voltage-gated channel subunit alpha1 C	5.42	compound_17748
3643	INSR	insulin receptor	5.42	compound_17748
3932	LCK	LCK proto-oncogene, Src family tyrosine kinase	5.41	compound_17748
558	AXL	AXL receptor tyrosine kinase	5.4	compound_17748
4293	MAP3K9	mitogen-activated protein kinase kinase kinase 9	5.4	compound_17748
50488	MINK1	misshapen like kinase 1	5.4	compound_17748
1133	CHRM5	cholinergic receptor muscarinic 5	5.37	compound_17748
147	ADRA1B	adrenoceptor alpha 1B	5.35	compound_17748
3351	HTR1B	5-hydroxytryptamine receptor 1B	5.35	compound_17748
4486	MST1R	macrophage stimulating 1 receptor	5.34	compound_17748
1022	CDK7	cyclin dependent kinase 7	5.28	compound_17748
1436	CSF1R	colony stimulating factor 1 receptor	5.28	compound_17748
2261	FGFR3	fibroblast growth factor receptor 3	5.28	compound_17748
2872	MKNK2	MAPK interacting serine/threonine kinase 2	5.28	compound_17748
5604	MAP2K1	mitogen-activated protein kinase kinase 1	5.28	compound_17748
5979	RET	ret proto-oncogene	5.28	compound_17748
6789	STK4	serine/threonine kinase 4	5.28	compound_17748
6793	STK10	serine/threonine kinase 10	5.28	compound_17748
53944	CSNK1G1	casein kinase 1 gamma 1	5.28	compound_17748
135	ADORA2A	adenosine A2a receptor	5.26	compound_17748
23384	SPECC1L	sperm antigen with calponin homology and coiled-coil domains 1 like	5.26	compound_17748
5592	PRKG1	protein kinase cGMP-dependent 1	5.25	compound_17748
2322	FLT3	fms related tyrosine kinase 3	5.21	compound_17748
5747	PTK2	protein tyrosine kinase 2	5.21	compound_17748
9261	MAPKAPK2	MAPK activated protein kinase 2	5.21	compound_17748
150	ADRA2A	adrenoceptor alpha 2A	5.2	compound_17748
1134	CHRNA1	cholinergic receptor nicotinic alpha 1 subunit	5.19	compound_17748
27	ABL2	ABL proto-oncogene 2, non-receptor tyrosine kinase	5.17	compound_17748
4233	MET	MET proto-oncogene, receptor tyrosine kinase	5.17	compound_17748
3791	KDR	kinase insert domain receptor	5.16	compound_17748
207	AKT1	AKT serine/threonine kinase 1	5.13	compound_17748
1760	DMPK	DM1 protein kinase	5.13	compound_17748
2047	EPHB1	EPH receptor B1	5.13	compound_17748
2241	FER	FER tyrosine kinase	5.13	compound_17748
3717	JAK2	Janus kinase 2	5.13	compound_17748
5062	PAK2	p21 (RAC1) activated kinase 2	5.13	compound_17748
7525	YES1	YES proto-oncogene 1, Src family tyrosine kinase	5.13	compound_17748
1909	EDNRA	endothelin receptor type A	5.1	compound_17748
3360	HTR4	5-hydroxytryptamine receptor 4	5.1	compound_17748
816	CAMK2B	calcium/calmodulin dependent protein kinase II beta	5.09	compound_17748
2011	MARK2	microtubule affinity regulating kinase 2	5.09	compound_17748
2050	EPHB4	EPH receptor B4	5.09	compound_17748
5288	PIK3C2G	phosphatidylinositol-4-phosphate 3-kinase catalytic subunit type 2 gamma	5.09	compound_17748
6732	SRPK1	SRSF protein kinase 1	5.09	compound_17748
7046	TGFBR1	transforming growth factor beta receptor 1	5.09	compound_17748
9891	NUAK1	NUAK family kinase 1	5.09	compound_17748
5291	PIK3CB	phosphatidylinositol-4,5-bisphosphate 3-kinase catalytic subunit beta	5.08	compound_17748
2242	FES	FES proto-oncogene, tyrosine kinase	5.05	compound_17748
6794	STK11	serine/threonine kinase 11	5.05	compound_17748
8536	CAMK1	calcium/calmodulin dependent protein kinase I	5.05	compound_17748
2475	MTOR	mechanistic target of rapamycin kinase	5.02	compound_17748
6714	SRC	SRC proto-oncogene, non-receptor tyrosine kinase	5.02	compound_17748
3815	KIT	KIT proto-oncogene, receptor tyrosine kinase	5.01	compound_17748
1956	EGFR	epidermal growth factor receptor	5	compound_17748
2931	GSK3A	glycogen synthase kinase 3 alpha	5	compound_17748
3551	IKBKB	inhibitor of nuclear factor kappa B kinase subunit beta	5	compound_17748
4751	NEK2	NIMA related kinase 2	5	compound_17748
29110	TBK1	TANK binding kinase 1	5	compound_17748
640	BLK	BLK proto-oncogene, Src family tyrosine kinase	4.94	compound_17748
2263	FGFR2	fibroblast growth factor receptor 2	4.94	compound_17748
6885	MAP3K7	mitogen-activated protein kinase kinase kinase 7	4.94	compound_17748
6869	TACR1	tachykinin receptor 1	4.91	compound_17748
2260	FGFR1	fibroblast growth factor receptor 1	4.88	compound_17748
5293	PIK3CD	phosphatidylinositol-4,5-bisphosphate 3-kinase catalytic subunit delta	4.88	compound_17748
5581	PRKCE	protein kinase C epsilon	4.88	compound_17748
148	ADRA1A	adrenoceptor alpha 1A	4.81	compound_17748
4067	LYN	LYN proto-oncogene, Src family tyrosine kinase	4.81	compound_17748
4139	MARK1	microtubule affinity regulating kinase 1	4.81	compound_17748
9263	STK17A	serine/threonine kinase 17a	4.81	compound_17748
29904	EEF2K	eukaryotic elongation factor 2 kinase	4.81	compound_17748
57144	PAK5	p21 (RAC1) activated kinase 5	4.81	compound_17748
3358	HTR2C	5-hydroxytryptamine receptor 2C	4.78	compound_17748
2693	GHSR	growth hormone secretagogue receptor	4.76	compound_17748
2321	FLT1	fms related tyrosine kinase 1	4.72	compound_17748
3480	IGF1R	insulin like growth factor 1 receptor	4.72	compound_17748
3645	INSRR	insulin receptor related receptor	4.72	compound_17748
5058	PAK1	p21 (RAC1) activated kinase 1	4.72	compound_17748
5578	PRKCA	protein kinase C alpha	4.72	compound_17748
5591	PRKDC	protein kinase, DNA-activated, catalytic subunit	4.66	compound_17748
1139	CHRNA7	cholinergic receptor nicotinic alpha 7 subunit	4.65	compound_17748
1814	DRD3	dopamine receptor D3	4.63	compound_17748
5305	PIP4K2A	phosphatidylinositol-5-phosphate 4-kinase type 2 alpha	4.62	compound_17748
7301	TYRO3	TYRO3 protein tyrosine kinase	4.62	compound_17748
3269	HRH1	histamine receptor H1	4.59	compound_17748
6754	SSTR4	somatostatin receptor 4	4.57	compound_17748
134	ADORA1	adenosine A1 receptor	4.56	compound_17748
4986	OPRK1	opioid receptor kappa 1	4.55	compound_17748
185	AGTR1	angiotensin II receptor type 1	4.54	compound_17748
6530	SLC6A2	solute carrier family 6 member 2	4.53	compound_17748
1813	DRD2	dopamine receptor D2	4.52	compound_17748
7428	VHL	von Hippel-Lindau tumor suppressor	4.52	compound_17748
2554	GABRA1	gamma-aminobutyric acid type A receptor alpha1 subunit	4.51	compound_17748
2555	GABRA2	gamma-aminobutyric acid type A receptor alpha2 subunit	4.51	compound_17748
2556	GABRA3	gamma-aminobutyric acid type A receptor alpha3 subunit	4.51	compound_17748
2557	GABRA4	gamma-aminobutyric acid type A receptor alpha4 subunit	4.51	compound_17748
2558	GABRA5	gamma-aminobutyric acid type A receptor alpha5 subunit	4.51	compound_17748
2559	GABRA6	gamma-aminobutyric acid type A receptor alpha6 subunit	4.51	compound_17748
2560	GABRB1	gamma-aminobutyric acid type A receptor beta1 subunit	4.51	compound_17748
2561	GABRB2	gamma-aminobutyric acid type A receptor beta2 subunit	4.51	compound_17748
2562	GABRB3	gamma-aminobutyric acid type A receptor beta3 subunit	4.51	compound_17748
2563	GABRD	gamma-aminobutyric acid type A receptor delta subunit	4.51	compound_17748
2564	GABRE	gamma-aminobutyric acid type A receptor epsilon subunit	4.51	compound_17748
2565	GABRG1	gamma-aminobutyric acid type A receptor gamma1 subunit	4.51	compound_17748
2566	GABRG2	gamma-aminobutyric acid type A receptor gamma2 subunit	4.51	compound_17748
2567	GABRG3	gamma-aminobutyric acid type A receptor gamma3 subunit	4.51	compound_17748
2568	GABRP	gamma-aminobutyric acid type A receptor pi subunit	4.51	compound_17748
2569	GABRR1	gamma-aminobutyric acid type A receptor rho1 subunit	4.51	compound_17748
2570	GABRR2	gamma-aminobutyric acid type A receptor rho2 subunit	4.51	compound_17748
55879	GABRQ	gamma-aminobutyric acid type A receptor theta subunit	4.51	compound_17748
200959	GABRR3	gamma-aminobutyric acid type A receptor rho3 subunit (gene/pseudogene)	4.51	compound_17748
4921	DDR2	discoidin domain receptor tyrosine kinase 2	4.49	compound_17748
9475	ROCK2	Rho associated coiled-coil containing protein kinase 2	4.49	compound_17748
10280	SIGMAR1	sigma non-opioid intracellular receptor 1	4.46	compound_17748
624	BDKRB2	bradykinin receptor B2	4.37	compound_17748
1111	CHEK1	checkpoint kinase 1	4.31	compound_17748
2066	ERBB4	erb-b2 receptor tyrosine kinase 4	4.31	compound_17748
5594	MAPK1	mitogen-activated protein kinase 1	4.31	compound_17748
4988	OPRM1	opioid receptor mu 1	4.28	compound_17748
3845	KRAS	KRAS proto-oncogene, GTPase	4.21	compound_17748
3274	HRH2	histamine receptor H2	4.19	compound_17748
3357	HTR2B	5-hydroxytryptamine receptor 2B	4.06	compound_17748
79612	NAA16	N(alpha)-acetyltransferase 16, NatA auxiliary subunit	4.02	compound_17748
79664	ICE2	interactor of little elongation complex ELL subunit 2	4.02	compound_17748
80155	NAA15	N(alpha)-acetyltransferase 15, NatA auxiliary subunit	4.02	compound_17748
695	BTK	Bruton tyrosine kinase	4	compound_17748
3718	JAK3	Janus kinase 3	4	compound_17748
5170	PDPK1	3-phosphoinositide dependent protein kinase 1	4	compound_17748
5562	PRKAA1	protein kinase AMP-activated catalytic subunit alpha 1	4	compound_17748
23396	PIP5K1C	phosphatidylinositol-4-phosphate 5-kinase type 1 gamma	4	compound_17748
1576	CYP3A4	cytochrome P450 family 3 subfamily A member 4	3.92	compound_17748
3757	KCNH2	potassium voltage-gated channel subfamily H member 2	3.65	compound_17748
152	ADRA2C	adrenoceptor alpha 2C	7.55	compound_1785
1128	CHRM1	cholinergic receptor muscarinic 1	6.59	compound_1785
1131	CHRM3	cholinergic receptor muscarinic 3	6.59	compound_1785
1132	CHRM4	cholinergic receptor muscarinic 4	6.59	compound_1785
1133	CHRM5	cholinergic receptor muscarinic 5	6.59	compound_1785
1786	DNMT1	DNA methyltransferase 1	6.55	compound_1785
11255	HRH3	histamine receptor H3	6.45	compound_1785
1769	DNAH8	dynein axonemal heavy chain 8	6.29	compound_1785
150	ADRA2A	adrenoceptor alpha 2A	6.12	compound_1785
151	ADRA2B	adrenoceptor alpha 2B	5.83	compound_1785
147	ADRA1B	adrenoceptor alpha 1B	5.6	compound_1785
148	ADRA1A	adrenoceptor alpha 1A	5.6	compound_1785
3358	HTR2C	5-hydroxytryptamine receptor 2C	5.6	compound_1785
3363	HTR7	5-hydroxytryptamine receptor 7	5.6	compound_1785
3757	KCNH2	potassium voltage-gated channel subfamily H member 2	5.46	compound_1785
3350	HTR1A	5-hydroxytryptamine receptor 1A	5.39	compound_1785
8325	FZD8	frizzled class receptor 8	5.38	compound_1785
3352	HTR1D	5-hydroxytryptamine receptor 1D	5.35	compound_1785
6513	SLC2A1	solute carrier family 2 member 1	5.24	compound_1785
7486	WRN	WRN RecQ like helicase	5.22	compound_1785
1812	DRD1	dopamine receptor D1	5.03	compound_1785
6097	RORC	RAR related orphan receptor C	5	compound_1785
5965	RECQL	RecQ like helicase	4.95	compound_1785
114548	NLRP3	NLR family pyrin domain containing 3	4.91	compound_1785
1816	DRD5	dopamine receptor D5	4.73	compound_1785
2237	FEN1	flap structure-specific endonuclease 1	4.72	compound_1785
51426	POLK	DNA polymerase kappa	4.72	compound_1785
641	BLM	BLM RecQ like helicase	4.7	compound_1785
9256	TSPOAP1	TSPO associated protein 1	4.69	compound_1785
9340	GLP2R	glucagon like peptide 2 receptor	4.68	compound_1785
328	APEX1	apurinic/apyrimidinic endodeoxyribonuclease 1	4.65	compound_1785
3356	HTR2A	5-hydroxytryptamine receptor 2A	4.57	compound_1785
3359	HTR3A	5-hydroxytryptamine receptor 3A	4.57	compound_1785
9177	HTR3B	5-hydroxytryptamine receptor 3B	4.57	compound_1785
170572	HTR3C	5-hydroxytryptamine receptor 3C	4.57	compound_1785
285242	HTR3E	5-hydroxytryptamine receptor 3E	4.57	compound_1785
1814	DRD3	dopamine receptor D3	4.45	compound_1785
2717	GLA	galactosidase alpha	4.45	compound_1785
2550	GABBR1	gamma-aminobutyric acid type B receptor subunit 1	4.42	compound_1785
9568	GABBR2	gamma-aminobutyric acid type B receptor subunit 2	4.42	compound_1785
11201	POLI	DNA polymerase iota	4.37	compound_1785
3978	LIG1	DNA ligase 1	4.36	compound_1785
4160	MC4R	melanocortin 4 receptor	4.2	compound_1785
55775	TDP1	tyrosyl-DNA phosphodiesterase 1	4.1	compound_1785
2237	FEN1	flap structure-specific endonuclease 1	6.65	compound_3227
51426	POLK	DNA polymerase kappa	6.52	compound_3227
7099	TLR4	toll like receptor 4	5.95	compound_3227
7132	TNFRSF1A	TNF receptor superfamily member 1A	5.95	compound_3227
51311	TLR8	toll like receptor 8	5.95	compound_3227
1230	CCR1	C-C motif chemokine receptor 1	5.87	compound_3227
6097	RORC	RAR related orphan receptor C	5.65	compound_3227
2932	GSK3B	glycogen synthase kinase 3 beta	5.6	compound_3227
9429	ABCG2	ATP binding cassette subfamily G member 2 (Junior blood group)	5.6	compound_3227
4137	MAPT	microtubule associated protein tau	5.55	compound_3227
4843	NOS2	nitric oxide synthase 2	5.51	compound_3227
3351	HTR1B	5-hydroxytryptamine receptor 1B	5.51	compound_3227
3978	LIG1	DNA ligase 1	5.51	compound_3227
3845	KRAS	KRAS proto-oncogene, GTPase	5.49	compound_3227
2642	GCGR	glucagon receptor	5.45	compound_3227
5243	ABCB1	ATP binding cassette subfamily B member 1	5.45	compound_3227
2740	GLP1R	glucagon like peptide 1 receptor	5.44	compound_3227
6606	SMN1	survival of motor neuron 1, telomeric	5.4	compound_3227
6607	SMN2	survival of motor neuron 2, centromeric	5.4	compound_3227
2847	MCHR1	melanin concentrating hormone receptor 1	5.31	compound_3227
4987	OPRL1	opioid related nociceptin receptor 1	5.31	compound_3227
139760	GPR119	G protein-coupled receptor 119	5.3	compound_3227
5598	MAPK7	mitogen-activated protein kinase 7	5.28	compound_3227
5602	MAPK10	mitogen-activated protein kinase 10	5.27	compound_3227
5965	RECQL	RecQ like helicase	5.25	compound_3227
2693	GHSR	growth hormone secretagogue receptor	5.12	compound_3227
1139	CHRNA7	cholinergic receptor nicotinic alpha 7 subunit	5.1	compound_3227
4221	MEN1	menin 1	5.1	compound_3227
4297	KMT2A	lysine methyltransferase 2A	5.1	compound_3227
5423	POLB	DNA polymerase beta	5.1	compound_3227
7535	ZAP70	zeta chain of T cell receptor associated protein kinase 70	5.1	compound_3227
208	AKT2	AKT serine/threonine kinase 2	5.05	compound_3227
5170	PDPK1	3-phosphoinositide dependent protein kinase 1	5.05	compound_3227
207	AKT1	AKT serine/threonine kinase 1	5.01	compound_3227
28234	SLCO1B3	solute carrier organic anion transporter family member 1B3	5.01	compound_3227
10000	AKT3	AKT serine/threonine kinase 3	5	compound_3227
55775	TDP1	tyrosyl-DNA phosphodiesterase 1	5	compound_3227
2064	ERBB2	erb-b2 receptor tyrosine kinase 2	4.98	compound_3227
5027	P2RX7	purinergic receptor P2X 7	4.97	compound_3227
5164	PDK2	pyruvate dehydrogenase kinase 2	4.97	compound_3227
2648	KAT2A	lysine acetyltransferase 2A	4.95	compound_3227
216	ALDH1A1	aldehyde dehydrogenase 1 family member A1	4.9	compound_3227
3612	IMPA1	inositol monophosphatase 1	4.9	compound_3227
10919	EHMT2	euchromatic histone lysine methyltransferase 2	4.9	compound_3227
23621	BACE1	beta-secretase 1	4.9	compound_3227
25825	BACE2	beta-secretase 2	4.9	compound_3227
7010	TEK	TEK receptor tyrosine kinase	4.87	compound_3227
861	RUNX1	RUNX family transcription factor 1	4.85	compound_3227
865	CBFB	core-binding factor subunit beta	4.85	compound_3227
3480	IGF1R	insulin like growth factor 1 receptor	4.85	compound_3227
6850	SYK	spleen associated tyrosine kinase	4.84	compound_3227
2717	GLA	galactosidase alpha	4.8	compound_3227
6885	MAP3K7	mitogen-activated protein kinase kinase kinase 7	4.8	compound_3227
10599	SLCO1B1	solute carrier organic anion transporter family member 1B1	4.74	compound_3227
11309	SLCO2B1	solute carrier organic anion transporter family member 2B1	4.7	compound_3227
55312	RFK	riboflavin kinase	4.68	compound_3227
2475	MTOR	mechanistic target of rapamycin kinase	4.67	compound_3227
1956	EGFR	epidermal growth factor receptor	4.66	compound_3227
525	ATP6V1B1	ATPase H+ transporting V1 subunit B1	4.63	compound_3227
526	ATP6V1B2	ATPase H+ transporting V1 subunit B2	4.63	compound_3227
528	ATP6V1C1	ATPase H+ transporting V1 subunit C1	4.63	compound_3227
529	ATP6V1E1	ATPase H+ transporting V1 subunit E1	4.63	compound_3227
9550	ATP6V1G1	ATPase H+ transporting V1 subunit G1	4.63	compound_3227
245973	ATP6V1C2	ATPase H+ transporting V1 subunit C2	4.63	compound_3227
328	APEX1	apurinic/apyrimidinic endodeoxyribonuclease 1	4.6	compound_3227
641	BLM	BLM RecQ like helicase	4.6	compound_3227
8877	SPHK1	sphingosine kinase 1	4.55	compound_3227
351	APP	amyloid beta precursor protein	4.5	compound_3227
7421	VDR	vitamin D receptor	4.45	compound_3227
9261	MAPKAPK2	MAPK activated protein kinase 2	4.37	compound_3227
2645	GCK	glucokinase	3.56	compound_3227
8856	NR1I2	nuclear receptor subfamily 1 group I member 2	4.73	compound_5888
1269	CNR2	cannabinoid receptor 2	4.55	compound_5888
6529	SLC6A1	solute carrier family 6 member 1	4.42	compound_5888
815	CAMK2A	calcium/calmodulin dependent protein kinase II alpha	4.4	compound_5888
6256	RXRA	retinoid X receptor alpha	4.1	compound_5888
7376	NR1H2	nuclear receptor subfamily 1 group H member 2	4.06	compound_5888
8569	MKNK1	MAPK interacting serine/threonine kinase 1	4.03	compound_5888
4128	MAOA	monoamine oxidase A	3.62	compound_5888
5914	RARA	retinoic acid receptor alpha	3.56	compound_5888
1841	DTYMK	deoxythymidylate kinase	3.43	compound_5888
2099	ESR1	estrogen receptor 1	3.15	compound_5888
7067	THRA	thyroid hormone receptor alpha	2.3	compound_5888
5916	RARG	retinoic acid receptor gamma	2.3	compound_5888
51053	GMNN	geminin DNA replication inhibitor	7.44	compound_7223
3417	IDH1	isocitrate dehydrogenase (NADP(+)) 1	6.24	compound_7223
4780	NFE2L2	nuclear factor, erythroid 2 like 2	5.79	compound_7223
55775	TDP1	tyrosyl-DNA phosphodiesterase 1	5.79	compound_7223
10919	EHMT2	euchromatic histone lysine methyltransferase 2	5.65	compound_7223
5376	PMP22	peripheral myelin protein 22	5.39	compound_7223
1841	DTYMK	deoxythymidylate kinase	5.3	compound_7223
7083	TK1	thymidine kinase 1	5.3	compound_7223
7084	TK2	thymidine kinase 2	5.3	compound_7223
29994	BAZ2B	bromodomain adjacent to zinc finger domain 2B	5.2	compound_7223
6097	RORC	RAR related orphan receptor C	5.13	compound_7223
6606	SMN1	survival of motor neuron 1, telomeric	5	compound_7223
6607	SMN2	survival of motor neuron 2, centromeric	5	compound_7223
2740	GLP1R	glucagon like peptide 1 receptor	4.93	compound_7223
2475	MTOR	mechanistic target of rapamycin kinase	4.88	compound_7223
1128	CHRM1	cholinergic receptor muscarinic 1	4.85	compound_7223
79915	ATAD5	ATPase family AAA domain containing 5	4.69	compound_7223
1268	CNR1	cannabinoid receptor 1	4.55	compound_7223
3356	HTR2A	5-hydroxytryptamine receptor 2A	4.55	compound_7223
410	ARSA	arylsulfatase A	4.52	compound_7223
3357	HTR2B	5-hydroxytryptamine receptor 2B	4.5	compound_7223
7157	TP53	tumor protein p53	4.5	compound_7223
8856	NR1I2	nuclear receptor subfamily 1 group I member 2	4.46	compound_7223
3360	HTR4	5-hydroxytryptamine receptor 4	4.45	compound_7223
1576	CYP3A4	cytochrome P450 family 3 subfamily A member 4	4.42	compound_7223
4544	MTNR1B	melatonin receptor 1B	4.42	compound_7223
216	ALDH1A1	aldehyde dehydrogenase 1 family member A1	4.4	compound_7223
1571	CYP2E1	cytochrome P450 family 2 subfamily E member 1	4.4	compound_7223
4137	MAPT	microtubule associated protein tau	4.4	compound_7223
4221	MEN1	menin 1	4.4	compound_7223
4297	KMT2A	lysine methyltransferase 2A	4.4	compound_7223
367	AR	androgen receptor	4.3	compound_7223
3576	CXCL8	C-X-C motif chemokine ligand 8	4.28	compound_7223
4988	OPRM1	opioid receptor mu 1	4.21	compound_7223
9682	KDM4A	lysine demethylase 4A	4.1	compound_7223
10951	CBX1	chromobox 1	4.1	compound_7223
5916	RARG	retinoic acid receptor gamma	4.04	compound_7223
7376	NR1H2	nuclear receptor subfamily 1 group H member 2	3.67	compound_7223
5914	RARA	retinoic acid receptor alpha	3.57	compound_7223
7068	THRB	thyroid hormone receptor beta	3.38	compound_7223
6256	RXRA	retinoid X receptor alpha	2.85	compound_7223
8694	DGAT1	diacylglycerol O-acyltransferase 1	8.8	compound_8984
142	PARP1	poly(ADP-ribose) polymerase 1	8.7	compound_10422
596	BCL2	BCL2 apoptosis regulator	2.01	compound_10422
5914	RARA	retinoic acid receptor alpha	6.94	compound_13820
5916	RARG	retinoic acid receptor gamma	6.7	compound_13820
5915	RARB	retinoic acid receptor beta	6.66	compound_13820
1132	CHRM4	cholinergic receptor muscarinic 4	5.6	compound_13820
4023	LPL	lipoprotein lipase	5.41	compound_13820
7253	TSHR	thyroid stimulating hormone receptor	5.4	compound_13820
55775	TDP1	tyrosyl-DNA phosphodiesterase 1	4.95	compound_13820
4221	MEN1	menin 1	4.9	compound_13820
4297	KMT2A	lysine methyltransferase 2A	4.9	compound_13820
6097	RORC	RAR related orphan receptor C	4.88	compound_13820
861	RUNX1	RUNX family transcription factor 1	4.85	compound_13820
865	CBFB	core-binding factor subunit beta	4.85	compound_13820
7225	TRPC6	transient receptor potential cation channel subfamily C member 6	4.79	compound_13820
6606	SMN1	survival of motor neuron 1, telomeric	4.75	compound_13820
6607	SMN2	survival of motor neuron 2, centromeric	4.75	compound_13820
4137	MAPT	microtubule associated protein tau	4.55	compound_13820
5965	RECQL	RecQ like helicase	4.55	compound_13820
247	ALOX15B	arachidonate 15-lipoxygenase type B	4.5	compound_13820
7157	TP53	tumor protein p53	4.5	compound_13820
6868	ADAM17	ADAM metallopeptidase domain 17	4.49	compound_13820
641	BLM	BLM RecQ like helicase	4.45	compound_13820
5594	MAPK1	mitogen-activated protein kinase 1	4.4	compound_13820
472	ATM	ATM serine/threonine kinase	9.57	compound_17628
5591	PRKDC	protein kinase, DNA-activated, catalytic subunit	7.07	compound_17628
5290	PIK3CA	phosphatidylinositol-4,5-bisphosphate 3-kinase catalytic subunit alpha	6.84	compound_17628
5293	PIK3CD	phosphatidylinositol-4,5-bisphosphate 3-kinase catalytic subunit delta	6.5	compound_17628
1129	CHRM2	cholinergic receptor muscarinic 2	6.42	compound_17628
1128	CHRM1	cholinergic receptor muscarinic 1	6.3	compound_17628
545	ATR	ATR serine/threonine kinase	6.28	compound_17628
1025	CDK9	cyclin dependent kinase 9	5.96	compound_17628
2475	MTOR	mechanistic target of rapamycin kinase	5.92	compound_17628
1814	DRD3	dopamine receptor D3	5.86	compound_17628
5170	PDPK1	3-phosphoinositide dependent protein kinase 1	5.76	compound_17628
2554	GABRA1	gamma-aminobutyric acid type A receptor alpha1 subunit	5.74	compound_17628
2555	GABRA2	gamma-aminobutyric acid type A receptor alpha2 subunit	5.74	compound_17628
2556	GABRA3	gamma-aminobutyric acid type A receptor alpha3 subunit	5.74	compound_17628
2557	GABRA4	gamma-aminobutyric acid type A receptor alpha4 subunit	5.74	compound_17628
2558	GABRA5	gamma-aminobutyric acid type A receptor alpha5 subunit	5.74	compound_17628
2559	GABRA6	gamma-aminobutyric acid type A receptor alpha6 subunit	5.74	compound_17628
2560	GABRB1	gamma-aminobutyric acid type A receptor beta1 subunit	5.74	compound_17628
2561	GABRB2	gamma-aminobutyric acid type A receptor beta2 subunit	5.74	compound_17628
2562	GABRB3	gamma-aminobutyric acid type A receptor beta3 subunit	5.74	compound_17628
2563	GABRD	gamma-aminobutyric acid type A receptor delta subunit	5.74	compound_17628
2564	GABRE	gamma-aminobutyric acid type A receptor epsilon subunit	5.74	compound_17628
2565	GABRG1	gamma-aminobutyric acid type A receptor gamma1 subunit	5.74	compound_17628
2566	GABRG2	gamma-aminobutyric acid type A receptor gamma2 subunit	5.74	compound_17628
2567	GABRG3	gamma-aminobutyric acid type A receptor gamma3 subunit	5.74	compound_17628
2568	GABRP	gamma-aminobutyric acid type A receptor pi subunit	5.74	compound_17628
2569	GABRR1	gamma-aminobutyric acid type A receptor rho1 subunit	5.74	compound_17628
2570	GABRR2	gamma-aminobutyric acid type A receptor rho2 subunit	5.74	compound_17628
55879	GABRQ	gamma-aminobutyric acid type A receptor theta subunit	5.74	compound_17628
200959	GABRR3	gamma-aminobutyric acid type A receptor rho3 subunit (gene/pseudogene)	5.74	compound_17628
5294	PIK3CG	phosphatidylinositol-4,5-bisphosphate 3-kinase catalytic subunit gamma	5.68	compound_17628
2242	FES	FES proto-oncogene, tyrosine kinase	5.65	compound_17628
5291	PIK3CB	phosphatidylinositol-4,5-bisphosphate 3-kinase catalytic subunit beta	5.61	compound_17628
3791	KDR	kinase insert domain receptor	5.56	compound_17628
5144	PDE4D	phosphodiesterase 4D	5.53	compound_17628
9891	NUAK1	NUAK family kinase 1	5.52	compound_17628
152	ADRA2C	adrenoceptor alpha 2C	5.5	compound_17628
9263	STK17A	serine/threonine kinase 17a	5.5	compound_17628
1812	DRD1	dopamine receptor D1	5.49	compound_17628
43	ACHE	acetylcholinesterase (Cartwright blood group)	5.4	compound_17628
6195	RPS6KA1	ribosomal protein S6 kinase A1	5.4	compound_17628
1436	CSF1R	colony stimulating factor 1 receptor	5.37	compound_17628
135	ADORA2A	adenosine A2a receptor	5.35	compound_17628
23384	SPECC1L	sperm antigen with calponin homology and coiled-coil domains 1 like	5.35	compound_17628
1017	CDK2	cyclin dependent kinase 2	5.34	compound_17628
9706	ULK2	unc-51 like autophagy activating kinase 2	5.31	compound_17628
147	ADRA1B	adrenoceptor alpha 1B	5.31	compound_17628
6794	STK11	serine/threonine kinase 11	5.28	compound_17628
1956	EGFR	epidermal growth factor receptor	5.25	compound_17628
7525	YES1	YES proto-oncogene 1, Src family tyrosine kinase	5.25	compound_17628
51135	IRAK4	interleukin 1 receptor associated kinase 4	5.25	compound_17628
3815	KIT	KIT proto-oncogene, receptor tyrosine kinase	5.23	compound_17628
2534	FYN	FYN proto-oncogene, Src family tyrosine kinase	5.21	compound_17628
3480	IGF1R	insulin like growth factor 1 receptor	5.2	compound_17628
7301	TYRO3	TYRO3 protein tyrosine kinase	5.17	compound_17628
6885	MAP3K7	mitogen-activated protein kinase kinase kinase 7	5.14	compound_17628
5288	PIK3C2G	phosphatidylinositol-4-phosphate 3-kinase catalytic subunit type 2 gamma	5.13	compound_17628
8536	CAMK1	calcium/calmodulin dependent protein kinase I	5.13	compound_17628
2322	FLT3	fms related tyrosine kinase 3	5.09	compound_17628
5979	RET	ret proto-oncogene	5.09	compound_17628
29110	TBK1	TANK binding kinase 1	5.09	compound_17628
196	AHR	aryl hydrocarbon receptor	5.09	compound_17628
695	BTK	Bruton tyrosine kinase	5.05	compound_17628
4067	LYN	LYN proto-oncogene, Src family tyrosine kinase	5.05	compound_17628
4914	NTRK1	neurotrophic receptor tyrosine kinase 1	5.03	compound_17628
10599	SLCO1B1	solute carrier organic anion transporter family member 1B1	4.96	compound_17628
775	CACNA1C	calcium voltage-gated channel subunit alpha1 C	4.95	compound_17628
1134	CHRNA1	cholinergic receptor nicotinic alpha 1 subunit	4.95	compound_17628
1909	EDNRA	endothelin receptor type A	4.95	compound_17628
3717	JAK2	Janus kinase 2	4.94	compound_17628
1111	CHEK1	checkpoint kinase 1	4.88	compound_17628
5058	PAK1	p21 (RAC1) activated kinase 1	4.88	compound_17628
5347	PLK1	polo like kinase 1	4.88	compound_17628
5604	MAP2K1	mitogen-activated protein kinase kinase 1	4.88	compound_17628
23396	PIP5K1C	phosphatidylinositol-4-phosphate 5-kinase type 1 gamma	4.88	compound_17628
6530	SLC6A2	solute carrier family 6 member 2	4.87	compound_17628
2693	GHSR	growth hormone secretagogue receptor	4.86	compound_17628
3351	HTR1B	5-hydroxytryptamine receptor 1B	4.83	compound_17628
3643	INSR	insulin receptor	4.81	compound_17628
816	CAMK2B	calcium/calmodulin dependent protein kinase II beta	4.81	compound_17628
53944	CSNK1G1	casein kinase 1 gamma 1	4.81	compound_17628
3352	HTR1D	5-hydroxytryptamine receptor 1D	4.77	compound_17628
91	ACVR1B	activin A receptor type 1B	4.72	compound_17628
208	AKT2	AKT serine/threonine kinase 2	4.72	compound_17628
2011	MARK2	microtubule affinity regulating kinase 2	4.72	compound_17628
5753	PTK6	protein tyrosine kinase 6	4.72	compound_17628
9261	MAPKAPK2	MAPK activated protein kinase 2	4.72	compound_17628
9475	ROCK2	Rho associated coiled-coil containing protein kinase 2	4.72	compound_17628
148	ADRA1A	adrenoceptor alpha 1A	4.71	compound_17628
3358	HTR2C	5-hydroxytryptamine receptor 2C	4.67	compound_17628
624	BDKRB2	bradykinin receptor B2	4.63	compound_17628
27	ABL2	ABL proto-oncogene 2, non-receptor tyrosine kinase	4.62	compound_17628
660	BMX	BMX non-receptor tyrosine kinase	4.62	compound_17628
4751	NEK2	NIMA related kinase 2	4.62	compound_17628
2260	FGFR1	fibroblast growth factor receptor 1	4.6	compound_17628
1133	CHRM5	cholinergic receptor muscarinic 5	4.58	compound_17628
2550	GABBR1	gamma-aminobutyric acid type B receptor subunit 1	4.55	compound_17628
9568	GABBR2	gamma-aminobutyric acid type B receptor subunit 2	4.55	compound_17628
1267	CNP	2',3'-cyclic nucleotide 3' phosphodiesterase	4.53	compound_17628
5146	PDE6C	phosphodiesterase 6C	4.53	compound_17628
5158	PDE6B	phosphodiesterase 6B	4.53	compound_17628
5169	ENPP3	ectonucleotide pyrophosphatase/phosphodiesterase 3	4.53	compound_17628
9659	PDE4DIP	phosphodiesterase 4D interacting protein	4.53	compound_17628
55512	SMPD3	sphingomyelin phosphodiesterase 3	4.53	compound_17628
55627	SMPD4	sphingomyelin phosphodiesterase 4	4.53	compound_17628
79153	GDPD3	glycerophosphodiester phosphodiesterase domain containing 3	4.53	compound_17628
5742	PTGS1	prostaglandin-endoperoxide synthase 1	4.5	compound_17628
6869	TACR1	tachykinin receptor 1	4.5	compound_17628
2264	FGFR4	fibroblast growth factor receptor 4	4.49	compound_17628
4293	MAP3K9	mitogen-activated protein kinase kinase kinase 9	4.49	compound_17628
5062	PAK2	p21 (RAC1) activated kinase 2	4.49	compound_17628
3350	HTR1A	5-hydroxytryptamine receptor 1A	4.49	compound_17628
3357	HTR2B	5-hydroxytryptamine receptor 2B	4.49	compound_17628
3360	HTR4	5-hydroxytryptamine receptor 4	4.46	compound_17628
154	ADRB2	adrenoceptor beta 2	4.45	compound_17628
2932	GSK3B	glycogen synthase kinase 3 beta	4.43	compound_17628
185	AGTR1	angiotensin II receptor type 1	4.41	compound_17628
3363	HTR7	5-hydroxytryptamine receptor 7	4.39	compound_17628
6714	SRC	SRC proto-oncogene, non-receptor tyrosine kinase	4.38	compound_17628
4988	OPRM1	opioid receptor mu 1	4.36	compound_17628
1022	CDK7	cyclin dependent kinase 7	4.31	compound_17628
2263	FGFR2	fibroblast growth factor receptor 2	4.31	compound_17628
5305	PIP4K2A	phosphatidylinositol-5-phosphate 4-kinase type 2 alpha	4.31	compound_17628
5578	PRKCA	protein kinase C alpha	4.31	compound_17628
8394	PIP5K1A	phosphatidylinositol-4-phosphate 5-kinase type 1 alpha	4.31	compound_17628
3269	HRH1	histamine receptor H1	4.26	compound_17628
4986	OPRK1	opioid receptor kappa 1	4.24	compound_17628
6754	SSTR4	somatostatin receptor 4	4.24	compound_17628
5743	PTGS2	prostaglandin-endoperoxide synthase 2	4.21	compound_17628
1576	CYP3A4	cytochrome P450 family 3 subfamily A member 4	4.17	compound_17628
3757	KCNH2	potassium voltage-gated channel subfamily H member 2	4.06	compound_17628
5163	PDK1	pyruvate dehydrogenase kinase 1	4.04	compound_17628
2321	FLT1	fms related tyrosine kinase 1	4	compound_17628
8445	DYRK2	dual specificity tyrosine phosphorylation regulated kinase 2	4	compound_17628
2168	FABP1	fatty acid binding protein 1	3.07	compound_17628
5595	MAPK3	mitogen-activated protein kinase 3	6.81	compound_18225
367	AR	androgen receptor	6.43	compound_18225
2261	FGFR3	fibroblast growth factor receptor 3	6.03	compound_18225
114548	NLRP3	NLR family pyrin domain containing 3	6.03	compound_18225
3845	KRAS	KRAS proto-oncogene, GTPase	5.82	compound_18225
5588	PRKCQ	protein kinase C theta	5.55	compound_18225
5058	PAK1	p21 (RAC1) activated kinase 1	5.52	compound_18225
2321	FLT1	fms related tyrosine kinase 1	5.45	compound_18225
4067	LYN	LYN proto-oncogene, Src family tyrosine kinase	5.42	compound_18225
2050	EPHB4	EPH receptor B4	5.4	compound_18225
4139	MARK1	microtubule affinity regulating kinase 1	5.4	compound_18225
3480	IGF1R	insulin like growth factor 1 receptor	5.37	compound_18225
1021	CDK6	cyclin dependent kinase 6	5.34	compound_18225
1025	CDK9	cyclin dependent kinase 9	5.34	compound_18225
4638	MYLK	myosin light chain kinase	5.34	compound_18225
9891	NUAK1	NUAK family kinase 1	5.28	compound_18225
6645	SNTB2	syntrophin beta 2	5.27	compound_18225
6789	STK4	serine/threonine kinase 4	5.25	compound_18225
2264	FGFR4	fibroblast growth factor receptor 4	5.21	compound_18225
1956	EGFR	epidermal growth factor receptor	5.17	compound_18225
148	ADRA1A	adrenoceptor alpha 1A	5.17	compound_18225
50488	MINK1	misshapen like kinase 1	5.09	compound_18225
3357	HTR2B	5-hydroxytryptamine receptor 2B	5.08	compound_18225
1436	CSF1R	colony stimulating factor 1 receptor	5.05	compound_18225
2044	EPHA5	EPH receptor A5	5.05	compound_18225
5293	PIK3CD	phosphatidylinositol-4,5-bisphosphate 3-kinase catalytic subunit delta	5.05	compound_18225
91	ACVR1B	activin A receptor type 1B	5	compound_18225
4914	NTRK1	neurotrophic receptor tyrosine kinase 1	5	compound_18225
5578	PRKCA	protein kinase C alpha	5	compound_18225
3643	INSR	insulin receptor	4.9	compound_18225
6794	STK11	serine/threonine kinase 11	4.88	compound_18225
660	BMX	BMX non-receptor tyrosine kinase	4.81	compound_18225
1760	DMPK	DM1 protein kinase	4.81	compound_18225
23396	PIP5K1C	phosphatidylinositol-4-phosphate 5-kinase type 1 gamma	4.81	compound_18225
3757	KCNH2	potassium voltage-gated channel subfamily H member 2	4.77	compound_18225
1459	CSNK2A2	casein kinase 2 alpha 2	4.72	compound_18225
2011	MARK2	microtubule affinity regulating kinase 2	4.62	compound_18225
3791	KDR	kinase insert domain receptor	4.62	compound_18225
5288	PIK3C2G	phosphatidylinositol-4-phosphate 3-kinase catalytic subunit type 2 gamma	4.62	compound_18225
5291	PIK3CB	phosphatidylinositol-4,5-bisphosphate 3-kinase catalytic subunit beta	4.62	compound_18225
5347	PLK1	polo like kinase 1	4.62	compound_18225
8536	CAMK1	calcium/calmodulin dependent protein kinase I	4.62	compound_18225
4988	OPRM1	opioid receptor mu 1	4.6	compound_18225
3351	HTR1B	5-hydroxytryptamine receptor 1B	4.52	compound_18225
5290	PIK3CA	phosphatidylinositol-4,5-bisphosphate 3-kinase catalytic subunit alpha	4.49	compound_18225
5604	MAP2K1	mitogen-activated protein kinase kinase 1	4.49	compound_18225
11040	PIM2	Pim-2 proto-oncogene, serine/threonine kinase	4.49	compound_18225
1622	DBI	diazepam binding inhibitor, acyl-CoA binding protein	4.32	compound_18225
2550	GABBR1	gamma-aminobutyric acid type B receptor subunit 1	4.32	compound_18225
2554	GABRA1	gamma-aminobutyric acid type A receptor alpha1 subunit	4.32	compound_18225
2555	GABRA2	gamma-aminobutyric acid type A receptor alpha2 subunit	4.32	compound_18225
2556	GABRA3	gamma-aminobutyric acid type A receptor alpha3 subunit	4.32	compound_18225
2557	GABRA4	gamma-aminobutyric acid type A receptor alpha4 subunit	4.32	compound_18225
2558	GABRA5	gamma-aminobutyric acid type A receptor alpha5 subunit	4.32	compound_18225
2559	GABRA6	gamma-aminobutyric acid type A receptor alpha6 subunit	4.32	compound_18225
2560	GABRB1	gamma-aminobutyric acid type A receptor beta1 subunit	4.32	compound_18225
2561	GABRB2	gamma-aminobutyric acid type A receptor beta2 subunit	4.32	compound_18225
2562	GABRB3	gamma-aminobutyric acid type A receptor beta3 subunit	4.32	compound_18225
2563	GABRD	gamma-aminobutyric acid type A receptor delta subunit	4.32	compound_18225
2564	GABRE	gamma-aminobutyric acid type A receptor epsilon subunit	4.32	compound_18225
2565	GABRG1	gamma-aminobutyric acid type A receptor gamma1 subunit	4.32	compound_18225
2566	GABRG2	gamma-aminobutyric acid type A receptor gamma2 subunit	4.32	compound_18225
2567	GABRG3	gamma-aminobutyric acid type A receptor gamma3 subunit	4.32	compound_18225
2568	GABRP	gamma-aminobutyric acid type A receptor pi subunit	4.32	compound_18225
2569	GABRR1	gamma-aminobutyric acid type A receptor rho1 subunit	4.32	compound_18225
2570	GABRR2	gamma-aminobutyric acid type A receptor rho2 subunit	4.32	compound_18225
5743	PTGS2	prostaglandin-endoperoxide synthase 2	4.32	compound_18225
9568	GABBR2	gamma-aminobutyric acid type B receptor subunit 2	4.32	compound_18225
11337	GABARAP	GABA type A receptor-associated protein	4.32	compound_18225
11345	GABARAPL2	GABA type A receptor associated protein like 2	4.32	compound_18225
23710	GABARAPL1	GABA type A receptor associated protein like 1	4.32	compound_18225
55879	GABRQ	gamma-aminobutyric acid type A receptor theta subunit	4.32	compound_18225
200959	GABRR3	gamma-aminobutyric acid type A receptor rho3 subunit (gene/pseudogene)	4.32	compound_18225
5294	PIK3CG	phosphatidylinositol-4,5-bisphosphate 3-kinase catalytic subunit gamma	4.31	compound_18225
6795	AURKC	aurora kinase C	4.31	compound_18225
8394	PIP5K1A	phosphatidylinositol-4-phosphate 5-kinase type 1 alpha	4.31	compound_18225
134	ADORA1	adenosine A1 receptor	4.08	compound_18225
6530	SLC6A2	solute carrier family 6 member 2	4.06	compound_18225
1022	CDK7	cyclin dependent kinase 7	4	compound_18225
4751	NEK2	NIMA related kinase 2	4	compound_18225
472	ATM	ATM serine/threonine kinase	9.9	compound_19368
1814	DRD3	dopamine receptor D3	7.41	compound_19368
1128	CHRM1	cholinergic receptor muscarinic 1	7.31	compound_19368
10280	SIGMAR1	sigma non-opioid intracellular receptor 1	7.04	compound_19368
1129	CHRM2	cholinergic receptor muscarinic 2	6.71	compound_19368
1436	CSF1R	colony stimulating factor 1 receptor	6.5	compound_19368
5290	PIK3CA	phosphatidylinositol-4,5-bisphosphate 3-kinase catalytic subunit alpha	6.36	compound_19368
5979	RET	ret proto-oncogene	6.27	compound_19368
5293	PIK3CD	phosphatidylinositol-4,5-bisphosphate 3-kinase catalytic subunit delta	6.26	compound_19368
152	ADRA2C	adrenoceptor alpha 2C	6.24	compound_19368
2475	MTOR	mechanistic target of rapamycin kinase	6.05	compound_19368
1134	CHRNA1	cholinergic receptor nicotinic alpha 1 subunit	5.99	compound_19368
624	BDKRB2	bradykinin receptor B2	5.92	compound_19368
5294	PIK3CG	phosphatidylinositol-4,5-bisphosphate 3-kinase catalytic subunit gamma	5.84	compound_19368
3351	HTR1B	5-hydroxytryptamine receptor 1B	5.8	compound_19368
6869	TACR1	tachykinin receptor 1	5.8	compound_19368
43	ACHE	acetylcholinesterase (Cartwright blood group)	5.7	compound_19368
6795	AURKC	aurora kinase C	5.69	compound_19368
9212	AURKB	aurora kinase B	5.63	compound_19368
1133	CHRM5	cholinergic receptor muscarinic 5	5.62	compound_19368
3791	KDR	kinase insert domain receptor	5.62	compound_19368
147	ADRA1B	adrenoceptor alpha 1B	5.55	compound_19368
1432	MAPK14	mitogen-activated protein kinase 14	5.52	compound_19368
4293	MAP3K9	mitogen-activated protein kinase kinase kinase 9	5.52	compound_19368
5144	PDE4D	phosphodiesterase 4D	5.5	compound_19368
135	ADORA2A	adenosine A2a receptor	5.49	compound_19368
148	ADRA1A	adrenoceptor alpha 1A	5.49	compound_19368
23384	SPECC1L	sperm antigen with calponin homology and coiled-coil domains 1 like	5.49	compound_19368
4914	NTRK1	neurotrophic receptor tyrosine kinase 1	5.48	compound_19368
4067	LYN	LYN proto-oncogene, Src family tyrosine kinase	5.48	compound_19368
6714	SRC	SRC proto-oncogene, non-receptor tyrosine kinase	5.47	compound_19368
3645	INSRR	insulin receptor related receptor	5.45	compound_19368
6885	MAP3K7	mitogen-activated protein kinase kinase kinase 7	5.4	compound_19368
640	BLK	BLK proto-oncogene, Src family tyrosine kinase	5.4	compound_19368
775	CACNA1C	calcium voltage-gated channel subunit alpha1 C	5.36	compound_19368
11040	PIM2	Pim-2 proto-oncogene, serine/threonine kinase	5.34	compound_19368
5170	PDPK1	3-phosphoinositide dependent protein kinase 1	5.34	compound_19368
3643	INSR	insulin receptor	5.32	compound_19368
1813	DRD2	dopamine receptor D2	5.31	compound_19368
5291	PIK3CB	phosphatidylinositol-4,5-bisphosphate 3-kinase catalytic subunit beta	5.31	compound_19368
3269	HRH1	histamine receptor H1	5.3	compound_19368
134	ADORA1	adenosine A1 receptor	5.29	compound_19368
5591	PRKDC	protein kinase, DNA-activated, catalytic subunit	5.28	compound_19368
9429	ABCG2	ATP binding cassette subfamily G member 2 (Junior blood group)	5.22	compound_19368
9891	NUAK1	NUAK family kinase 1	5.21	compound_19368
5288	PIK3C2G	phosphatidylinositol-4-phosphate 3-kinase catalytic subunit type 2 gamma	5.13	compound_19368
3480	IGF1R	insulin like growth factor 1 receptor	5.11	compound_19368
3815	KIT	KIT proto-oncogene, receptor tyrosine kinase	5.11	compound_19368
4988	OPRM1	opioid receptor mu 1	5.06	compound_19368
3932	LCK	LCK proto-oncogene, Src family tyrosine kinase	5.05	compound_19368
5243	ABCB1	ATP binding cassette subfamily B member 1	4.98	compound_19368
558	AXL	AXL receptor tyrosine kinase	4.94	compound_19368
5581	PRKCE	protein kinase C epsilon	4.94	compound_19368
2241	FER	FER tyrosine kinase	4.88	compound_19368
3718	JAK3	Janus kinase 3	4.88	compound_19368
5592	PRKG1	protein kinase cGMP-dependent 1	4.88	compound_19368
6195	RPS6KA1	ribosomal protein S6 kinase A1	4.88	compound_19368
51135	IRAK4	interleukin 1 receptor associated kinase 4	4.88	compound_19368
3358	HTR2C	5-hydroxytryptamine receptor 2C	4.87	compound_19368
6530	SLC6A2	solute carrier family 6 member 2	4.83	compound_19368
2321	FLT1	fms related tyrosine kinase 1	4.81	compound_19368
9706	ULK2	unc-51 like autophagy activating kinase 2	4.81	compound_19368
6531	SLC6A3	solute carrier family 6 member 3	4.78	compound_19368
6790	AURKA	aurora kinase A	4.78	compound_19368
3757	KCNH2	potassium voltage-gated channel subfamily H member 2	4.76	compound_19368
1576	CYP3A4	cytochrome P450 family 3 subfamily A member 4	4.73	compound_19368
2047	EPHB1	EPH receptor B1	4.72	compound_19368
2534	FYN	FYN proto-oncogene, Src family tyrosine kinase	4.72	compound_19368
5747	PTK2	protein tyrosine kinase 2	4.72	compound_19368
6793	STK10	serine/threonine kinase 10	4.72	compound_19368
7525	YES1	YES proto-oncogene 1, Src family tyrosine kinase	4.72	compound_19368
8550	MAPKAPK5	MAPK activated protein kinase 5	4.72	compound_19368
57144	PAK5	p21 (RAC1) activated kinase 5	4.72	compound_19368
4544	MTNR1B	melatonin receptor 1B	4.72	compound_19368
3357	HTR2B	5-hydroxytryptamine receptor 2B	4.65	compound_19368
27	ABL2	ABL proto-oncogene 2, non-receptor tyrosine kinase	4.62	compound_19368
1760	DMPK	DM1 protein kinase	4.62	compound_19368
3717	JAK2	Janus kinase 2	4.62	compound_19368
4751	NEK2	NIMA related kinase 2	4.62	compound_19368
23396	PIP5K1C	phosphatidylinositol-4-phosphate 5-kinase type 1 gamma	4.62	compound_19368
3352	HTR1D	5-hydroxytryptamine receptor 1D	4.6	compound_19368
2693	GHSR	growth hormone secretagogue receptor	4.54	compound_19368
3363	HTR7	5-hydroxytryptamine receptor 7	4.54	compound_19368
2872	MKNK2	MAPK interacting serine/threonine kinase 2	4.49	compound_19368
5578	PRKCA	protein kinase C alpha	4.49	compound_19368
8536	CAMK1	calcium/calmodulin dependent protein kinase I	4.49	compound_19368
29110	TBK1	TANK binding kinase 1	4.49	compound_19368
1139	CHRNA7	cholinergic receptor nicotinic alpha 7 subunit	4.39	compound_19368
1022	CDK7	cyclin dependent kinase 7	4.31	compound_19368
1459	CSNK2A2	casein kinase 2 alpha 2	4.31	compound_19368
2011	MARK2	microtubule affinity regulating kinase 2	4.31	compound_19368
2931	GSK3A	glycogen synthase kinase 3 alpha	4.31	compound_19368
4638	MYLK	myosin light chain kinase	4.31	compound_19368
5894	RAF1	Raf-1 proto-oncogene, serine/threonine kinase	4.31	compound_19368
53944	CSNK1G1	casein kinase 1 gamma 1	4.31	compound_19368
150	ADRA2A	adrenoceptor alpha 2A	4.26	compound_19368
6532	SLC6A4	solute carrier family 6 member 4	4.25	compound_19368
6754	SSTR4	somatostatin receptor 4	4.24	compound_19368
3360	HTR4	5-hydroxytryptamine receptor 4	4.2	compound_19368
2260	FGFR1	fibroblast growth factor receptor 1	4.13	compound_19368
4986	OPRK1	opioid receptor kappa 1	4.05	compound_19368
1267	CNP	2',3'-cyclic nucleotide 3' phosphodiesterase	4.04	compound_19368
5146	PDE6C	phosphodiesterase 6C	4.04	compound_19368
5158	PDE6B	phosphodiesterase 6B	4.04	compound_19368
5169	ENPP3	ectonucleotide pyrophosphatase/phosphodiesterase 3	4.04	compound_19368
9659	PDE4DIP	phosphodiesterase 4D interacting protein	4.04	compound_19368
55512	SMPD3	sphingomyelin phosphodiesterase 3	4.04	compound_19368
55627	SMPD4	sphingomyelin phosphodiesterase 4	4.04	compound_19368
79153	GDPD3	glycerophosphodiester phosphodiesterase domain containing 3	4.04	compound_19368
2263	FGFR2	fibroblast growth factor receptor 2	4	compound_19368
4921	DDR2	discoidin domain receptor tyrosine kinase 2	4	compound_19368
5599	MAPK8	mitogen-activated protein kinase 8	4	compound_19368
5609	MAP2K7	mitogen-activated protein kinase kinase 7	4	compound_19368
7046	TGFBR1	transforming growth factor beta receptor 1	4	compound_19368
9261	MAPKAPK2	MAPK activated protein kinase 2	4	compound_19368
4544	MTNR1B	melatonin receptor 1B	7.52	compound_2
1232	CCR3	C-C motif chemokine receptor 3	7.1	compound_2
153	ADRB1	adrenoceptor beta 1	6.48	compound_2
4221	MEN1	menin 1	6.45	compound_2
4297	KMT2A	lysine methyltransferase 2A	6.45	compound_2
1234	CCR5	C-C motif chemokine receptor 5 (gene/pseudogene)	6.41	compound_2
4128	MAOA	monoamine oxidase A	6.4	compound_2
1901	S1PR1	sphingosine-1-phosphate receptor 1	6.08	compound_2
5024	P2RX3	purinergic receptor P2X 3	5.95	compound_2
7099	TLR4	toll like receptor 4	5.95	compound_2
7132	TNFRSF1A	TNF receptor superfamily member 1A	5.95	compound_2
51311	TLR8	toll like receptor 8	5.95	compound_2
10280	SIGMAR1	sigma non-opioid intracellular receptor 1	5.89	compound_2
3357	HTR2B	5-hydroxytryptamine receptor 2B	5.82	compound_2
1544	CYP1A2	cytochrome P450 family 1 subfamily A member 2	5.77	compound_2
1786	DNMT1	DNA methyltransferase 1	5.77	compound_2
43	ACHE	acetylcholinesterase (Cartwright blood group)	5.72	compound_2
2932	GSK3B	glycogen synthase kinase 3 beta	5.68	compound_2
4986	OPRK1	opioid receptor kappa 1	5.66	compound_2
660	BMX	BMX non-receptor tyrosine kinase	5.6	compound_2
1326	MAP3K8	mitogen-activated protein kinase kinase kinase 8	5.6	compound_2
2099	ESR1	estrogen receptor 1	5.6	compound_2
2100	ESR2	estrogen receptor 2	5.6	compound_2
2550	GABBR1	gamma-aminobutyric acid type B receptor subunit 1	5.6	compound_2
2833	CXCR3	C-X-C motif chemokine receptor 3	5.6	compound_2
3702	ITK	IL2 inducible T cell kinase	5.6	compound_2
4988	OPRM1	opioid receptor mu 1	5.6	compound_2
5290	PIK3CA	phosphatidylinositol-4,5-bisphosphate 3-kinase catalytic subunit alpha	5.6	compound_2
5657	PRTN3	proteinase 3	5.6	compound_2
6530	SLC6A2	solute carrier family 6 member 2	5.6	compound_2
9568	GABBR2	gamma-aminobutyric acid type B receptor subunit 2	5.6	compound_2
59341	TRPV4	transient receptor potential cation channel subfamily V member 4	5.6	compound_2
9891	NUAK1	NUAK family kinase 1	5.59	compound_2
156	GRK2	G protein-coupled receptor kinase 2	5.58	compound_2
151	ADRA2B	adrenoceptor alpha 2B	5.57	compound_2
55775	TDP1	tyrosyl-DNA phosphodiesterase 1	5.57	compound_2
729230	CCR2	C-C motif chemokine receptor 2	5.57	compound_2
4843	NOS2	nitric oxide synthase 2	5.57	compound_2
1129	CHRM2	cholinergic receptor muscarinic 2	5.52	compound_2
1128	CHRM1	cholinergic receptor muscarinic 1	5.51	compound_2
135	ADORA2A	adenosine A2a receptor	5.48	compound_2
6755	SSTR5	somatostatin receptor 5	5.47	compound_2
5753	PTK6	protein tyrosine kinase 6	5.45	compound_2
6542	SLC7A2	solute carrier family 7 member 2	5.44	compound_2
9261	MAPKAPK2	MAPK activated protein kinase 2	5.43	compound_2
7015	TERT	telomerase reverse transcriptase	5.41	compound_2
595	CCND1	cyclin D1	5.4	compound_2
1019	CDK4	cyclin dependent kinase 4	5.4	compound_2
4070	TACSTD2	tumor associated calcium signal transducer 2	5.4	compound_2
3978	LIG1	DNA ligase 1	5.38	compound_2
6532	SLC6A4	solute carrier family 6 member 4	5.37	compound_2
351	APP	amyloid beta precursor protein	5.34	compound_2
728	C5AR1	complement C5a receptor 1	5.32	compound_2
775	CACNA1C	calcium voltage-gated channel subunit alpha1 C	5.3	compound_2
136	ADORA2B	adenosine A2b receptor	5.28	compound_2
5602	MAPK10	mitogen-activated protein kinase 10	5.25	compound_2
8654	PDE5A	phosphodiesterase 5A	5.2	compound_2
60482	SLC5A7	solute carrier family 5 member 7	5.18	compound_2
3358	HTR2C	5-hydroxytryptamine receptor 2C	5.17	compound_2
1812	DRD1	dopamine receptor D1	5.14	compound_2
3351	HTR1B	5-hydroxytryptamine receptor 1B	5.13	compound_2
719	C3AR1	complement C3a receptor 1	5.12	compound_2
152	ADRA2C	adrenoceptor alpha 2C	5.1	compound_2
50940	PDE11A	phosphodiesterase 11A	5.1	compound_2
1576	CYP3A4	cytochrome P450 family 3 subfamily A member 4	5.09	compound_2
4313	MMP2	matrix metallopeptidase 2	5.08	compound_2
1132	CHRM4	cholinergic receptor muscarinic 4	5.06	compound_2
150	ADRA2A	adrenoceptor alpha 2A	5.04	compound_2
3363	HTR7	5-hydroxytryptamine receptor 7	5.04	compound_2
154	ADRB2	adrenoceptor beta 2	5.03	compound_2
1769	DNAH8	dynein axonemal heavy chain 8	5.03	compound_2
2064	ERBB2	erb-b2 receptor tyrosine kinase 2	5.03	compound_2
51426	POLK	DNA polymerase kappa	5.02	compound_2
1131	CHRM3	cholinergic receptor muscarinic 3	5.01	compound_2
2673	GFPT1	glutamine--fructose-6-phosphate transaminase 1	5.01	compound_2
4129	MAOB	monoamine oxidase B	5.01	compound_2
3274	HRH2	histamine receptor H2	5	compound_2
3352	HTR1D	5-hydroxytryptamine receptor 1D	5	compound_2
3360	HTR4	5-hydroxytryptamine receptor 4	5	compound_2
4985	OPRD1	opioid receptor delta 1	5	compound_2
2834	PRLHR	prolactin releasing hormone receptor	4.97	compound_2
1432	MAPK14	mitogen-activated protein kinase 14	4.96	compound_2
27345	KCNMB4	potassium calcium-activated channel subfamily M regulatory beta subunit 4	4.96	compound_2
5027	P2RX7	purinergic receptor P2X 7	4.95	compound_2
5376	PMP22	peripheral myelin protein 22	4.95	compound_2
8569	MKNK1	MAPK interacting serine/threonine kinase 1	4.94	compound_2
5144	PDE4D	phosphodiesterase 4D	4.92	compound_2
1815	DRD4	dopamine receptor D4	4.92	compound_2
51053	GMNN	geminin DNA replication inhibitor	4.92	compound_2
3064	HTT	huntingtin	4.9	compound_2
4000	LMNA	lamin A/C	4.9	compound_2
7052	TGM2	transglutaminase 2	4.9	compound_2
3269	HRH1	histamine receptor H1	4.89	compound_2
1230	CCR1	C-C motif chemokine receptor 1	4.84	compound_2
7068	THRB	thyroid hormone receptor beta	4.83	compound_2
2837	UTS2R	urotensin 2 receptor	4.82	compound_2
4923	NTSR1	neurotensin receptor 1	4.82	compound_2
5594	MAPK1	mitogen-activated protein kinase 1	4.8	compound_2
6097	RORC	RAR related orphan receptor C	4.8	compound_2
6531	SLC6A3	solute carrier family 6 member 3	4.8	compound_2
11188	NISCH	nischarin	4.8	compound_2
246	ALOX15	arachidonate 15-lipoxygenase	4.79	compound_2
4914	NTRK1	neurotrophic receptor tyrosine kinase 1	4.77	compound_2
11255	HRH3	histamine receptor H3	4.77	compound_2
7067	THRA	thyroid hormone receptor alpha	4.74	compound_2
148	ADRA1A	adrenoceptor alpha 1A	4.72	compound_2
134	ADORA1	adenosine A1 receptor	4.72	compound_2
3309	HSPA5	heat shock protein family A (Hsp70) member 5	4.7	compound_2
2915	GRM5	glutamate metabotropic receptor 5	4.69	compound_2
836	CASP3	caspase 3	4.63	compound_2
4318	MMP9	matrix metallopeptidase 9	4.62	compound_2
7046	TGFBR1	transforming growth factor beta receptor 1	4.58	compound_2
2902	GRIN1	glutamate ionotropic receptor NMDA type subunit 1	4.57	compound_2
1269	CNR2	cannabinoid receptor 2	4.55	compound_2
10919	EHMT2	euchromatic histone lysine methyltransferase 2	4.55	compound_2
1956	EGFR	epidermal growth factor receptor	4.53	compound_2
4987	OPRL1	opioid related nociceptin receptor 1	4.52	compound_2
5138	PDE2A	phosphodiesterase 2A	4.52	compound_2
6595	SMARCA2	SWI/SNF related, matrix associated, actin dependent regulator of chromatin, subfamily a, member 2	4.52	compound_2
7434	VIPR2	vasoactive intestinal peptide receptor 2	4.52	compound_2
5914	RARA	retinoic acid receptor alpha	4.51	compound_2
140	ADORA3	adenosine A3 receptor	4.5	compound_2
367	AR	androgen receptor	4.5	compound_2
2648	KAT2A	lysine acetyltransferase 2A	4.5	compound_2
8792	TNFRSF11A	TNF receptor superfamily member 11a	4.47	compound_2
1814	DRD3	dopamine receptor D3	4.45	compound_2
6754	SSTR4	somatostatin receptor 4	4.45	compound_2
8505	PARG	poly(ADP-ribose) glycohydrolase	4.44	compound_2
155	ADRB3	adrenoceptor beta 3	4.42	compound_2
1813	DRD2	dopamine receptor D2	4.39	compound_2
7421	VDR	vitamin D receptor	4.35	compound_2
4233	MET	MET proto-oncogene, receptor tyrosine kinase	4.31	compound_2
51135	IRAK4	interleukin 1 receptor associated kinase 4	4.31	compound_2
1524	CX3CR1	C-X3-C motif chemokine receptor 1	4.27	compound_2
1520	CTSS	cathepsin S	4.25	compound_2
6675	UAP1	UDP-N-acetylglucosamine pyrophosphorylase 1	4.24	compound_2
4316	MMP7	matrix metallopeptidase 7	4.19	compound_2
64499	TPSB2	tryptase beta 2 (gene/pseudogene)	3.85	compound_2
5243	ABCB1	ATP binding cassette subfamily B member 1	3.7	compound_2
6256	RXRA	retinoid X receptor alpha	3.66	compound_2
4751	NEK2	NIMA related kinase 2	3.6	compound_2
1268	CNR1	cannabinoid receptor 1	3.56	compound_2
606495	CYB5RL	cytochrome b5 reductase like	3.55	compound_2
5916	RARG	retinoic acid receptor gamma	3.46	compound_2
9563	H6PD	hexose-6-phosphate dehydrogenase/glucose 1-dehydrogenase	3.21	compound_2
2917	GRM7	glutamate metabotropic receptor 7	0.21	compound_2
1565	CYP2D6	cytochrome P450 family 2 subfamily D member 6	7.08	compound_3
11255	HRH3	histamine receptor H3	6.47	compound_3
2740	GLP1R	glucagon like peptide 1 receptor	6.3	compound_3
775	CACNA1C	calcium voltage-gated channel subunit alpha1 C	6.18	compound_3
1128	CHRM1	cholinergic receptor muscarinic 1	6.15	compound_3
1129	CHRM2	cholinergic receptor muscarinic 2	6.12	compound_3
3274	HRH2	histamine receptor H2	6.11	compound_3
10280	SIGMAR1	sigma non-opioid intracellular receptor 1	6.02	compound_3
4544	MTNR1B	melatonin receptor 1B	6.01	compound_3
151	ADRA2B	adrenoceptor alpha 2B	6	compound_3
3757	KCNH2	potassium voltage-gated channel subfamily H member 2	5.97	compound_3
1813	DRD2	dopamine receptor D2	5.8	compound_3
60482	SLC5A7	solute carrier family 5 member 7	5.74	compound_3
3360	HTR4	5-hydroxytryptamine receptor 4	5.68	compound_3
4986	OPRK1	opioid receptor kappa 1	5.66	compound_3
1814	DRD3	dopamine receptor D3	5.64	compound_3
29850	TRPM5	transient receptor potential cation channel subfamily M member 5	5.59	compound_3
1131	CHRM3	cholinergic receptor muscarinic 3	5.57	compound_3
6530	SLC6A2	solute carrier family 6 member 2	5.52	compound_3
3351	HTR1B	5-hydroxytryptamine receptor 1B	5.43	compound_3
6532	SLC6A4	solute carrier family 6 member 4	5.42	compound_3
43	ACHE	acetylcholinesterase (Cartwright blood group)	5.42	compound_3
152	ADRA2C	adrenoceptor alpha 2C	5.4	compound_3
3356	HTR2A	5-hydroxytryptamine receptor 2A	5.4	compound_3
3702	ITK	IL2 inducible T cell kinase	5.4	compound_3
5663	PSEN1	presenilin 1	5.33	compound_3
5664	PSEN2	presenilin 2	5.33	compound_3
23385	NCSTN	nicastrin	5.33	compound_3
51107	APH1A	aph-1 homolog A, gamma-secretase subunit	5.33	compound_3
83464	APH1B	aph-1 homolog B, gamma-secretase subunit	5.33	compound_3
6865	TACR2	tachykinin receptor 2	5.29	compound_3
3350	HTR1A	5-hydroxytryptamine receptor 1A	5.23	compound_3
1576	CYP3A4	cytochrome P450 family 3 subfamily A member 4	5.15	compound_3
3357	HTR2B	5-hydroxytryptamine receptor 2B	5.15	compound_3
3358	HTR2C	5-hydroxytryptamine receptor 2C	5.15	compound_3
4988	OPRM1	opioid receptor mu 1	5.14	compound_3
799	CALCR	calcitonin receptor	5.11	compound_3
3579	CXCR2	C-X-C motif chemokine receptor 2	5.1	compound_3
3363	HTR7	5-hydroxytryptamine receptor 7	5.08	compound_3
150	ADRA2A	adrenoceptor alpha 2A	5.06	compound_3
7052	TGM2	transglutaminase 2	5.04	compound_3
1133	CHRM5	cholinergic receptor muscarinic 5	5.03	compound_3
4157	MC1R	melanocortin 1 receptor	5.02	compound_3
1132	CHRM4	cholinergic receptor muscarinic 4	5	compound_3
8654	PDE5A	phosphodiesterase 5A	4.96	compound_3
148	ADRA1A	adrenoceptor alpha 1A	4.92	compound_3
154	ADRB2	adrenoceptor beta 2	4.92	compound_3
6755	SSTR5	somatostatin receptor 5	4.92	compound_3
6869	TACR1	tachykinin receptor 1	4.92	compound_3
7852	CXCR4	C-X-C motif chemokine receptor 4	4.87	compound_3
5243	ABCB1	ATP binding cassette subfamily B member 1	4.85	compound_3
6531	SLC6A3	solute carrier family 6 member 3	4.8	compound_3
1544	CYP1A2	cytochrome P450 family 1 subfamily A member 2	4.74	compound_3
5644	PRSS1	serine protease 1	4.71	compound_3
5645	PRSS2	serine protease 2	4.71	compound_3
1812	DRD1	dopamine receptor D1	4.7	compound_3
4923	NTSR1	neurotensin receptor 1	4.7	compound_3
2837	UTS2R	urotensin 2 receptor	4.7	compound_3
2099	ESR1	estrogen receptor 1	4.69	compound_3
6331	SCN5A	sodium voltage-gated channel alpha subunit 5	4.69	compound_3
2100	ESR2	estrogen receptor 2	4.62	compound_3
4160	MC4R	melanocortin 4 receptor	4.57	compound_3
1394	CRHR1	corticotropin releasing hormone receptor 1	4.52	compound_3
3269	HRH1	histamine receptor H1	4.52	compound_3
6754	SSTR4	somatostatin receptor 4	4.5	compound_3
155	ADRB3	adrenoceptor beta 3	4.48	compound_3
367	AR	androgen receptor	4.48	compound_3
554	AVPR2	arginine vasopressin receptor 2	4.48	compound_3
760	CA2	carbonic anhydrase 2	4.48	compound_3
6256	RXRA	retinoid X receptor alpha	4.46	compound_3
6529	SLC6A1	solute carrier family 6 member 1	4.42	compound_3
5319	PLA2G1B	phospholipase A2 group IB	4.38	compound_3
4886	NPY1R	neuropeptide Y receptor Y1	4.26	compound_3
2693	GHSR	growth hormone secretagogue receptor	4.24	compound_3
1134	CHRNA1	cholinergic receptor nicotinic alpha 1 subunit	4.19	compound_3
2642	GCGR	glucagon receptor	4.19	compound_3
5914	RARA	retinoic acid receptor alpha	4.19	compound_3
3978	LIG1	DNA ligase 1	4.15	compound_3
84109	QRFPR	pyroglutamylated RFamide peptide receptor	4.14	compound_3
4128	MAOA	monoamine oxidase A	4.13	compound_3
836	CASP3	caspase 3	4.13	compound_3
1815	DRD4	dopamine receptor D4	4.1	compound_3
4313	MMP2	matrix metallopeptidase 2	4.1	compound_3
7376	NR1H2	nuclear receptor subfamily 1 group H member 2	4.03	compound_3
5584	PRKCI	protein kinase C iota	3.9	compound_3
5916	RARG	retinoic acid receptor gamma	3.24	compound_3
5631	PRPS1	phosphoribosyl pyrophosphate synthetase 1	3.21	compound_3
7068	THRB	thyroid hormone receptor beta	3.12	compound_3
8856	NR1I2	nuclear receptor subfamily 1 group I member 2	3.05	compound_3
2867	FFAR2	free fatty acid receptor 2	2.96	compound_3
7067	THRA	thyroid hormone receptor alpha	2.78	compound_3
5029	P2RY2	purinergic receptor P2Y2	8.52	compound_42
55775	TDP1	tyrosyl-DNA phosphodiesterase 1	8.05	compound_42
2693	GHSR	growth hormone secretagogue receptor	7.76	compound_42
1240	CMKLR1	chemerin chemokine-like receptor 1	7.63	compound_42
3064	HTT	huntingtin	7.5	compound_42
1236	CCR7	C-C motif chemokine receptor 7	6.6	compound_42
6542	SLC7A2	solute carrier family 7 member 2	6.49	compound_42
4137	MAPT	microtubule associated protein tau	6.45	compound_42
5423	POLB	DNA polymerase beta	6.44	compound_42
1557	CYP2C19	cytochrome P450 family 2 subfamily C member 19	6.04	compound_42
1128	CHRM1	cholinergic receptor muscarinic 1	5.95	compound_42
3939	LDHA	lactate dehydrogenase A	5.63	compound_42
1131	CHRM3	cholinergic receptor muscarinic 3	5.6	compound_42
1132	CHRM4	cholinergic receptor muscarinic 4	5.6	compound_42
2833	CXCR3	C-X-C motif chemokine receptor 3	5.6	compound_42
2863	GPR39	G protein-coupled receptor 39	5.6	compound_42
5024	P2RX3	purinergic receptor P2X 3	5.6	compound_42
7442	TRPV1	transient receptor potential cation channel subfamily V member 1	5.6	compound_42
9356	SLC22A6	solute carrier family 22 member 6	5.53	compound_42
729230	CCR2	C-C motif chemokine receptor 2	5.51	compound_42
5652	PRSS8	serine protease 8	5.45	compound_42
2908	NR3C1	nuclear receptor subfamily 3 group C member 1	5.43	compound_42
4088	SMAD3	SMAD family member 3	5.31	compound_42
2158	F9	coagulation factor IX	5	compound_42
4221	MEN1	menin 1	5	compound_42
4297	KMT2A	lysine methyltransferase 2A	5	compound_42
10919	EHMT2	euchromatic histone lysine methyltransferase 2	5	compound_42
51289	RXFP3	relaxin family peptide receptor 3	4.82	compound_42
5965	RECQL	RecQ like helicase	4.75	compound_42
1234	CCR5	C-C motif chemokine receptor 5 (gene/pseudogene)	4.68	compound_42
641	BLM	BLM RecQ like helicase	4.65	compound_42
5376	PMP22	peripheral myelin protein 22	4.65	compound_42
51426	POLK	DNA polymerase kappa	4.57	compound_42
2588	GALNS	galactosamine (N-acetyl)-6-sulfatase	4.56	compound_42
247	ALOX15B	arachidonate 15-lipoxygenase type B	4.55	compound_42
328	APEX1	apurinic/apyrimidinic endodeoxyribonuclease 1	4.55	compound_42
2648	KAT2A	lysine acetyltransferase 2A	4.55	compound_42
3248	HPGD	15-hydroxyprostaglandin dehydrogenase	4.55	compound_42
1675	CFD	complement factor D	4.42	compound_42
151306	GPBAR1	G protein-coupled bile acid receptor 1	4.25	compound_42
3276	PRMT1	protein arginine methyltransferase 1	4.12	compound_42
5584	PRKCI	protein kinase C iota	3.72	compound_42
5770	PTPN1	protein tyrosine phosphatase non-receptor type 1	3.22	compound_42
2917	GRM7	glutamate metabotropic receptor 7	0.21	compound_42
4128	MAOA	monoamine oxidase A	7.9	compound_83
4129	MAOB	monoamine oxidase B	7.8	compound_83
1544	CYP1A2	cytochrome P450 family 1 subfamily A member 2	6.1	compound_83
1859	DYRK1A	dual specificity tyrosine phosphorylation regulated kinase 1A	6	compound_83
8444	DYRK3	dual specificity tyrosine phosphorylation regulated kinase 3	6	compound_83
225689	MAPK15	mitogen-activated protein kinase 15	6	compound_83
3837	KPNB1	karyopherin subunit beta 1	5.89	compound_83
10073	SNUPN	snurportin 1	5.89	compound_83
840	CASP7	caspase 7	5.8	compound_83
834	CASP1	caspase 1	5.6	compound_83
1576	CYP3A4	cytochrome P450 family 3 subfamily A member 4	5.6	compound_83
2863	GPR39	G protein-coupled receptor 39	5.6	compound_83
7253	TSHR	thyroid stimulating hormone receptor	5.6	compound_83
10599	SLCO1B1	solute carrier organic anion transporter family member 1B1	5.6	compound_83
28234	SLCO1B3	solute carrier organic anion transporter family member 1B3	5.6	compound_83
10269	ZMPSTE24	zinc metallopeptidase STE24	5.56	compound_83
51053	GMNN	geminin DNA replication inhibitor	5.49	compound_83
7434	VIPR2	vasoactive intestinal peptide receptor 2	5.41	compound_83
1565	CYP2D6	cytochrome P450 family 2 subfamily D member 6	5.4	compound_83
43	ACHE	acetylcholinesterase (Cartwright blood group)	5.31	compound_83
2740	GLP1R	glucagon like peptide 1 receptor	5.3	compound_83
2099	ESR1	estrogen receptor 1	5.28	compound_83
55775	TDP1	tyrosyl-DNA phosphodiesterase 1	5.2	compound_83
4000	LMNA	lamin A/C	5.15	compound_83
5594	MAPK1	mitogen-activated protein kinase 1	5.15	compound_83
390245	KDM4E	lysine demethylase 4E	5.15	compound_83
5591	PRKDC	protein kinase, DNA-activated, catalytic subunit	5.11	compound_83
2629	GBA	glucosylceramidase beta	5.1	compound_83
2648	KAT2A	lysine acetyltransferase 2A	5.1	compound_83
10919	EHMT2	euchromatic histone lysine methyltransferase 2	5.1	compound_83
4137	MAPT	microtubule associated protein tau	5.05	compound_83
6311	ATXN2	ataxin 2	5.05	compound_83
79915	ATAD5	ATPase family AAA domain containing 5	5.04	compound_83
216	ALDH1A1	aldehyde dehydrogenase 1 family member A1	5	compound_83
3091	HIF1A	hypoxia inducible factor 1 subunit alpha	5	compound_83
3612	IMPA1	inositol monophosphatase 1	5	compound_83
7311	UBA52	ubiquitin A-52 residue ribosomal protein fusion product 1	4.99	compound_83
7314	UBB	ubiquitin B	4.99	compound_83
7316	UBC	ubiquitin C	4.99	compound_83
2717	GLA	galactosidase alpha	4.95	compound_83
6097	RORC	RAR related orphan receptor C	4.9	compound_83
6606	SMN1	survival of motor neuron 1, telomeric	4.9	compound_83
6607	SMN2	survival of motor neuron 2, centromeric	4.9	compound_83
6778	STAT6	signal transducer and activator of transcription 6	4.9	compound_83
3248	HPGD	15-hydroxyprostaglandin dehydrogenase	4.85	compound_83
5965	RECQL	RecQ like helicase	4.85	compound_83
799	CALCR	calcitonin receptor	4.82	compound_83
3028	HSD17B10	hydroxysteroid 17-beta dehydrogenase 10	4.8	compound_83
3064	HTT	huntingtin	4.8	compound_83
4221	MEN1	menin 1	4.8	compound_83
4297	KMT2A	lysine methyltransferase 2A	4.8	compound_83
2548	GAA	glucosidase alpha, acid	4.65	compound_83
51426	POLK	DNA polymerase kappa	4.65	compound_83
328	APEX1	apurinic/apyrimidinic endodeoxyribonuclease 1	4.6	compound_83
4154	MBNL1	muscleblind like splicing regulator 1	4.55	compound_83
472	ATM	ATM serine/threonine kinase	4.45	compound_83
641	BLM	BLM RecQ like helicase	4.45	compound_83
5423	POLB	DNA polymerase beta	4.45	compound_83
10988	METAP2	methionyl aminopeptidase 2	4.37	compound_83
23173	METAP1	methionyl aminopeptidase 1	4.37	compound_83
151306	GPBAR1	G protein-coupled bile acid receptor 1	4.35	compound_83
8569	MKNK1	MAPK interacting serine/threonine kinase 1	4.25	compound_83
774	CACNA1B	calcium voltage-gated channel subunit alpha1 B	4.17	compound_83
5602	MAPK10	mitogen-activated protein kinase 10	4.11	compound_83
6548	SLC9A1	solute carrier family 9 member A1	3.85	compound_83
5584	PRKCI	protein kinase C iota	3.72	compound_83
4929	NR4A2	nuclear receptor subfamily 4 group A member 2	3.55	compound_83
6549	SLC9A2	solute carrier family 9 member A2	3.48	compound_83
6553	SLC9A5	solute carrier family 9 member A5	3.03	compound_83
6550	SLC9A3	solute carrier family 9 member A3	3	compound_83
7442	TRPV1	transient receptor potential cation channel subfamily V member 1	2.96	compound_83
1236	CCR7	C-C motif chemokine receptor 7	8.8	compound_86
6778	STAT6	signal transducer and activator of transcription 6	8	compound_86
10663	CXCR6	C-X-C motif chemokine receptor 6	7.7	compound_86
5423	POLB	DNA polymerase beta	6.53	compound_86
623	BDKRB1	bradykinin receptor B1	5.76	compound_86
2741	GLRA1	glycine receptor alpha 1	5.6	compound_86
2914	GRM4	glutamate metabotropic receptor 4	5.6	compound_86
7442	TRPV1	transient receptor potential cation channel subfamily V member 1	5.6	compound_86
5914	RARA	retinoic acid receptor alpha	5.5	compound_86
1234	CCR5	C-C motif chemokine receptor 5 (gene/pseudogene)	5.47	compound_86
1769	DNAH8	dynein axonemal heavy chain 8	5.42	compound_86
5024	P2RX3	purinergic receptor P2X 3	5.4	compound_86
55775	TDP1	tyrosyl-DNA phosphodiesterase 1	5.32	compound_86
2915	GRM5	glutamate metabotropic receptor 5	5.24	compound_86
5465	PPARA	peroxisome proliferator activated receptor alpha	4.77	compound_86
328	APEX1	apurinic/apyrimidinic endodeoxyribonuclease 1	4.6	compound_86
5241	PGR	progesterone receptor	4.59	compound_86
1244	ABCC2	ATP binding cassette subfamily C member 2	3.88	compound_86
8647	ABCB11	ATP binding cassette subfamily B member 11	3.88	compound_86
8714	ABCC3	ATP binding cassette subfamily C member 3	3.88	compound_86
10257	ABCC4	ATP binding cassette subfamily C member 4	3.88	compound_86
5631	PRPS1	phosphoribosyl pyrophosphate synthetase 1	2.96	compound_86
590	BCHE	butyrylcholinesterase	8.47	compound_129
43	ACHE	acetylcholinesterase (Cartwright blood group)	7.44	compound_129
7099	TLR4	toll like receptor 4	5.95	compound_129
7132	TNFRSF1A	TNF receptor superfamily member 1A	5.95	compound_129
5893	RAD52	RAD52 homolog, DNA repair protein	5.72	compound_129
1081	CGA	glycoprotein hormones, alpha polypeptide	5.7	compound_129
28234	SLCO1B3	solute carrier organic anion transporter family member 1B3	5.6	compound_129
55775	TDP1	tyrosyl-DNA phosphodiesterase 1	5.57	compound_129
8438	RAD54L	RAD54 like	5.56	compound_129
6256	RXRA	retinoid X receptor alpha	5.55	compound_129
51053	GMNN	geminin DNA replication inhibitor	5.54	compound_129
9367	RAB9A	RAB9A, member RAS oncogene family	5.5	compound_129
2740	GLP1R	glucagon like peptide 1 receptor	5.4	compound_129
4137	MAPT	microtubule associated protein tau	5.4	compound_129
4780	NFE2L2	nuclear factor, erythroid 2 like 2	5.39	compound_129
672	BRCA1	BRCA1 DNA repair associated	5.35	compound_129
115004	CGAS	cyclic GMP-AMP synthase	5.3	compound_129
4088	SMAD3	SMAD family member 3	5.29	compound_129
7098	TLR3	toll like receptor 3	5.26	compound_129
51284	TLR7	toll like receptor 7	5.19	compound_129
328	APEX1	apurinic/apyrimidinic endodeoxyribonuclease 1	5.15	compound_129
3028	HSD17B10	hydroxysteroid 17-beta dehydrogenase 10	5.1	compound_129
6606	SMN1	survival of motor neuron 1, telomeric	5.1	compound_129
6607	SMN2	survival of motor neuron 2, centromeric	5.1	compound_129
1786	DNMT1	DNA methyltransferase 1	5.07	compound_129
10599	SLCO1B1	solute carrier organic anion transporter family member 1B1	5.07	compound_129
51311	TLR8	toll like receptor 8	5.02	compound_129
4154	MBNL1	muscleblind like splicing regulator 1	5	compound_129
5430	POLR2A	RNA polymerase II subunit A	5	compound_129
7157	TP53	tumor protein p53	5	compound_129
11128	POLR3A	RNA polymerase III subunit A	5	compound_129
51728	POLR3K	RNA polymerase III subunit K	5	compound_129
84172	POLR1B	RNA polymerase I subunit B	5	compound_129
367	AR	androgen receptor	4.95	compound_129
2078	ERG	ETS transcription factor ERG	4.95	compound_129
3248	HPGD	15-hydroxyprostaglandin dehydrogenase	4.95	compound_129
114548	NLRP3	NLR family pyrin domain containing 3	4.94	compound_129
4986	OPRK1	opioid receptor kappa 1	4.92	compound_129
834	CASP1	caspase 1	4.9	compound_129
840	CASP7	caspase 7	4.9	compound_129
3309	HSPA5	heat shock protein family A (Hsp70) member 5	4.9	compound_129
4000	LMNA	lamin A/C	4.9	compound_129
5423	POLB	DNA polymerase beta	4.9	compound_129
7421	VDR	vitamin D receptor	4.85	compound_129
2908	NR3C1	nuclear receptor subfamily 3 group C member 1	4.8	compound_129
2237	FEN1	flap structure-specific endonuclease 1	4.75	compound_129
6311	ATXN2	ataxin 2	4.75	compound_129
9971	NR1H4	nuclear receptor subfamily 1 group H member 4	4.75	compound_129
2629	GBA	glucosylceramidase beta	4.7	compound_129
6097	RORC	RAR related orphan receptor C	4.68	compound_129
5376	PMP22	peripheral myelin protein 22	4.65	compound_129
200316	APOBEC3F	apolipoprotein B mRNA editing enzyme catalytic subunit 3F	4.65	compound_129
3417	IDH1	isocitrate dehydrogenase (NADP(+)) 1	4.64	compound_129
79915	ATAD5	ATPase family AAA domain containing 5	4.64	compound_129
5467	PPARD	peroxisome proliferator activated receptor delta	4.6	compound_129
7296	TXNRD1	thioredoxin reductase 1	4.6	compound_129
390245	KDM4E	lysine demethylase 4E	4.6	compound_129
216	ALDH1A1	aldehyde dehydrogenase 1 family member A1	4.55	compound_129
2717	GLA	galactosidase alpha	4.55	compound_129
196	AHR	aryl hydrocarbon receptor	4.5	compound_129
2548	GAA	glucosidase alpha, acid	4.5	compound_129
51426	POLK	DNA polymerase kappa	4.5	compound_129
3064	HTT	huntingtin	4.45	compound_129
3837	KPNB1	karyopherin subunit beta 1	4.45	compound_129
10073	SNUPN	snurportin 1	4.45	compound_129
11201	POLI	DNA polymerase iota	4.45	compound_129
2099	ESR1	estrogen receptor 1	4.4	compound_129
3091	HIF1A	hypoxia inducible factor 1 subunit alpha	4.4	compound_129
5468	PPARG	peroxisome proliferator activated receptor gamma	4.4	compound_129
7068	THRB	thyroid hormone receptor beta	4.4	compound_129
7253	TSHR	thyroid stimulating hormone receptor	4.4	compound_129
7398	USP1	ubiquitin specific peptidase 1	4.4	compound_129
3297	HSF1	heat shock transcription factor 1	4.38	compound_129
4297	KMT2A	lysine methyltransferase 2A	4.3	compound_129
4790	NFKB1	nuclear factor kappa B subunit 1	4.3	compound_129
8856	NR1I2	nuclear receptor subfamily 1 group I member 2	4.3	compound_129
10919	EHMT2	euchromatic histone lysine methyltransferase 2	4.3	compound_129
3576	CXCL8	C-X-C motif chemokine ligand 8	4.13	compound_129
3978	LIG1	DNA ligase 1	4.08	compound_129
1769	DNAH8	dynein axonemal heavy chain 8	3.89	compound_129
7434	VIPR2	vasoactive intestinal peptide receptor 2	3.61	compound_129
4316	MMP7	matrix metallopeptidase 7	3.11	compound_129
1234	CCR5	C-C motif chemokine receptor 5 (gene/pseudogene)	7.92	compound_208
4986	OPRK1	opioid receptor kappa 1	7.36	compound_208
3357	HTR2B	5-hydroxytryptamine receptor 2B	7.1	compound_208
135	ADORA2A	adenosine A2a receptor	6.62	compound_208
140	ADORA3	adenosine A3 receptor	6.55	compound_208
4544	MTNR1B	melatonin receptor 1B	6.51	compound_208
148	ADRA1A	adrenoceptor alpha 1A	6.38	compound_208
1544	CYP1A2	cytochrome P450 family 1 subfamily A member 2	6.34	compound_208
2741	GLRA1	glycine receptor alpha 1	6.3	compound_208
2742	GLRA2	glycine receptor alpha 2	6.3	compound_208
2743	GLRB	glycine receptor beta	6.3	compound_208
8001	GLRA3	glycine receptor alpha 3	6.3	compound_208
134	ADORA1	adenosine A1 receptor	6.24	compound_208
1675	CFD	complement factor D	6.24	compound_208
136	ADORA2B	adenosine A2b receptor	6.01	compound_208
1128	CHRM1	cholinergic receptor muscarinic 1	6	compound_208
1129	CHRM2	cholinergic receptor muscarinic 2	5.96	compound_208
10280	SIGMAR1	sigma non-opioid intracellular receptor 1	5.96	compound_208
50940	PDE11A	phosphodiesterase 11A	5.92	compound_208
6865	TACR2	tachykinin receptor 2	5.89	compound_208
775	CACNA1C	calcium voltage-gated channel subunit alpha1 C	5.85	compound_208
4988	OPRM1	opioid receptor mu 1	5.82	compound_208
3274	HRH2	histamine receptor H2	5.8	compound_208
3356	HTR2A	5-hydroxytryptamine receptor 2A	5.72	compound_208
8654	PDE5A	phosphodiesterase 5A	5.72	compound_208
150	ADRA2A	adrenoceptor alpha 2A	5.7	compound_208
2902	GRIN1	glutamate ionotropic receptor NMDA type subunit 1	5.66	compound_208
2903	GRIN2A	glutamate ionotropic receptor NMDA type subunit 2A	5.66	compound_208
2904	GRIN2B	glutamate ionotropic receptor NMDA type subunit 2B	5.66	compound_208
2905	GRIN2C	glutamate ionotropic receptor NMDA type subunit 2C	5.66	compound_208
2906	GRIN2D	glutamate ionotropic receptor NMDA type subunit 2D	5.66	compound_208
116443	GRIN3A	glutamate ionotropic receptor NMDA type subunit 3A	5.66	compound_208
116444	GRIN3B	glutamate ionotropic receptor NMDA type subunit 3B	5.66	compound_208
2693	GHSR	growth hormone secretagogue receptor	5.63	compound_208
3360	HTR4	5-hydroxytryptamine receptor 4	5.62	compound_208
1232	CCR3	C-C motif chemokine receptor 3	5.6	compound_208
6530	SLC6A2	solute carrier family 6 member 2	5.6	compound_208
27345	KCNMB4	potassium calcium-activated channel subfamily M regulatory beta subunit 4	5.6	compound_208
43	ACHE	acetylcholinesterase (Cartwright blood group)	5.43	compound_208
1565	CYP2D6	cytochrome P450 family 2 subfamily D member 6	5.43	compound_208
2554	GABRA1	gamma-aminobutyric acid type A receptor alpha1 subunit	5.43	compound_208
3269	HRH1	histamine receptor H1	5.42	compound_208
2100	ESR2	estrogen receptor 2	5.4	compound_208
3358	HTR2C	5-hydroxytryptamine receptor 2C	5.36	compound_208
5138	PDE2A	phosphodiesterase 2A	5.36	compound_208
152	ADRA2C	adrenoceptor alpha 2C	5.35	compound_208
4985	OPRD1	opioid receptor delta 1	5.25	compound_208
4886	NPY1R	neuropeptide Y receptor Y1	5.22	compound_208
2099	ESR1	estrogen receptor 1	5.2	compound_208
1131	CHRM3	cholinergic receptor muscarinic 3	5.15	compound_208
1557	CYP2C19	cytochrome P450 family 2 subfamily C member 19	5.09	compound_208
60482	SLC5A7	solute carrier family 5 member 7	5.06	compound_208
5144	PDE4D	phosphodiesterase 4D	5.04	compound_208
1769	DNAH8	dynein axonemal heavy chain 8	5.04	compound_208
5027	P2RX7	purinergic receptor P2X 7	5.03	compound_208
1132	CHRM4	cholinergic receptor muscarinic 4	5	compound_208
1814	DRD3	dopamine receptor D3	5	compound_208
1813	DRD2	dopamine receptor D2	4.92	compound_208
10203	CALCRL	calcitonin receptor like receptor	4.89	compound_208
151	ADRA2B	adrenoceptor alpha 2B	4.82	compound_208
1812	DRD1	dopamine receptor D1	4.77	compound_208
1133	CHRM5	cholinergic receptor muscarinic 5	4.7	compound_208
1558	CYP2C8	cytochrome P450 family 2 subfamily C member 8	4.7	compound_208
6869	TACR1	tachykinin receptor 1	4.68	compound_208
3359	HTR3A	5-hydroxytryptamine receptor 3A	4.68	compound_208
9261	MAPKAPK2	MAPK activated protein kinase 2	4.67	compound_208
6532	SLC6A4	solute carrier family 6 member 4	4.66	compound_208
59340	HRH4	histamine receptor H4	4.64	compound_208
6263	RYR3	ryanodine receptor 3	4.59	compound_208
6531	SLC6A3	solute carrier family 6 member 3	4.59	compound_208
2642	GCGR	glucagon receptor	4.57	compound_208
8856	NR1I2	nuclear receptor subfamily 1 group I member 2	4.56	compound_208
2908	NR3C1	nuclear receptor subfamily 3 group C member 1	4.52	compound_208
3362	HTR6	5-hydroxytryptamine receptor 6	4.52	compound_208
5495	PPM1B	protein phosphatase, Mg2+/Mn2+ dependent 1B	4.52	compound_208
6755	SSTR5	somatostatin receptor 5	4.5	compound_208
7433	VIPR1	vasoactive intestinal peptide receptor 1	4.5	compound_208
5914	RARA	retinoic acid receptor alpha	4.49	compound_208
6529	SLC6A1	solute carrier family 6 member 1	4.48	compound_208
3352	HTR1D	5-hydroxytryptamine receptor 1D	4.45	compound_208
4543	MTNR1A	melatonin receptor 1A	4.45	compound_208
1134	CHRNA1	cholinergic receptor nicotinic alpha 1 subunit	4.42	compound_208
4129	MAOB	monoamine oxidase B	4.42	compound_208
4128	MAOA	monoamine oxidase A	4.34	compound_208
7376	NR1H2	nuclear receptor subfamily 1 group H member 2	4.33	compound_208
5578	PRKCA	protein kinase C alpha	4.32	compound_208
815	CAMK2A	calcium/calmodulin dependent protein kinase II alpha	4.29	compound_208
3363	HTR7	5-hydroxytryptamine receptor 7	4.19	compound_208
6256	RXRA	retinoid X receptor alpha	4.15	compound_208
5243	ABCB1	ATP binding cassette subfamily B member 1	4.05	compound_208
10062	NR1H3	nuclear receptor subfamily 1 group H member 3	4.04	compound_208
476	ATP1A1	ATPase Na+/K+ transporting subunit alpha 1	3.97	compound_208
7067	THRA	thyroid hormone receptor alpha	3.88	compound_208
7068	THRB	thyroid hormone receptor beta	3.64	compound_208
5916	RARG	retinoic acid receptor gamma	3.52	compound_208
2917	GRM7	glutamate metabotropic receptor 7	0.21	compound_208
3156	HMGCR	3-hydroxy-3-methylglutaryl-CoA reductase	7.92	compound_333
10599	SLCO1B1	solute carrier organic anion transporter family member 1B1	5.44	compound_333
775	CACNA1C	calcium voltage-gated channel subunit alpha1 C	5.41	compound_333
5770	PTPN1	protein tyrosine phosphatase non-receptor type 1	4.96	compound_333
2158	F9	coagulation factor IX	4.28	compound_333
1956	EGFR	epidermal growth factor receptor	7.96	compound_461
5747	PTK2	protein tyrosine kinase 2	7.84	compound_461
3815	KIT	KIT proto-oncogene, receptor tyrosine kinase	6.22	compound_461
84451	MAP3K21	mitogen-activated protein kinase kinase kinase 21	6.19	compound_461
3791	KDR	kinase insert domain receptor	5.49	compound_461
440275	EIF2AK4	eukaryotic translation initiation factor 2 alpha kinase 4	5.35	compound_461
9451	EIF2AK3	eukaryotic translation initiation factor 2 alpha kinase 3	4.68	compound_461
7421	VDR	vitamin D receptor	6.49	compound_771
3577	CXCR1	C-X-C motif chemokine receptor 1	6.44	compound_771
5347	PLK1	polo like kinase 1	6.07	compound_771
8912	CACNA1H	calcium voltage-gated channel subunit alpha1 H	6.03	compound_771
10013	HDAC6	histone deacetylase 6	5.79	compound_771
5142	PDE4B	phosphodiesterase 4B	5.69	compound_771
1230	CCR1	C-C motif chemokine receptor 1	5.6	compound_771
2099	ESR1	estrogen receptor 1	5.59	compound_771
2932	GSK3B	glycogen synthase kinase 3 beta	5.55	compound_771
673	BRAF	B-Raf proto-oncogene, serine/threonine kinase	5.51	compound_771
5027	P2RX7	purinergic receptor P2X 7	5.51	compound_771
51426	POLK	DNA polymerase kappa	5.5	compound_771
2100	ESR2	estrogen receptor 2	5.49	compound_771
9261	MAPKAPK2	MAPK activated protein kinase 2	5.43	compound_771
153	ADRB1	adrenoceptor beta 1	5.41	compound_771
2194	FASN	fatty acid synthase	5.41	compound_771
6095	RORA	RAR related orphan receptor A	5.41	compound_771
5770	PTPN1	protein tyrosine phosphatase non-receptor type 1	5.35	compound_771
4780	NFE2L2	nuclear factor, erythroid 2 like 2	5.34	compound_771
1234	CCR5	C-C motif chemokine receptor 5 (gene/pseudogene)	5.3	compound_771
2863	GPR39	G protein-coupled receptor 39	5.3	compound_771
5602	MAPK10	mitogen-activated protein kinase 10	5.3	compound_771
649	BMP1	bone morphogenetic protein 1	5.24	compound_771
3579	CXCR2	C-X-C motif chemokine receptor 2	5.23	compound_771
2357	FPR1	formyl peptide receptor 1	5.2	compound_771
8654	PDE5A	phosphodiesterase 5A	5.2	compound_771
11201	POLI	DNA polymerase iota	5.2	compound_771
2237	FEN1	flap structure-specific endonuclease 1	5.15	compound_771
84444	DOT1L	DOT1 like histone lysine methyltransferase	5.13	compound_771
5024	P2RX3	purinergic receptor P2X 3	5.12	compound_771
558	AXL	AXL receptor tyrosine kinase	5.08	compound_771
1901	S1PR1	sphingosine-1-phosphate receptor 1	5.08	compound_771
408	ARRB1	arrestin beta 1	5.05	compound_771
1675	CFD	complement factor D	5.03	compound_771
3845	KRAS	KRAS proto-oncogene, GTPase	5.03	compound_771
2101	ESRRA	estrogen related receptor alpha	5.02	compound_771
8726	EED	embryonic ectoderm development	5.02	compound_771
1235	CCR6	C-C motif chemokine receptor 6	4.93	compound_771
27345	KCNMB4	potassium calcium-activated channel subfamily M regulatory beta subunit 4	4.9	compound_771
1769	DNAH8	dynein axonemal heavy chain 8	4.87	compound_771
2741	GLRA1	glycine receptor alpha 1	4.87	compound_771
2742	GLRA2	glycine receptor alpha 2	4.87	compound_771
2743	GLRB	glycine receptor beta	4.87	compound_771
8001	GLRA3	glycine receptor alpha 3	4.87	compound_771
55775	TDP1	tyrosyl-DNA phosphodiesterase 1	4.84	compound_771
2160	F11	coagulation factor XI	4.83	compound_771
4914	NTRK1	neurotrophic receptor tyrosine kinase 1	4.79	compound_771
1513	CTSK	cathepsin K	4.77	compound_771
2158	F9	coagulation factor IX	4.76	compound_771
2696	GIPR	gastric inhibitory polypeptide receptor	4.69	compound_771
2740	GLP1R	glucagon like peptide 1 receptor	4.65	compound_771
6311	ATXN2	ataxin 2	4.6	compound_771
4915	NTRK2	neurotrophic receptor tyrosine kinase 2	4.57	compound_771
27349	MCAT	malonyl-CoA-acyl carrier protein transacylase	4.55	compound_771
2588	GALNS	galactosamine (N-acetyl)-6-sulfatase	4.54	compound_771
2078	ERG	ETS transcription factor ERG	4.5	compound_771
317	APAF1	apoptotic peptidase activating factor 1	4.47	compound_771
9099	USP2	ubiquitin specific peptidase 2	4.46	compound_771
7398	USP1	ubiquitin specific peptidase 1	4.45	compound_771
1394	CRHR1	corticotropin releasing hormone receptor 1	4.43	compound_771
1493	CTLA4	cytotoxic T-lymphocyte associated protein 4	4.42	compound_771
5300	PIN1	peptidylprolyl cis/trans isomerase, NIMA-interacting 1	4.4	compound_771
8399	PLA2G10	phospholipase A2 group X	4.36	compound_771
5429	POLH	DNA polymerase eta	4.3	compound_771
7486	WRN	WRN RecQ like helicase	4.3	compound_771
9682	KDM4A	lysine demethylase 4A	4.3	compound_771
5170	PDPK1	3-phosphoinositide dependent protein kinase 1	4.01	compound_771
10411	RAPGEF3	Rap guanine nucleotide exchange factor 3	4	compound_771
5745	PTH1R	parathyroid hormone 1 receptor	3.95	compound_771
5584	PRKCI	protein kinase C iota	3.94	compound_771
207	AKT1	AKT serine/threonine kinase 1	3.81	compound_771
7015	TERT	telomerase reverse transcriptase	7.52	compound_773
216	ALDH1A1	aldehyde dehydrogenase 1 family member A1	7.22	compound_773
55775	TDP1	tyrosyl-DNA phosphodiesterase 1	6.84	compound_773
7468	NSD2	nuclear receptor binding SET domain protein 2	6.53	compound_773
861	RUNX1	RUNX family transcription factor 1	6.3	compound_773
865	CBFB	core-binding factor subunit beta	6.3	compound_773
367	AR	androgen receptor	6	compound_773
390245	KDM4E	lysine demethylase 4E	6	compound_773
5376	PMP22	peripheral myelin protein 22	5.95	compound_773
4137	MAPT	microtubule associated protein tau	5.85	compound_773
1234	CCR5	C-C motif chemokine receptor 5 (gene/pseudogene)	5.81	compound_773
43	ACHE	acetylcholinesterase (Cartwright blood group)	5.63	compound_773
4286	MITF	melanocyte inducing transcription factor	5.62	compound_773
6256	RXRA	retinoid X receptor alpha	5.6	compound_773
7157	TP53	tumor protein p53	5.6	compound_773
10599	SLCO1B1	solute carrier organic anion transporter family member 1B1	5.6	compound_773
28234	SLCO1B3	solute carrier organic anion transporter family member 1B3	5.6	compound_773
10919	EHMT2	euchromatic histone lysine methyltransferase 2	5.55	compound_773
7486	WRN	WRN RecQ like helicase	5.52	compound_773
2902	GRIN1	glutamate ionotropic receptor NMDA type subunit 1	5.5	compound_773
2903	GRIN2A	glutamate ionotropic receptor NMDA type subunit 2A	5.5	compound_773
2904	GRIN2B	glutamate ionotropic receptor NMDA type subunit 2B	5.5	compound_773
2905	GRIN2C	glutamate ionotropic receptor NMDA type subunit 2C	5.5	compound_773
2906	GRIN2D	glutamate ionotropic receptor NMDA type subunit 2D	5.5	compound_773
116443	GRIN3A	glutamate ionotropic receptor NMDA type subunit 3A	5.5	compound_773
116444	GRIN3B	glutamate ionotropic receptor NMDA type subunit 3B	5.5	compound_773
5429	POLH	DNA polymerase eta	5.35	compound_773
834	CASP1	caspase 1	5.3	compound_773
6885	MAP3K7	mitogen-activated protein kinase kinase kinase 7	5.26	compound_773
2740	GLP1R	glucagon like peptide 1 receptor	5.25	compound_773
4985	OPRD1	opioid receptor delta 1	5.24	compound_773
836	CASP3	caspase 3	5.22	compound_773
840	CASP7	caspase 7	5.2	compound_773
1576	CYP3A4	cytochrome P450 family 3 subfamily A member 4	5.2	compound_773
7068	THRB	thyroid hormone receptor beta	5.2	compound_773
7421	VDR	vitamin D receptor	5.2	compound_773
9340	GLP2R	glucagon like peptide 2 receptor	5.16	compound_773
2908	NR3C1	nuclear receptor subfamily 3 group C member 1	5.15	compound_773
4088	SMAD3	SMAD family member 3	5.15	compound_773
7052	TGM2	transglutaminase 2	5.14	compound_773
51426	POLK	DNA polymerase kappa	5.05	compound_773
246	ALOX15	arachidonate 15-lipoxygenase	5	compound_773
6097	RORC	RAR related orphan receptor C	5	compound_773
6606	SMN1	survival of motor neuron 1, telomeric	5	compound_773
6607	SMN2	survival of motor neuron 2, centromeric	5	compound_773
11201	POLI	DNA polymerase iota	5	compound_773
672	BRCA1	BRCA1 DNA repair associated	4.9	compound_773
2237	FEN1	flap structure-specific endonuclease 1	4.9	compound_773
2648	KAT2A	lysine acetyltransferase 2A	4.9	compound_773
3064	HTT	huntingtin	4.85	compound_773
7398	USP1	ubiquitin specific peptidase 1	4.85	compound_773
3417	IDH1	isocitrate dehydrogenase (NADP(+)) 1	4.84	compound_773
4780	NFE2L2	nuclear factor, erythroid 2 like 2	4.84	compound_773
23569	PADI4	peptidyl arginine deiminase 4	4.83	compound_773
2194	FASN	fatty acid synthase	4.82	compound_773
2078	ERG	ETS transcription factor ERG	4.8	compound_773
9971	NR1H4	nuclear receptor subfamily 1 group H member 4	4.8	compound_773
2099	ESR1	estrogen receptor 1	4.7	compound_773
3028	HSD17B10	hydroxysteroid 17-beta dehydrogenase 10	4.7	compound_773
5243	ABCB1	ATP binding cassette subfamily B member 1	4.7	compound_773
1675	CFD	complement factor D	4.68	compound_773
8792	TNFRSF11A	TNF receptor superfamily member 11a	4.68	compound_773
4000	LMNA	lamin A/C	4.65	compound_773
4221	MEN1	menin 1	4.65	compound_773
4297	KMT2A	lysine methyltransferase 2A	4.65	compound_773
4790	NFKB1	nuclear factor kappa B subunit 1	4.65	compound_773
32	ACACB	acetyl-CoA carboxylase beta	4.64	compound_773
5594	MAPK1	mitogen-activated protein kinase 1	4.6	compound_773
328	APEX1	apurinic/apyrimidinic endodeoxyribonuclease 1	4.5	compound_773
5467	PPARD	peroxisome proliferator activated receptor delta	4.5	compound_773
5965	RECQL	RecQ like helicase	4.5	compound_773
7253	TSHR	thyroid stimulating hormone receptor	4.5	compound_773
2717	GLA	galactosidase alpha	4.45	compound_773
2778	GNAS	GNAS complex locus	4.45	compound_773
3248	HPGD	15-hydroxyprostaglandin dehydrogenase	4.45	compound_773
7124	TNF	tumor necrosis factor	4.43	compound_773
641	BLM	BLM RecQ like helicase	4.4	compound_773
3091	HIF1A	hypoxia inducible factor 1 subunit alpha	4.4	compound_773
26986	PABPC1	poly(A) binding protein cytoplasmic 1	4.39	compound_773
6311	ATXN2	ataxin 2	4.37	compound_773
5468	PPARG	peroxisome proliferator activated receptor gamma	4.35	compound_773
9682	KDM4A	lysine demethylase 4A	4.3	compound_773
1769	DNAH8	dynein axonemal heavy chain 8	4.2	compound_773
6850	SYK	spleen associated tyrosine kinase	4.2	compound_773
10951	CBX1	chromobox 1	4.15	compound_773
5300	PIN1	peptidylprolyl cis/trans isomerase, NIMA-interacting 1	4.12	compound_773
1520	CTSS	cathepsin S	4.01	compound_773
1136	CHRNA3	cholinergic receptor nicotinic alpha 3 subunit	4	compound_773
1143	CHRNB4	cholinergic receptor nicotinic beta 4 subunit	4	compound_773
11255	HRH3	histamine receptor H3	6.36	compound_951
1131	CHRM3	cholinergic receptor muscarinic 3	5.85	compound_951
4000	LMNA	lamin A/C	5.85	compound_951
10280	SIGMAR1	sigma non-opioid intracellular receptor 1	5.82	compound_951
55775	TDP1	tyrosyl-DNA phosphodiesterase 1	5.79	compound_951
1132	CHRM4	cholinergic receptor muscarinic 4	5.43	compound_951
1129	CHRM2	cholinergic receptor muscarinic 2	5.36	compound_951
1128	CHRM1	cholinergic receptor muscarinic 1	5.31	compound_951
775	CACNA1C	calcium voltage-gated channel subunit alpha1 C	5.24	compound_951
151	ADRA2B	adrenoceptor alpha 2B	5.08	compound_951
6530	SLC6A2	solute carrier family 6 member 2	5.07	compound_951
11188	NISCH	nischarin	4.82	compound_951
59340	HRH4	histamine receptor H4	4.7	compound_951
3363	HTR7	5-hydroxytryptamine receptor 7	4.66	compound_951
1813	DRD2	dopamine receptor D2	4.61	compound_951
2902	GRIN1	glutamate ionotropic receptor NMDA type subunit 1	4.59	compound_951
4160	MC4R	melanocortin 4 receptor	4.57	compound_951
154	ADRB2	adrenoceptor beta 2	4.52	compound_951
4988	OPRM1	opioid receptor mu 1	4.5	compound_951
3274	HRH2	histamine receptor H2	4.48	compound_951
1133	CHRM5	cholinergic receptor muscarinic 5	4.45	compound_951
60482	SLC5A7	solute carrier family 5 member 7	4.45	compound_951
1565	CYP2D6	cytochrome P450 family 2 subfamily D member 6	4.42	compound_951
152	ADRA2C	adrenoceptor alpha 2C	4.4	compound_951
1312	COMT	catechol-O-methyltransferase	4.4	compound_951
7398	USP1	ubiquitin specific peptidase 1	4.4	compound_951
8856	NR1I2	nuclear receptor subfamily 1 group I member 2	4.24	compound_951
760	CA2	carbonic anhydrase 2	4.21	compound_951
5914	RARA	retinoic acid receptor alpha	4.04	compound_951
6531	SLC6A3	solute carrier family 6 member 3	4	compound_951
4128	MAOA	monoamine oxidase A	4	compound_951
7376	NR1H2	nuclear receptor subfamily 1 group H member 2	3.95	compound_951
623	BDKRB1	bradykinin receptor B1	3.88	compound_951
1230	CCR1	C-C motif chemokine receptor 1	3.88	compound_951
1233	CCR4	C-C motif chemokine receptor 4	3.88	compound_951
1812	DRD1	dopamine receptor D1	3.72	compound_951
4312	MMP1	matrix metallopeptidase 1	3.72	compound_951
3579	CXCR2	C-X-C motif chemokine receptor 2	3.55	compound_951
2357	FPR1	formyl peptide receptor 1	3.49	compound_951
7434	VIPR2	vasoactive intestinal peptide receptor 2	3.49	compound_951
2100	ESR2	estrogen receptor 2	3.44	compound_951
6256	RXRA	retinoid X receptor alpha	3.24	compound_951
7067	THRA	thyroid hormone receptor alpha	3.13	compound_951
5916	RARG	retinoic acid receptor gamma	3.12	compound_951
728	C5AR1	complement C5a receptor 1	3	compound_951
139760	GPR119	G protein-coupled receptor 119	3	compound_951
7068	THRB	thyroid hormone receptor beta	2.29	compound_951
4986	OPRK1	opioid receptor kappa 1	6.96	compound_1099
150	ADRA2A	adrenoceptor alpha 2A	6.74	compound_1099
51053	GMNN	geminin DNA replication inhibitor	6.64	compound_1099
1129	CHRM2	cholinergic receptor muscarinic 2	6.54	compound_1099
135	ADORA2A	adenosine A2a receptor	6.42	compound_1099
1128	CHRM1	cholinergic receptor muscarinic 1	6.36	compound_1099
3357	HTR2B	5-hydroxytryptamine receptor 2B	6.22	compound_1099
1081	CGA	glycoprotein hormones, alpha polypeptide	6.15	compound_1099
775	CACNA1C	calcium voltage-gated channel subunit alpha1 C	6.14	compound_1099
10280	SIGMAR1	sigma non-opioid intracellular receptor 1	6.05	compound_1099
4985	OPRD1	opioid receptor delta 1	6.05	compound_1099
114548	NLRP3	NLR family pyrin domain containing 3	5.97	compound_1099
5914	RARA	retinoic acid receptor alpha	5.95	compound_1099
9367	RAB9A	RAB9A, member RAS oncogene family	5.95	compound_1099
6532	SLC6A4	solute carrier family 6 member 4	5.92	compound_1099
56950	SMYD2	SET and MYND domain containing 2	5.9	compound_1099
3274	HRH2	histamine receptor H2	5.89	compound_1099
4544	MTNR1B	melatonin receptor 1B	5.89	compound_1099
4988	OPRM1	opioid receptor mu 1	5.89	compound_1099
50940	PDE11A	phosphodiesterase 11A	5.89	compound_1099
55775	TDP1	tyrosyl-DNA phosphodiesterase 1	5.89	compound_1099
1565	CYP2D6	cytochrome P450 family 2 subfamily D member 6	5.85	compound_1099
1576	CYP3A4	cytochrome P450 family 3 subfamily A member 4	5.82	compound_1099
8792	TNFRSF11A	TNF receptor superfamily member 11a	5.73	compound_1099
3360	HTR4	5-hydroxytryptamine receptor 4	5.72	compound_1099
2740	GLP1R	glucagon like peptide 1 receptor	5.7	compound_1099
1232	CCR3	C-C motif chemokine receptor 3	5.6	compound_1099
1432	MAPK14	mitogen-activated protein kinase 14	5.6	compound_1099
3702	ITK	IL2 inducible T cell kinase	5.6	compound_1099
3718	JAK3	Janus kinase 3	5.6	compound_1099
5027	P2RX7	purinergic receptor P2X 7	5.6	compound_1099
6256	RXRA	retinoid X receptor alpha	5.6	compound_1099
6530	SLC6A2	solute carrier family 6 member 2	5.6	compound_1099
6531	SLC6A3	solute carrier family 6 member 3	5.6	compound_1099
7376	NR1H2	nuclear receptor subfamily 1 group H member 2	5.6	compound_1099
8856	NR1I2	nuclear receptor subfamily 1 group I member 2	5.6	compound_1099
10062	NR1H3	nuclear receptor subfamily 1 group H member 3	5.6	compound_1099
10663	CXCR6	C-X-C motif chemokine receptor 6	5.6	compound_1099
27198	HCAR1	hydroxycarboxylic acid receptor 1	5.6	compound_1099
5138	PDE2A	phosphodiesterase 2A	5.59	compound_1099
151	ADRA2B	adrenoceptor alpha 2B	5.55	compound_1099
4864	NPC1	NPC intracellular cholesterol transporter 1	5.55	compound_1099
1134	CHRNA1	cholinergic receptor nicotinic alpha 1 subunit	5.54	compound_1099
60482	SLC5A7	solute carrier family 5 member 7	5.54	compound_1099
5024	P2RX3	purinergic receptor P2X 3	5.52	compound_1099
1131	CHRM3	cholinergic receptor muscarinic 3	5.51	compound_1099
5144	PDE4D	phosphodiesterase 4D	5.51	compound_1099
1236	CCR7	C-C motif chemokine receptor 7	5.5	compound_1099
6778	STAT6	signal transducer and activator of transcription 6	5.45	compound_1099
1675	CFD	complement factor D	5.41	compound_1099
4088	SMAD3	SMAD family member 3	5.4	compound_1099
2100	ESR2	estrogen receptor 2	5.39	compound_1099
6775	STAT4	signal transducer and activator of transcription 4	5.34	compound_1099
7068	THRB	thyroid hormone receptor beta	5.34	compound_1099
1132	CHRM4	cholinergic receptor muscarinic 4	5.32	compound_1099
1544	CYP1A2	cytochrome P450 family 1 subfamily A member 2	5.32	compound_1099
7486	WRN	WRN RecQ like helicase	5.32	compound_1099
148	ADRA1A	adrenoceptor alpha 1A	5.29	compound_1099
134	ADORA1	adenosine A1 receptor	5.28	compound_1099
1133	CHRM5	cholinergic receptor muscarinic 5	5.27	compound_1099
1557	CYP2C19	cytochrome P450 family 2 subfamily C member 19	5.27	compound_1099
1814	DRD3	dopamine receptor D3	5.26	compound_1099
8654	PDE5A	phosphodiesterase 5A	5.24	compound_1099
2099	ESR1	estrogen receptor 1	5.23	compound_1099
11255	HRH3	histamine receptor H3	5.15	compound_1099
23435	TARDBP	TAR DNA binding protein	5.15	compound_1099
3363	HTR7	5-hydroxytryptamine receptor 7	5.14	compound_1099
59341	TRPV4	transient receptor potential cation channel subfamily V member 4	5.14	compound_1099
1813	DRD2	dopamine receptor D2	5.11	compound_1099
3358	HTR2C	5-hydroxytryptamine receptor 2C	5.11	compound_1099
1235	CCR6	C-C motif chemokine receptor 6	5.08	compound_1099
152	ADRA2C	adrenoceptor alpha 2C	5.06	compound_1099
5745	PTH1R	parathyroid hormone 1 receptor	5.05	compound_1099
5916	RARG	retinoic acid receptor gamma	5.05	compound_1099
6263	RYR3	ryanodine receptor 3	5.03	compound_1099
6262	RYR2	ryanodine receptor 2	5.03	compound_1099
2902	GRIN1	glutamate ionotropic receptor NMDA type subunit 1	5.02	compound_1099
3417	IDH1	isocitrate dehydrogenase (NADP(+)) 1	4.99	compound_1099
7067	THRA	thyroid hormone receptor alpha	4.99	compound_1099
2741	GLRA1	glycine receptor alpha 1	4.98	compound_1099
2742	GLRA2	glycine receptor alpha 2	4.98	compound_1099
2743	GLRB	glycine receptor beta	4.98	compound_1099
8001	GLRA3	glycine receptor alpha 3	4.98	compound_1099
136	ADORA2B	adenosine A2b receptor	4.97	compound_1099
1269	CNR2	cannabinoid receptor 2	4.96	compound_1099
43	ACHE	acetylcholinesterase (Cartwright blood group)	4.93	compound_1099
1812	DRD1	dopamine receptor D1	4.92	compound_1099
6869	TACR1	tachykinin receptor 1	4.92	compound_1099
6622	SNCA	synuclein alpha	4.9	compound_1099
29994	BAZ2B	bromodomain adjacent to zinc finger domain 2B	4.9	compound_1099
1234	CCR5	C-C motif chemokine receptor 5 (gene/pseudogene)	4.89	compound_1099
4886	NPY1R	neuropeptide Y receptor Y1	4.89	compound_1099
6865	TACR2	tachykinin receptor 2	4.89	compound_1099
9340	GLP2R	glucagon like peptide 2 receptor	4.87	compound_1099
2837	UTS2R	urotensin 2 receptor	4.85	compound_1099
4923	NTSR1	neurotensin receptor 1	4.85	compound_1099
59340	HRH4	histamine receptor H4	4.85	compound_1099
4780	NFE2L2	nuclear factor, erythroid 2 like 2	4.84	compound_1099
6885	MAP3K7	mitogen-activated protein kinase kinase kinase 7	4.81	compound_1099
6311	ATXN2	ataxin 2	4.8	compound_1099
3359	HTR3A	5-hydroxytryptamine receptor 3A	4.8	compound_1099
23384	SPECC1L	sperm antigen with calponin homology and coiled-coil domains 1 like	4.79	compound_1099
3351	HTR1B	5-hydroxytryptamine receptor 1B	4.74	compound_1099
79915	ATAD5	ATPase family AAA domain containing 5	4.74	compound_1099
11201	POLI	DNA polymerase iota	4.72	compound_1099
1558	CYP2C8	cytochrome P450 family 2 subfamily C member 8	4.68	compound_1099
51426	POLK	DNA polymerase kappa	4.65	compound_1099
328	APEX1	apurinic/apyrimidinic endodeoxyribonuclease 1	4.62	compound_1099
1555	CYP2B6	cytochrome P450 family 2 subfamily B member 6	4.62	compound_1099
4129	MAOB	monoamine oxidase B	4.57	compound_1099
836	CASP3	caspase 3	4.55	compound_1099
2778	GNAS	GNAS complex locus	4.55	compound_1099
140	ADORA3	adenosine A3 receptor	4.52	compound_1099
553	AVPR1B	arginine vasopressin receptor 1B	4.52	compound_1099
6529	SLC6A1	solute carrier family 6 member 1	4.52	compound_1099
6755	SSTR5	somatostatin receptor 5	4.5	compound_1099
3350	HTR1A	5-hydroxytryptamine receptor 1A	4.48	compound_1099
26013	L3MBTL1	L3MBTL histone methyl-lysine binding protein 1	4.4	compound_1099
2237	FEN1	flap structure-specific endonuclease 1	4.35	compound_1099
9682	KDM4A	lysine demethylase 4A	4.35	compound_1099
5429	POLH	DNA polymerase eta	4.25	compound_1099
11069	RAPGEF4	Rap guanine nucleotide exchange factor 4	4.25	compound_1099
4160	MC4R	melanocortin 4 receptor	4.24	compound_1099
5300	PIN1	peptidylprolyl cis/trans isomerase, NIMA-interacting 1	4.22	compound_1099
5999	RGS4	regulator of G protein signaling 4	4.1	compound_1099
1268	CNR1	cannabinoid receptor 1	4.09	compound_1099
3837	KPNB1	karyopherin subunit beta 1	4.05	compound_1099
7421	VDR	vitamin D receptor	4.05	compound_1099
10073	SNUPN	snurportin 1	4.05	compound_1099
1137	CHRNA4	cholinergic receptor nicotinic alpha 4 subunit	4.03	compound_1099
1135	CHRNA2	cholinergic receptor nicotinic alpha 2 subunit	4.03	compound_1099
4128	MAOA	monoamine oxidase A	3.88	compound_1099
4312	MMP1	matrix metallopeptidase 1	3	compound_1099
135	ADORA2A	adenosine A2a receptor	6.77	compound_1100
1544	CYP1A2	cytochrome P450 family 1 subfamily A member 2	6.76	compound_1100
4986	OPRK1	opioid receptor kappa 1	6.72	compound_1100
136	ADORA2B	adenosine A2b receptor	6.57	compound_1100
2741	GLRA1	glycine receptor alpha 1	6.3	compound_1100
2742	GLRA2	glycine receptor alpha 2	6.3	compound_1100
2743	GLRB	glycine receptor beta	6.3	compound_1100
8001	GLRA3	glycine receptor alpha 3	6.3	compound_1100
1675	CFD	complement factor D	6.24	compound_1100
5138	PDE2A	phosphodiesterase 2A	6	compound_1100
4544	MTNR1B	melatonin receptor 1B	5.89	compound_1100
1565	CYP2D6	cytochrome P450 family 2 subfamily D member 6	5.8	compound_1100
134	ADORA1	adenosine A1 receptor	5.77	compound_1100
3356	HTR2A	5-hydroxytryptamine receptor 2A	5.77	compound_1100
6530	SLC6A2	solute carrier family 6 member 2	5.76	compound_1100
2693	GHSR	growth hormone secretagogue receptor	5.63	compound_1100
10280	SIGMAR1	sigma non-opioid intracellular receptor 1	5.62	compound_1100
1232	CCR3	C-C motif chemokine receptor 3	5.6	compound_1100
2903	GRIN2A	glutamate ionotropic receptor NMDA type subunit 2A	5.57	compound_1100
2904	GRIN2B	glutamate ionotropic receptor NMDA type subunit 2B	5.57	compound_1100
2905	GRIN2C	glutamate ionotropic receptor NMDA type subunit 2C	5.57	compound_1100
2906	GRIN2D	glutamate ionotropic receptor NMDA type subunit 2D	5.57	compound_1100
116443	GRIN3A	glutamate ionotropic receptor NMDA type subunit 3A	5.57	compound_1100
116444	GRIN3B	glutamate ionotropic receptor NMDA type subunit 3B	5.57	compound_1100
3357	HTR2B	5-hydroxytryptamine receptor 2B	5.54	compound_1100
2902	GRIN1	glutamate ionotropic receptor NMDA type subunit 1	5.49	compound_1100
56950	SMYD2	SET and MYND domain containing 2	5.47	compound_1100
2100	ESR2	estrogen receptor 2	5.4	compound_1100
50940	PDE11A	phosphodiesterase 11A	5.32	compound_1100
1129	CHRM2	cholinergic receptor muscarinic 2	5.31	compound_1100
4988	OPRM1	opioid receptor mu 1	5.31	compound_1100
2099	ESR1	estrogen receptor 1	5.22	compound_1100
1128	CHRM1	cholinergic receptor muscarinic 1	5.19	compound_1100
775	CACNA1C	calcium voltage-gated channel subunit alpha1 C	5.13	compound_1100
6865	TACR2	tachykinin receptor 2	5.11	compound_1100
7052	TGM2	transglutaminase 2	5.1	compound_1100
3274	HRH2	histamine receptor H2	5.07	compound_1100
3360	HTR4	5-hydroxytryptamine receptor 4	4.96	compound_1100
1812	DRD1	dopamine receptor D1	4.92	compound_1100
8654	PDE5A	phosphodiesterase 5A	4.9	compound_1100
43	ACHE	acetylcholinesterase (Cartwright blood group)	4.82	compound_1100
3358	HTR2C	5-hydroxytryptamine receptor 2C	4.82	compound_1100
1557	CYP2C19	cytochrome P450 family 2 subfamily C member 19	4.81	compound_1100
148	ADRA1A	adrenoceptor alpha 1A	4.8	compound_1100
5144	PDE4D	phosphodiesterase 4D	4.74	compound_1100
1131	CHRM3	cholinergic receptor muscarinic 3	4.7	compound_1100
1132	CHRM4	cholinergic receptor muscarinic 4	4.7	compound_1100
1558	CYP2C8	cytochrome P450 family 2 subfamily C member 8	4.7	compound_1100
4985	OPRD1	opioid receptor delta 1	4.66	compound_1100
8726	EED	embryonic ectoderm development	4.64	compound_1100
815	CAMK2A	calcium/calmodulin dependent protein kinase II alpha	4.59	compound_1100
1813	DRD2	dopamine receptor D2	4.59	compound_1100
2554	GABRA1	gamma-aminobutyric acid type A receptor alpha1 subunit	4.59	compound_1100
140	ADORA3	adenosine A3 receptor	4.57	compound_1100
4886	NPY1R	neuropeptide Y receptor Y1	4.57	compound_1100
27345	KCNMB4	potassium calcium-activated channel subfamily M regulatory beta subunit 4	4.56	compound_1100
1576	CYP3A4	cytochrome P450 family 3 subfamily A member 4	4.55	compound_1100
5495	PPM1B	protein phosphatase, Mg2+/Mn2+ dependent 1B	4.52	compound_1100
5743	PTGS2	prostaglandin-endoperoxide synthase 2	4.52	compound_1100
1312	COMT	catechol-O-methyltransferase	4.5	compound_1100
6869	TACR1	tachykinin receptor 1	4.5	compound_1100
60482	SLC5A7	solute carrier family 5 member 7	4.5	compound_1100
3362	HTR6	5-hydroxytryptamine receptor 6	4.48	compound_1100
3269	HRH1	histamine receptor H1	4.46	compound_1100
153	ADRB1	adrenoceptor beta 1	4.45	compound_1100
1814	DRD3	dopamine receptor D3	4.45	compound_1100
2847	MCHR1	melanin concentrating hormone receptor 1	4.45	compound_1100
6531	SLC6A3	solute carrier family 6 member 3	4.43	compound_1100
8856	NR1I2	nuclear receptor subfamily 1 group I member 2	4.41	compound_1100
151	ADRA2B	adrenoceptor alpha 2B	4.4	compound_1100
7376	NR1H2	nuclear receptor subfamily 1 group H member 2	4.36	compound_1100
5916	RARG	retinoic acid receptor gamma	3.9	compound_1100
5914	RARA	retinoic acid receptor alpha	3.8	compound_1100
4128	MAOA	monoamine oxidase A	3.72	compound_1100
10062	NR1H3	nuclear receptor subfamily 1 group H member 3	3.71	compound_1100
7068	THRB	thyroid hormone receptor beta	3.56	compound_1100
6256	RXRA	retinoid X receptor alpha	3.53	compound_1100
7067	THRA	thyroid hormone receptor alpha	3.27	compound_1100
2917	GRM7	glutamate metabotropic receptor 7	0.21	compound_1100
6462	SHBG	sex hormone binding globulin	8.78	compound_1107
4000	LMNA	lamin A/C	8.35	compound_1107
5241	PGR	progesterone receptor	8.32	compound_1107
2908	NR3C1	nuclear receptor subfamily 3 group C member 1	7.02	compound_1107
4306	NR3C2	nuclear receptor subfamily 3 group C member 2	6.97	compound_1107
367	AR	androgen receptor	6.52	compound_1107
51053	GMNN	geminin DNA replication inhibitor	5.74	compound_1107
10599	SLCO1B1	solute carrier organic anion transporter family member 1B1	5.6	compound_1107
28234	SLCO1B3	solute carrier organic anion transporter family member 1B3	5.6	compound_1107
7299	TYR	tyrosinase	5.58	compound_1107
6606	SMN1	survival of motor neuron 1, telomeric	5.55	compound_1107
6607	SMN2	survival of motor neuron 2, centromeric	5.55	compound_1107
3356	HTR2A	5-hydroxytryptamine receptor 2A	5.23	compound_1107
2778	GNAS	GNAS complex locus	5.1	compound_1107
1586	CYP17A1	cytochrome P450 family 17 subfamily A member 1	4.6	compound_1107
8856	NR1I2	nuclear receptor subfamily 1 group I member 2	4.57	compound_1107
4923	NTSR1	neurotensin receptor 1	4.55	compound_1107
4311	MME	membrane metalloendopeptidase	4.48	compound_1107
10919	EHMT2	euchromatic histone lysine methyltransferase 2	4.45	compound_1107
3360	HTR4	5-hydroxytryptamine receptor 4	4.42	compound_1107
23435	TARDBP	TAR DNA binding protein	4.4	compound_1107
5914	RARA	retinoic acid receptor alpha	4.39	compound_1107
2100	ESR2	estrogen receptor 2	4.37	compound_1107
6530	SLC6A2	solute carrier family 6 member 2	4.31	compound_1107
4128	MAOA	monoamine oxidase A	4.21	compound_1107
10951	CBX1	chromobox 1	4.05	compound_1107
4988	OPRM1	opioid receptor mu 1	4.03	compound_1107
7376	NR1H2	nuclear receptor subfamily 1 group H member 2	3.94	compound_1107
4312	MMP1	matrix metallopeptidase 1	3.81	compound_1107
5916	RARG	retinoic acid receptor gamma	3.57	compound_1107
6256	RXRA	retinoid X receptor alpha	3.44	compound_1107
7068	THRB	thyroid hormone receptor beta	3.15	compound_1107
7067	THRA	thyroid hormone receptor alpha	2.82	compound_1107
2099	ESR1	estrogen receptor 1	2.3	compound_1107
10062	NR1H3	nuclear receptor subfamily 1 group H member 3	2	compound_1107
4544	MTNR1B	melatonin receptor 1B	7.19	compound_1290
5608	MAP2K6	mitogen-activated protein kinase kinase 6	7.01	compound_1290
51053	GMNN	geminin DNA replication inhibitor	6.84	compound_1290
55775	TDP1	tyrosyl-DNA phosphodiesterase 1	6.79	compound_1290
1129	CHRM2	cholinergic receptor muscarinic 2	6.42	compound_1290
5150	PDE7A	phosphodiesterase 7A	6.24	compound_1290
1234	CCR5	C-C motif chemokine receptor 5 (gene/pseudogene)	6.15	compound_1290
4864	NPC1	NPC intracellular cholesterol transporter 1	6	compound_1290
9367	RAB9A	RAB9A, member RAS oncogene family	5.9	compound_1290
1128	CHRM1	cholinergic receptor muscarinic 1	5.89	compound_1290
2740	GLP1R	glucagon like peptide 1 receptor	5.75	compound_1290
4780	NFE2L2	nuclear factor, erythroid 2 like 2	5.74	compound_1290
1576	CYP3A4	cytochrome P450 family 3 subfamily A member 4	5.72	compound_1290
51426	POLK	DNA polymerase kappa	5.62	compound_1290
7486	WRN	WRN RecQ like helicase	5.57	compound_1290
836	CASP3	caspase 3	5.51	compound_1290
10919	EHMT2	euchromatic histone lysine methyltransferase 2	5.5	compound_1290
3551	IKBKB	inhibitor of nuclear factor kappa B kinase subunit beta	5.45	compound_1290
1565	CYP2D6	cytochrome P450 family 2 subfamily D member 6	5.41	compound_1290
1544	CYP1A2	cytochrome P450 family 1 subfamily A member 2	5.39	compound_1290
4088	SMAD3	SMAD family member 3	5.35	compound_1290
4297	KMT2A	lysine methyltransferase 2A	5.35	compound_1290
60482	SLC5A7	solute carrier family 5 member 7	5.34	compound_1290
3363	HTR7	5-hydroxytryptamine receptor 7	5.33	compound_1290
3274	HRH2	histamine receptor H2	5.26	compound_1290
50940	PDE11A	phosphodiesterase 11A	5.22	compound_1290
4843	NOS2	nitric oxide synthase 2	5.21	compound_1290
3417	IDH1	isocitrate dehydrogenase (NADP(+)) 1	5.19	compound_1290
1813	DRD2	dopamine receptor D2	5.17	compound_1290
7398	USP1	ubiquitin specific peptidase 1	5.15	compound_1290
32	ACACB	acetyl-CoA carboxylase beta	5.12	compound_1290
148	ADRA1A	adrenoceptor alpha 1A	5.11	compound_1290
11201	POLI	DNA polymerase iota	5.05	compound_1290
152	ADRA2C	adrenoceptor alpha 2C	5.04	compound_1290
1236	CCR7	C-C motif chemokine receptor 7	5.03	compound_1290
1769	DNAH8	dynein axonemal heavy chain 8	5.02	compound_1290
2237	FEN1	flap structure-specific endonuclease 1	5.02	compound_1290
150	ADRA2A	adrenoceptor alpha 2A	5.02	compound_1290
3360	HTR4	5-hydroxytryptamine receptor 4	5	compound_1290
4154	MBNL1	muscleblind like splicing regulator 1	5	compound_1290
23569	PADI4	peptidyl arginine deiminase 4	5	compound_1290
328	APEX1	apurinic/apyrimidinic endodeoxyribonuclease 1	4.97	compound_1290
151	ADRA2B	adrenoceptor alpha 2B	4.96	compound_1290
1557	CYP2C19	cytochrome P450 family 2 subfamily C member 19	4.96	compound_1290
5914	RARA	retinoic acid receptor alpha	4.95	compound_1290
10280	SIGMAR1	sigma non-opioid intracellular receptor 1	4.92	compound_1290
134	ADORA1	adenosine A1 receptor	4.92	compound_1290
1132	CHRM4	cholinergic receptor muscarinic 4	4.92	compound_1290
1558	CYP2C8	cytochrome P450 family 2 subfamily C member 8	4.92	compound_1290
3356	HTR2A	5-hydroxytryptamine receptor 2A	4.92	compound_1290
5138	PDE2A	phosphodiesterase 2A	4.92	compound_1290
6865	TACR2	tachykinin receptor 2	4.92	compound_1290
8654	PDE5A	phosphodiesterase 5A	4.92	compound_1290
43	ACHE	acetylcholinesterase (Cartwright blood group)	4.9	compound_1290
6097	RORC	RAR related orphan receptor C	4.9	compound_1290
3351	HTR1B	5-hydroxytryptamine receptor 1B	4.89	compound_1290
4886	NPY1R	neuropeptide Y receptor Y1	4.89	compound_1290
5144	PDE4D	phosphodiesterase 4D	4.89	compound_1290
2078	ERG	ETS transcription factor ERG	4.85	compound_1290
1131	CHRM3	cholinergic receptor muscarinic 3	4.8	compound_1290
2194	FASN	fatty acid synthase	4.8	compound_1290
6311	ATXN2	ataxin 2	4.8	compound_1290
2673	GFPT1	glutamine--fructose-6-phosphate transaminase 1	4.77	compound_1290
4986	OPRK1	opioid receptor kappa 1	4.77	compound_1290
5027	P2RX7	purinergic receptor P2X 7	4.73	compound_1290
4988	OPRM1	opioid receptor mu 1	4.72	compound_1290
680	BRS3	bombesin receptor subtype 3	4.7	compound_1290
4221	MEN1	menin 1	4.7	compound_1290
8856	NR1I2	nuclear receptor subfamily 1 group I member 2	4.69	compound_1290
7376	NR1H2	nuclear receptor subfamily 1 group H member 2	4.66	compound_1290
317	APAF1	apoptotic peptidase activating factor 1	4.61	compound_1290
5423	POLB	DNA polymerase beta	4.6	compound_1290
3845	KRAS	KRAS proto-oncogene, GTPase	4.59	compound_1290
4129	MAOB	monoamine oxidase B	4.59	compound_1290
2902	GRIN1	glutamate ionotropic receptor NMDA type subunit 1	4.55	compound_1290
1812	DRD1	dopamine receptor D1	4.54	compound_1290
79915	ATAD5	ATPase family AAA domain containing 5	4.54	compound_1290
3269	HRH1	histamine receptor H1	4.52	compound_1290
6531	SLC6A3	solute carrier family 6 member 3	4.52	compound_1290
6256	RXRA	retinoid X receptor alpha	4.5	compound_1290
641	BLM	BLM RecQ like helicase	4.5	compound_1290
6530	SLC6A2	solute carrier family 6 member 2	4.5	compound_1290
2847	MCHR1	melanin concentrating hormone receptor 1	4.48	compound_1290
2554	GABRA1	gamma-aminobutyric acid type A receptor alpha1 subunit	4.46	compound_1290
140	ADORA3	adenosine A3 receptor	4.45	compound_1290
1268	CNR1	cannabinoid receptor 1	4.45	compound_1290
2778	GNAS	GNAS complex locus	4.45	compound_1290
11188	NISCH	nischarin	4.45	compound_1290
6532	SLC6A4	solute carrier family 6 member 4	4.43	compound_1290
1134	CHRNA1	cholinergic receptor nicotinic alpha 1 subunit	4.42	compound_1290
4160	MC4R	melanocortin 4 receptor	4.42	compound_1290
4923	NTSR1	neurotensin receptor 1	4.42	compound_1290
5916	RARG	retinoic acid receptor gamma	4.41	compound_1290
1135	CHRNA2	cholinergic receptor nicotinic alpha 2 subunit	4.4	compound_1290
5300	PIN1	peptidylprolyl cis/trans isomerase, NIMA-interacting 1	4.4	compound_1290
29994	BAZ2B	bromodomain adjacent to zinc finger domain 2B	4.4	compound_1290
8726	EED	embryonic ectoderm development	4.39	compound_1290
775	CACNA1C	calcium voltage-gated channel subunit alpha1 C	4.36	compound_1290
9682	KDM4A	lysine demethylase 4A	4.3	compound_1290
7068	THRB	thyroid hormone receptor beta	4.29	compound_1290
10062	NR1H3	nuclear receptor subfamily 1 group H member 3	4.26	compound_1290
5429	POLH	DNA polymerase eta	4.25	compound_1290
6869	TACR1	tachykinin receptor 1	4.18	compound_1290
7067	THRA	thyroid hormone receptor alpha	4.18	compound_1290
3359	HTR3A	5-hydroxytryptamine receptor 3A	4.13	compound_1290
7296	TXNRD1	thioredoxin reductase 1	4.05	compound_1290
[truncated: 656,493+ more rows]
