# Supplementary material for: Simultaneous inhibition of DNA-PK and Polϴ improves integration efficiency and precision of genome editing
Source: Nat Commun. 2023 Aug 14;14:4761. doi: 10.1038/s41467-023-40344-4 (PMC10425386; doi:10.1038/s41467-023-40344-4)
Supplement: Supplementary file 10 — Supplementary Software [file 41467_2023_40344_MOESM10_ESM.zip]

Archive with 6 entries (6 files):
- How to run RIMA2.xlsx
- RIMAv2_Template.xlsm
- Supplementary Note 2.docx
- Supplementary_Code1_crispresso2rima.py
- Supplementary_Code2_make_rima.R
- LICENSE.txt
