# Supplementary material for: Simultaneous inhibition of DNA-PK and Polϴ improves integration efficiency and precision of genome editing
Source: Nat Commun. 2023 Aug 14;14:4761. doi: 10.1038/s41467-023-40344-4 (PMC10425386; doi:10.1038/s41467-023-40344-4)
Supplement: Supplementary file 10 — Supplementary Software [file 41467_2023_40344_MOESM10_ESM.zip › How to run RIMA2.xlsx]

## Sheet: RIMA v2 - RunMe
Running RIMA Excel
1. Create a folder called "RIMA" or with any name of your choice.
*The folder name cannot contain any special characters.
2. Launch the previously generated Excel file (following steps of Supplemenatry Note 1) .
3. Place the RIMA file into the created RIMA folder
4. Create a folder called "RAW" in the RIMA folder.
5. Open the RIMA file and be sure to fill in/correct the following information in the "Experiment" sheet:
	a) Click Enable Content
	b) Change the file path: Copy the path of the "RAW" folder and paste it in the cell after "Save the raw data in:"
	The path should, for example, look like this: C:\Downloads\RIMA\RAW
	c) Fill in protospacer sequence (without PAM): Fill in your sgRNA sequence in sgRNA column accordingly.
	d) Prevent errors: Samples with 0 Mapped reads will lead to an error during RIMA analysis. Therefore, delete all samples with 0 reads in the list.
	e) After deleting samples, adjust the number of "Total files". For example, if there were 200 samples in the beginning, and 4 samples were deleted, change the number of files to 196.
6. Click "Download variant tables" in the experiment sheet. This will save all raw data files from each sample in the "RAW" folder.
			*During the downloading process, each sample´s "Files address" will change one by one.
7. If all the raw data files have been sucessfully downloaded, you will get a pop-up window saying:
				*An error would occur when the number of total files doesn't match the existing total files.
8. To generate RunMe file, in the "Single" sheet in RIMA file, paste the path to "RIMA" folder after "Save in:" cell
The path should, for example, look like this: C:\Downloads\RIMA
Enter also a project name. A new folder with this name will automatically be created and collect individual RIMA files from each sample.
9. It is not required to fill in the RefSeq and sgRNA sequence. This information will be filled in automatically in the individual RIMA files once the analysis is completed.
Fill in the the analysis window and number of bp which should be excluded from the beginning and/or end of the amplicon.
					*Window: Only indels overlapping the region "cut-window" to "cut+window" will be quantified.
					*Indicated criteria have been used for data analysis in the manuscript.
10. Change the following criteria based on the project´s needs:
								Min. allele frequency: Ignore indels occurring under this frequency.
								Min. No. of reads per allele: Ignore indels occurring in fewer reads.
								Number of variants to visualize: Number of variants with graphical visualization.
								Save top 10 variants into BatchShape sheet: All top 10 variants of visualized samples will be compiled in one excel sheet "BatchShapes".
								Knock-in classifications: None – don’t check for knock-ins; Exact – count a knock-in if an expected barcode sequence is identical within an insertion (forward or reverse complement); Needleman – count a knock-in if an expected barcode aligns well to an insertion using a pairwise alignment algorithm – allows for some mismatches.
								Minimum length of an insertion to be classified as knock-in event: Only insertions of this length and over will be considered knock-ins.
								*Indicated criteria have been used for data analysis in the manuscript.
11. Provide insertion sequences and names.
12. Click "Batch (Generates RunMe file)"
13. A pop-up window will appear. After clicking OK, the RIMA workbook will be closed.
14. Go to the RIMA folder, where two new files have been created.
15. Click "RunMe_RIMA" - a terminal window will appear and the analysis will start automatically.
During the analysis, the RIMA windows will pop-up one by one. The more samples, the longer the analysis time.
Once the analysis has finished, you will see the message below. The RIMA file will be closed when clicking OK. Don't forget to manually close the terminal window.
16. Go to the RIMA folder and click the RIMA file - you will see all the data in the "BatchAnalysis" sheet.
Within the RIMA folder, you can also find the individual data in the project folder that is created by the system.
17. If you would like to visualize all the variants´ shapes, go to "BatchShapes" sheet in the RIMA file and click "Visualize all variants".
You will get a figure like this for each sample!
A detailed description of RIMA is provided by Taheri-Ghahfarokhi et al. (PMID: 30032200) in the supplementary file "Guideline to run RIMA".
