# Supplementary material for: Simultaneous inhibition of DNA-PK and Polϴ improves integration efficiency and precision of genome editing
Source: Nat Commun. 2023 Aug 14;14:4761. doi: 10.1038/s41467-023-40344-4 (PMC10425386; doi:10.1038/s41467-023-40344-4)
Supplement: Supplementary file 10 — Supplementary Software [file 41467_2023_40344_MOESM10_ESM.zip › RIMAv2_Template.xlsm]

## Sheet: Experiment
				Files Address	File Name	Reference Sequence	sgRNA	Mapped Reads	TRT	Comments	URL Backup
			1
			2
			3
			4
			5
			6
			7
			8
			9
			10
	Total Files:		11
			12
	Save raw data in:		13
	Better to be on the "C" drive.		14
	Absoloutely not a OneDrive folder.		15
			16
			17
			18
			19
			20
			21
			22
			23
			24
			25
			26
			27
			28
			29
			30
			31
			32
			33
			34
			35
			36
			37
			38
			39
			40
			41
			42
			43
			44
			45
			46
			47
			48
			49
			50
			51
			52
			53
			54
			55
			56
			57
			58
			59
			60
			61
			62
			63
			64
			65
			66
			67
			68
			69
			70
			71
			72
			73
			74
			75
			76
			77
			78
			79
			80
			81
			82
			83
			84
			85
			86
			87
			88
			89
			90
			91
			92
			93
			94
			95
			96
			97
			98
			99
			100
			101
			102
			103
			104
			105
			106
			107
			108
			109
			110
			111
			112
			113
			114
			115
			116
			117
			118
			119
			120
			121
			122
			123
			124
			125
			126
			127
			128
			129
			130
			131
			132
			133
			134
			135
			136
			137
			138
			139
			140
			141
			142
			143
			144
			145
			146
			147
			148
			149
			150
			151
			152
			153
			154
			155
			156
			157
			158
			159
			160
			161
			162
			163
			164
			165
			166
			167
			168
			169
			170
			171
			172
			173
			174
			175
			176
			177
			178
			179
			180
			181
			182
			183
			184
			185
			186
			187
			188
			189
			190
			191
			192
			193
			194
			195
			196
			197
			198
			199
			200
			201
			202
			203
			204
			205
			206
			207
			208
			209
			210
			211
			212
			213
			214
			215
			216
			217
			218
			219
			220
			221
			222
			223
			224
			225
			226
			227
			228
			229
			230
			231
			232
			233
			234
			235
			236
			237
			238
			239
			240
			241
			242
			243
			244
			245
			246
			247
			248
			249
			250
			251
			252
			253
			254
			255
			256
			257
			258
			259
			260
			261
			262
			263
			264
			265
			266
			267
			268
			269
			270
			271
			272
			273
			274
			275
			276
			277
			278
			279
			280
			281
			282
			283
			284
			285
			286
			287
			288
			289
			290
			291
			292
			293
			294
			295
			296
			297
			298
			299
			300
			301
			302
			303
			304
			305
			306
			307
			308
			309
			310
			311
			312
			313
			314
			315
			316
			317
			318
			319
			320
			321
			322
			323
			324
			325
			326
			327
			328
			329
			330
			331
			332
			333
			334
			335
			336
			337
			338
			339
			340
			341
			342
			343
			344
			345
			346
			347
			348
			349
			350
			351
			352
			353
			354
			355
			356
			357
			358
			359
			360
			361
			362
			363
			364
			365
			366
			367
			368
			369
			370
			371
			372
			373
			374
			375
			376
			377
			378
			379
			380
			381
			382
			383
			384
			385
			386
			387
			388
			389
			390
			391
			392
			393
			394
			395
			396
			397
			398
			399
			400
			401
			402
			403
			404
			405
			406
			407
			408
			409
			410
			411
			412
			413
			414
			415
			416
			417
			418
			419
			420
			421
			422
			423
			424
			425
			426
			427
			428
			429
			430
			431
			432
			433
			434
			435
			436
			437
			438
			439
			440
			441
			442
			443
			444
			445
			446
			447
			448
			449
			450
			451
			452
			453
			454
			455
			456
			457
			458
			459
			460
			461
			462
			463
			464
			465
			466
			467
			468
			469
			470
			471
			472
			473
			474
			475
			476
			477
			478
			479
			480
			481
			482
			483
			484
			485
			486
			487
			488
			489
			490
			491
			492
			493
			494
			495
			496
			497
			498
			499
			500
			501
			502
			503
			504
			505
			506
			507
			508
			509
			510
			511
			512
			513
			514
			515
			516
			517
			518
			519
			520
			521
			522
			523
			524
			525
			526
			527
			528
			529
			530
			531
			532
			533
			534
			535
			536
			537
			538
			539
			540
			541
			542
			543
			544
			545
			546
			547
			548
			549
			550
			551
			552
			553
			554
			555
			556
			557
			558
			559
			560
			561
			562
			563
			564
			565
			566
			567
			568
			569
			570
			571
			572
			573
			574
			575
			576
			577
			578
			579
			580
			581
			582
			583
			584
			585
			586
			587
			588
			589
			590
			591
			592
			593
			594
			595
			596
			597
			598
			599
			600
			601
			602
			603
			604
			605
			606
			607
			608
			609
			610
			611
			612
			613
			614
			615
			616
			617
			618
			619
			620
			621
			622
			623
			624
			625
			626
			627
			628
			629
			630
			631
			632
			633
			634
			635
			636
			637
			638
			639
			640
			641
			642
			643
			644
			645
			646
			647
			648
			649
			650
			651
			652
			653
			654
			655
			656
			657
			658
			659
			660
			661
			662
			663
			664
			665
			666
			667
			668
			669
			670
			671
			672
			673
			674
			675
			676
			677
			678
			679
			680
			681
			682
			683
			684
			685
			686
			687
			688
			689
			690
			691
			692
			693
			694
			695
			696
			697
			698
			699
			700
			701
			702
			703
			704
			705
			706
			707
			708
			709
			710
			711
			712
			713
			714
			715
			716
			717
			718
			719
			720
			721
			722
			723
			724
			725
			726
			727
			728
			729
			730
			731
			732
			733
			734
			735
			736
			737
			738
			739
			740
			741
			742
			743
			744
			745
			746
			747
			748
			749
			750
			751
			752
			753
			754
			755
			756
			757
			758
			759
			760
			761
			762
			763
			764
			765
			766
			767
			768
			769
			770
			771
			772
			773
			774
			775
			776
			777
			778
			779
			780
			781
			782
			783
			784
			785
			786
			787
			788
			789
			790
			791
			792
			793
			794
			795
			796
			797
			798
			799
			800
			801
			802
			803
			804
			805
			806
			807
			808
			809
			810
			811
			812
			813
			814
			815
			816
			817
			818
			819
			820
			821
			822
			823
			824
			825
			826
			827
			828
			829
			830
			831
			832
			833
			834
			835
			836
			837
			838
			839
			840
			841
			842
			843
			844
			845
			846
			847
			848
			849
			850
			851
			852
			853
			854
			855
			856
			857
			858
			859
			860
			861
			862
			863
			864
			865
			866
			867
			868
			869
			870
			871
			872
			873
			874
			875
			876
			877
			878
			879
			880
			881
			882
			883
			884
			885
			886
			887
			888
			889
			890
			891
			892
			893
			894
			895
			896
			897
			898
			899
			900
			901
			902
			903
			904
			905
			906
			907
			908
			909
			910
			911
			912
			913
			914
			915
			916
			917
			918
			919
			920
			921
			922
			923
			924
			925
			926
			927
			928
			929
			930
			931
			932
			933
			934
			935
			936
			937
			938
			939
			940
			941
			942
			943
			944
			945
			946
			947
			948
			949
			950
			951
			952
			953
			954
			955
			956
			957
			958
			959
			960
			961
			962
			963
			964
			965
			966
			967
			968
			969
			970
			971
			972
			973
			974
			975
			976
			977
			978
			979
			980
			981
			982
			983
			984
			985
			986
			987
			988
			989
			990
			991
			992
			993
			994
			995
			996
			997
			998
			999
			1000
			1001
			1002
			1003
			1004
			1005
			1006
			1007
			1008
			1009
			1010
			1011
			1012
			1013
			1014
			1015
			1016
			1017
			1018
			1019
			1020
			1021
			1022
			1023
			1024
			1025
			1026
			1027
			1028
			1029
			1030
			1031
			1032
			1033
			1034
			1035
			1036
			1037
			1038
			1039
			1040
			1041
			1042
			1043
			1044
			1045
			1046
			1047
			1048
			1049
			1050
			1051
			1052
			1053
			1054
			1055
			1056
			1057
			1058
			1059
			1060
			1061
			1062
			1063
			1064
			1065
			1066
			1067
			1068
			1069
			1070
			1071
			1072
			1073
			1074
			1075
			1076
			1077
			1078
			1079
			1080
			1081
			1082
			1083
			1084
			1085
			1086
			1087
			1088
			1089
			1090
			1091
			1092
			1093
			1094
			1095
			1096
			1097
			1098
			1099
			1100
			1101
			1102
			1103
			1104
			1105
			1106
			1107
			1108
			1109
			1110
			1111
			1112
			1113
			1114
			1115
			1116
			1117
			1118
			1119
			1120
			1121
			1122
			1123
			1124
			1125
			1126
			1127
			1128
			1129
			1130
			1131
			1132
			1133
			1134
			1135
			1136
			1137
			1138
			1139
			1140
			1141
			1142
			1143
			1144
			1145
			1146
			1147
			1148
			1149
			1150
			1151
			1152
			1153
			1154
			1155
			1156
			1157
			1158
			1159
			1160
			1161
			1162
			1163
			1164
			1165
			1166
			1167
			1168
			1169
			1170
			1171
			1172
			1173
			1174
			1175
			1176
			1177
			1178
			1179
			1180
			1181
			1182
			1183
			1184
			1185
			1186
			1187
			1188
			1189
			1190
			1191
			1192
			1193
			1194
			1195
			1196
			1197
			1198
			1199
			1200
			1201
			1202
			1203
			1204
			1205
			1206
			1207
			1208
			1209
			1210
			1211
			1212
			1213
			1214
			1215
			1216
			1217
			1218
			1219
			1220
			1221
			1222
			1223
			1224
			1225
			1226
			1227
			1228
			1229
			1230
			1231
			1232
			1233
			1234
			1235
			1236
			1237
			1238
			1239
			1240
			1241
			1242
			1243
			1244
			1245
			1246
			1247
			1248
			1249
			1250
			1251
			1252
			1253
			1254
			1255
			1256
			1257
			1258
			1259
			1260
			1261
			1262
			1263
			1264
			1265
			1266
			1267
			1268
			1269
			1270
			1271
			1272
			1273
			1274
			1275
			1276
			1277
			1278
			1279
			1280
			1281
			1282
			1283
			1284
			1285
			1286
			1287
			1288
			1289
			1290
			1291
			1292
			1293
			1294
			1295
			1296
			1297
			1298
			1299
			1300
			1301
			1302
			1303
			1304
			1305
			1306
			1307
			1308
			1309
			1310
			1311
			1312
			1313
			1314
			1315
			1316
			1317
			1318
			1319
			1320
			1321
			1322
			1323
			1324
			1325
			1326
			1327
			1328
			1329
			1330
			1331
			1332
			1333
			1334
			1335
			1336
			1337
			1338
			1339
			1340
			1341
			1342
			1343
			1344
			1345
			1346
			1347
			1348
			1349
			1350
			1351
			1352
			1353
			1354
			1355
			1356
			1357
			1358
			1359
			1360
			1361
			1362
			1363
			1364
			1365
			1366
			1367
			1368
			1369
			1370
			1371
			1372
			1373
			1374
			1375
			1376
			1377
			1378
			1379
			1380
			1381
			1382
			1383
			1384
			1385
			1386
			1387
			1388
			1389
			1390
			1391
			1392
			1393
			1394
			1395
			1396
			1397
			1398
			1399
			1400
			1401
			1402
			1403
			1404
			1405
			1406
			1407
			1408
			1409
			1410
			1411
			1412
			1413
			1414
			1415
			1416
			1417
			1418
			1419
			1420
			1421
			1422
			1423
			1424
			1425
			1426
			1427
			1428
			1429
			1430
			1431
			1432
			1433
			1434
			1435
			1436
			1437
			1438
			1439
			1440
			1441
			1442
			1443
			1444
			1445
			1446
			1447
			1448
			1449
			1450
			1451
			1452
			1453
			1454
			1455
			1456
			1457
			1458
			1459
			1460
			1461
			1462
			1463
			1464
			1465
			1466
			1467
			1468
			1469
			1470
			1471
			1472
			1473
			1474
			1475
			1476
			1477
			1478
			1479
			1480
			1481
			1482
			1483
			1484
			1485
			1486
			1487
			1488
			1489
			1490
			1491
			1492
			1493
			1494
			1495
			1496
			1497
			1498
			1499
			1500
			1501
			1502
			1503
			1504
			1505
			1506
			1507
			1508
			1509
			1510
			1511
			1512
			1513
			1514
			1515
			1516
			1517
			1518
			1519
			1520
			1521
			1522
			1523
			1524
			1525
			1526
			1527
			1528
			1529
			1530
			1531
			1532
			1533
			1534
			1535
			1536
			1537
			1538
			1539
			1540
			1541
			1542
			1543
			1544
			1545
			1546
			1547
			1548
			1549
			1550
			1551
			1552
			1553
			1554
			1555
			1556
			1557
			1558
			1559
			1560
			1561
			1562
			1563
			1564
			1565
			1566
			1567
			1568
			1569
			1570
			1571
			1572
			1573
			1574
			1575
			1576
			1577
			1578
			1579
			1580
			1581
			1582
			1583
			1584
			1585
			1586
			1587
			1588
			1589
			1590
			1591
			1592
			1593
			1594
			1595
			1596
			1597
			1598
			1599
			1600
			1601
			1602
			1603
			1604
			1605
			1606
			1607
			1608
			1609
			1610
			1611
			1612
			1613
			1614
			1615
			1616
			1617
			1618
			1619
			1620
			1621
			1622
			1623
			1624
			1625
			1626
			1627
			1628
			1629
			1630
			1631
			1632
			1633
			1634
			1635
			1636
			1637
			1638
			1639
			1640
			1641
			1642
			1643
			1644
			1645
			1646
			1647
			1648
			1649
			1650
			1651
			1652
			1653
			1654
			1655
			1656
			1657
			1658
			1659
			1660
			1661
			1662
			1663
			1664
			1665
			1666
			1667
			1668
			1669
			1670
			1671
			1672
			1673
			1674
			1675
			1676
			1677
			1678
			1679
			1680
			1681
			1682
			1683
			1684
			1685
			1686
			1687
			1688
			1689
			1690
			1691
			1692
			1693
			1694
			1695
			1696
			1697
			1698
			1699
			1700
			1701
			1702
			1703
			1704
			1705
			1706
			1707
			1708
			1709
			1710
			1711
			1712
			1713
			1714
			1715
			1716
			1717
			1718
			1719
			1720
			1721
			1722
			1723
			1724
			1725
			1726
			1727
			1728
			1729
			1730
			1731
			1732
			1733
			1734
			1735
			1736
			1737
			1738
			1739
			1740
			1741
			1742
			1743
			1744
			1745
			1746
			1747
			1748
			1749
			1750
			1751
			1752
			1753
			1754
			1755
			1756
			1757
			1758
			1759
			1760
			1761
			1762
			1763
			1764
			1765
			1766
			1767
			1768
			1769
			1770
			1771
			1772
			1773
			1774
			1775
			1776
			1777
			1778
			1779
			1780
			1781
			1782
			1783
			1784
			1785
			1786
			1787
			1788
			1789
			1790
			1791
			1792
			1793
			1794
			1795
			1796
			1797
			1798
			1799
			1800
			1801
			1802
			1803
			1804
			1805
			1806
			1807
			1808
			1809
			1810
			1811
			1812
			1813
			1814
			1815
			1816
			1817
			1818
			1819
			1820
			1821
			1822
			1823
			1824
			1825
			1826
			1827
			1828
			1829
			1830
			1831
			1832
			1833
			1834
			1835
			1836
			1837
			1838
			1839
			1840
			1841
			1842
			1843
			1844
			1845
			1846
			1847
			1848
			1849
			1850
			1851
			1852
			1853
			1854
			1855
			1856
			1857
			1858
			1859
			1860
			1861
			1862
			1863
			1864
			1865
			1866
			1867
			1868
			1869
			1870
			1871
			1872
			1873
			1874
			1875
			1876
			1877
			1878
			1879
			1880
			1881
			1882
			1883
			1884
			1885
			1886
			1887
			1888
			1889
			1890
			1891
			1892
			1893
			1894
			1895
			1896
			1897
			1898
			1899
			1900
			1901
			1902
			1903
			1904
			1905
			1906
			1907
			1908
			1909
			1910
			1911
			1912
			1913
			1914
			1915
			1916
			1917
			1918
			1919
			1920
			1921
			1922
			1923
			1924
			1925
			1926
			1927
			1928
			1929
			1930
			1931
			1932
			1933
			1934
			1935
			1936
			1937
			1938
			1939
			1940
			1941
			1942
			1943
			1944
			1945
			1946
			1947
			1948
			1949
			1950
			1951
			1952
			1953
			1954
			1955
			1956
			1957
			1958
			1959
			1960
			1961
			1962
			1963
			1964
			1965
			1966
			1967
			1968
			1969
			1970
			1971
			1972
			1973
			1974
			1975
			1976
			1977
			1978
			1979
			1980
			1981
			1982
			1983
			1984
			1985
			1986
			1987
			1988
			1989
			1990
			1991
			1992
			1993
			1994
			1995
			1996
			1997
			1998
			1999
[truncated: 8,001 more rows]

## Sheet: Single
		User input:
		Project:										Efficiency	No. Reads	%		Insertions	No. Reads	%				Repair	No. Reads	%
		Save in:										Mutated %		0		1 b ins %	0	0				c-MMEJ %		0																Length	indel	Deletion	Insertion	MNV	Other	MMEJ	Duplications
		User input:										In-Frame %		0		2 b ins %	0	0				Other-EJ %		0																1
		RefSeq:										Out-of-frame %		0		3 b ins %	0	0		Name	Fwd. Color	Sequence	Fwd Reads	%	Rev Reads	%	Rev. Color	Shape												2
		sgRNA:										Type	No. Reads	%		4 b ins %	0	0		NHEJ	Barcode01	GTTTAATTGAGTTGTCTAGAGTTAATAACGGTAT		0		0	Barcode01	Shape 1			Graphical settings for the visualized alignment (Change the cell background for setting the color):									3
		Gene/Name:										Del %	0	0		5 b ins %	0	0		HDR	Barcode02	GTTTAATTGAGTTGCAATTGGTTAATAACGGTAT		0		0	Barcode02	Shape 2			Match	Deletion	Insertion	MNV, etc.	MMEJ	Duplication				4
		Treatment:										Ins %	0	0		>5 b ins %	0	0		MMEJ	Barcode03	GTTTAATTGAGTTGTTCGAAGTTAATAACGGTAT		0		0	Barcode03	Shape 3			Spacer	PAM	Spacer line	PAM Line	Cut Line					5
		Comment:										MNV %	0	0							Barcode04			0		0	Barcode04	Shape 4			1 base Len.	4	Bar Height:	13						6
		#Mapped Reads:										Other %	0	0		Deletions	No. Reads	%			Barcode05			0		0	Barcode05	Shape 1			gRNA Alignment window		10	10						7
		Window:	8						Min. allele frequency (%):	1e-05		Indel size	No. Reads	%		1 b Del %	0	0			Barcode06			0		0	Barcode06	Shape 2												8
		Excl. Fwd.	1						Min. No. of reads per allele:	10		+/-1 b %	0	0		2 b Del %	0	0			Barcode07			0		0	Barcode07	Shape 3												9
		Excl. Rev.	1						Generate graphical alignment:	TRUE		+/-2 b %	0	0		3 b Del %	0	0			Barcode08			0		0	Barcode08	Shape 4			Batch settings (will be set automatically):									10
									Number of variants to visualize:	20		+/-3-5 b %	0	0		4 b Del %	0	0			Barcode09			0		0	Barcode09	Shape 1				Batch starts from begining:	FALSE							11
		CutSite:							Save a copy of this sheet for each file:	TRUE		+/-6-10 b %	0	0		5 b Del %	0	0			Barcode10			0		0	Barcode10	Shape 2				Batch No.:	228							12
		PAM							Save top 10 variants into the BatchShape sheet:	TRUE		+/-11-20 b %	0	0		6-10 b Del %	0	0			Barcode11			0		0	Barcode11	Shape 3												13
		CutSite nucleotides:							Knock-in classification (No need; Exat match; Needleman):	Needleman		+/-21-30 b %	0	0		11-20 b Del %	0	0			Barcode12			0		0	Barcode12	Shape 4												14
		#Variants:							Minimum length of an insertion to be classified as a knock-in event:	10		+/-31-99 b %	0	0		>20 b Del %	0	0			Undetermined knock-ins:			0																15
																																								16
																																								17
																																								18
	VariantNo	Position	Type	Length	Ref	Alt	Count	Repair	Duplication	Freq. (Rel.)																														19
																																								20
																																								21
																																								22
																																								23
																																								24
																																								25
																																								26
																																								27
																																								28
																																								29
																																								30
																																								31
																																								32
																																								33
																																								34
																																								35
																																								36
																																								37
																																								38
																																								39
																																								40
																																								41
																																								42
																																								43
																																								44
																																								45
																																								46
																																								47
																																								48
																																								49
																																								50
																																								51
																																								52
																																								53
																																								54
																																								55
																																								56
																																								57
																																								58
																																								59
																																								60
																																								61
																																								62
																																								63
																																								64
																																								65
																																								66
																																								67
																																								68
																																								69
																																								70
																																								71
																																								72
																																								73
																																								74
																																								75
																																								76
																																								77
																																								78
																																								79
																																								80
																																								81
																																								82
																																								83
																																								84
																																								85
																																								86
																																								87
																																								88
																																								89
																																								90
																																								91
																																								92
																																								93
																																								94
																																								95
																																								96
																																								97
																																								98
																																								99
																																									0	0	0	0	0	0	0

## Sheet: BatchAnalysis
									Efficiency			Indel type				Indel size							Insertions						Deletions								Repair		Knock-in Fwd
File_Name	Address	RefSeq:	sgRNA:	Gene/Name:	Treatment:	Comment:	#Mapped Reads:	#Variants:	Mutated %	In-Frame %	Out-of-frame %	Del %	Ins %	MNV %	Other %	+/-1 b %	+/-2 b %	+/-3-5 b %	+/-6-10 b %	+/-11-20 b %	+/-21-30 b %	+/-31-99 b %	1 b ins %	2 b ins %	3 b ins %	4 b ins %	5 b ins %	>5 b ins %	1 b Del %	2 b Del %	3 b Del %	4 b Del %	5 b Del %	6-10 b Del %	11-20 b Del %	>20 b Del %	c-MMEJ %	Other-EJ %	Barcode01	Barcode02	Barcode03	Barcode04	Barcode05	Barcode06	Barcode07	Barcode08	Barcode09	Barcode10	Barcode11
[truncated: 69 more columns]

## Sheet: Log
Events log: Date/Time/Gene(File_Name)/Sub (Procedure)/Error Description.
			83945.2

## Sheet: Info
										Examples for the "Experiment" input:
										Files Address	File Name	Reference Sequence	sgRNA	Mapped Reads	TRT
										http://qbio.emea.astrazeneca.net:17777/_compbio/ngs/amplicon/kfbg570_200320_NS500580_0433_AH5KGWAFX2_RN-645/flash/RIMA/RIMA-SampC08_ACACT_ACGCA-GFAP-variants.xlsx	RIMA-SampC08_ACACT_ACGCA-GFAP-variants.xlsx	GATGTAGCTGGCAAAGCGGTCATTGAGCTCCATCATCTCTGCCCGCTCACTGGCCCGGGTCTCCTTGAAGCCAGCATTGAGTGCCCCAGCCAGGGAGAAATCCACCCGGGTCGGGAGTGGAGGGGGCATTCGAGCCAGGGAGAGGCGGGTGCCAGGACCCAGACGGCGGCCAGGAGCCAGGCCCCCCACCATCATCTCCCCT	GGGTGCCAGGACCCAGACGG	40022	Dox_ODIN_93
										http://qbio.emea.astrazeneca.net:17777/_compbio/ngs/amplicon/kfbg570_200320_NS500580_0433_AH5KGWAFX2_RN-645/flash/RIMA/RIMA-SampC08_ACCGG_ACGCA-GFAP-variants.xlsx	RIMA-SampC08_ACCGG_ACGCA-GFAP-variants.xlsx	GATGTAGCTGGCAAAGCGGTCATTGAGCTCCATCATCTCTGCCCGCTCACTGGCCCGGGTCTCCTTGAAGCCAGCATTGAGTGCCCCAGCCAGGGAGAAATCCACCCGGGTCGGGAGTGGAGGGGGCATTCGAGCCAGGGAGAGGCGGGTGCCAGGACCCAGACGGCGGCCAGGAGCCAGGCCCCCCACCATCATCTCCCCTGAGGAGACGTAGGAGCGG	GGGTGCCAGGACCCAGACGG	41861	Dox_ODIN_93
										http://qbio.emea.astrazeneca.net:17777/_compbio/ngs/amplicon/kfbg570_200320_NS500580_0433_AH5KGWAFX2_RN-645/flash/RIMA/RIMA-SampC08_GATGA_ACGCA-GFAP-variants.xlsx	RIMA-SampC08_GATGA_ACGCA-GFAP-variants.xlsx	ATGTAGCTGGCAAAGCGGTCATTGAGCTCCATCATCTCTGCCCGCTCACTGGCCCGGGTCTCCTTGAAGCCAGCATTGAGTGCCCCAGCCAGGGAGAAATCCACCCGGGTCGGGAGTGGAGGGGGCATTCGAGCCAGGGAGAGGCGGGTGCCAGGACCCAGACGGCGGCCAGGAGCCAGGCCCCCCACCATCATCTCCCCTGAGGAGACGTAGGAGCGG	GGGTGCCAGGACCCAGACGG	44546	Dox_ODIN_93
										http://qbio.emea.astrazeneca.net:17777/_compbio/ngs/amplicon/kfbg570_200320_NS500580_0433_AH5KGWAFX2_RN-645/flash/RIMA/RIMA-SampC08_ACCGG_CGTTG-GFAP-variants.xlsx	RIMA-SampC08_ACCGG_CGTTG-GFAP-variants.xlsx	GGAAGCGAACCTTCTCGATGTAGCTGGCAAAGCGGTCATTGAGCTCCATCATCTCTGCCCGCTCACTGGCCCGGGTCTCCTTGAAGCCAGCATTGAGTGCCCCAGCCAGGGAGAAATCCACCCGGGTCGGGAGTGGAGGGGGCATTCGAGCCAGGGAGAGGCGGGTGCCAGGACCCAGACGGCGGCCAGGAGCCAGGCCCCCCACCATCATCTCCCCTGAGGAGACGTAGGAGCGG	GGAGACCCGGGCCAGTGAGC	32047	Dox_ODIN_99
										http://qbio.emea.astrazeneca.net:17777/_compbio/ngs/amplicon/kfbg570_200320_NS500580_0433_AH5KGWAFX2_RN-645/flash/RIMA/RIMA-SampC08_ACACT_CGTTG-GFAP-variants.xlsx	RIMA-SampC08_ACACT_CGTTG-GFAP-variants.xlsx	GGAAGCGAACCTTCTCGATGTAGCTGGCAAAGCGGTCATTGAGCTCCATCATCTCTGCCCGCTCACTGGCCCGGGTCTCCTTGAAGCCAGCATTGAGTGCCCCAGCCAGGGAGAAATCCACCCGGGTCGGGAGTGGAGGGGGCATTCGAGCCAGGGAGAGGCGGGTGCCAGGACCCAGACGGCGGCCAGGAGCCAGGCCCCCCACCATCATCTCCCCTGAGG	GGAGACCCGGGCCAGTGAGC	32294	Dox_ODIN_99
										http://qbio.emea.astrazeneca.net:17777/_compbio/ngs/amplicon/kfbg570_200320_NS500580_0433_AH5KGWAFX2_RN-645/flash/RIMA/RIMA-SampC08_GATGA_CGTTG-GFAP-variants.xlsx	RIMA-SampC08_GATGA_CGTTG-GFAP-variants.xlsx	GGAAGCGAACCTTCTCGATGTAGCTGGCAAAGCGGTCATTGAGCTCCATCATCTCTGCCCGCTCACTGGCCCGGGTCTCCTTGAAGCCAGCATTGAGTGCCCCAGCCAGGGAGAAATCCACCCGGGTCGGGAGTGGAGGGGGCATTCGAGCCAGGGAGAGGCGGGTGCCAGGACCCAGACGGCGGCCAGGAGCCAGGCCCCCCACCATCATCTCCCCTGAGGA	GGAGACCCGGGCCAGTGAGC	34830	Dox_ODIN_99
