# Supplementary material for: Simultaneous inhibition of DNA-PK and Polϴ improves integration efficiency and precision of genome editing
Source: Nat Commun. 2023 Aug 14;14:4761. doi: 10.1038/s41467-023-40344-4 (PMC10425386; doi:10.1038/s41467-023-40344-4)
Supplement: Supplementary file 10 — Supplementary Software [file 41467_2023_40344_MOESM10_ESM.zip › Supplementary_Code1_crispresso2rima.py]

#!/usr/bin/env python3

from optparse import Option, OptionParser, OptionValueError
import sys, os, glob, zipfile, re

def revcomp(seq):
	""" Reverse complement of a sequence """
	return seq.translate(str.maketrans('ACGTacgtRYMKrymkVBHDvbhd', 'TGCAtgcaYRKMyrkmBVDHbvdh'))[::-1]

def process_alignment(site, options, ref, aligned, nreads, pc, combo):
	""" process one line of CRISPResso alignment into insertions, deletions and SNPs """

	# Assuming guide and amplicon are in the same orientation (PAM on the right)
	#if not(site["forward"]):
	#	ref = revcomp(ref)
	#	aligned = revcomp(aligned)

	# Loop through ref and aligned sequences assigning variants as we go
	s = ""
	n = len(ref)
	vars = []
	align_pos = 0
	ref_pos = 0
	while align_pos < n:
		if ref[align_pos] == aligned[align_pos]:
			c = " "
			align_pos += 1
			ref_pos += 1
		elif ref[align_pos] == "-":
			c = "+"
			insertion = ""
			while align_pos < n and ref[align_pos] == "-":
				insertion += aligned[align_pos]
				align_pos += 1
			vars.append({ "type":"Insertion", "from_pos":ref_pos, "to_pos":ref_pos, "ref":"-", "alt":insertion, "length":len(insertion) })
		elif aligned[align_pos] == "-":
			c = "-"
			deletion = ""
			deletion_pos = ref_pos
			while align_pos < n and aligned[align_pos] == "-":
				deletion += ref[align_pos]
				align_pos += 1
				ref_pos += 1
			vars.append({ "type":"Deletion", "from_pos":deletion_pos, "to_pos":ref_pos-1, "ref":deletion, "alt":"-", "length":ref_pos-1-deletion_pos+1 })
		else:
			c = "|"
			if not(options.indels_only):
				vars.append({ "type":"SNV", "from_pos":ref_pos, "to_pos":ref_pos, "ref":ref[align_pos], "alt":aligned[align_pos], "length":1 })
			align_pos += 1
			ref_pos += 1
		s += c

	# Print alignment if debugging
	"""
	print(ref)
	print(s)
	print(aligned)
	print("")
	"""

	# Convert the variants to string keys for summing the number of reads
	keys = []
	min_from_pos = n
	max_to_pos = 1

	for var in vars:
		from_pos = site["offset"]+var["from_pos"]
		to_pos = site["offset"]+var["to_pos"]
		# Skip variants outside the specified window around the cut
		if options.window != 0 and (to_pos < site["cut_pos"]-options.window or from_pos > site["cut_pos"]+options.window):
			continue
		key = ",".join([var["type"], var["ref"], var["alt"], str(from_pos), str(to_pos), str(var["length"]) ])
		keys.append(key)
		min_from_pos = min(min_from_pos, from_pos)
		max_to_pos = max(max_to_pos, to_pos)

	if len(keys) == 0:
		key = "WT"
		min_from_pos = 1
		max_to_pos = n
	else:
		key = "|".join(keys)

	# Add in the new combination
	try:
		combo[key]["nreads"] += nreads
		combo[key]["pc"] += pc
	except:
		combo[key] = { "nreads":nreads,  "pc":pc, "from":min_from_pos, "to":max_to_pos }

def process_sample_fh(sites, options, file, fh, samples_fh):
	""" Process the opened frequencies file """

	sys.stderr.write("Info: processing %s ...\n" % (file))

	# Identify the sample and site from the file path
	m = re.search("CRISPRessoPooled_on_([^/]+)/CRISPResso_on_([^/]+)", file)
	if m:
		sample_name, site_name = m.groups()
	else:
		m = re.search("CRISPResso_on_(.+)_SITE_([^/]+)", file)
		if m:
			sample_name, site_name = m.groups()
		else:
			sys.stderr.write("Warning: File %s skipped - can't parse sample/site names\n" % (file))
			return

	if site_name not in sites:
		sys.stderr.write("Warning: Site %s skipped - not in known sites\n" % (site_name))
		return
	site = sites[site_name]

	# If we're analysing the full Allele_frequencies ignore the offset
	if "around_sgRNA" not in file:
		site["offset"] = 1

	# Loop through the rows in the Allele_frequecies table
	line_no = 0
	total_reads = 0
	header = None
	combo = {}
	for line in fh:
		line = line.decode().rstrip("\n")
		line_no += 1
		a = line.split("\t")
		if line_no == 1:
			header = a
		else:
			row = {}
			for i in range(len(header)):
				row[ header[i] ] = a[i]
			ref_name = row.get("Reference_Name", "Reference")
			if ref_name != "Reference": continue
			ref = row["Reference_Sequence"]
			aligned = row["Aligned_Sequence"]
			nreads = int(row["#Reads"])
			pc = float(row["%Reads"])
			process_alignment(site, options, ref, aligned, nreads, pc, combo)
			total_reads += nreads

	# Output the RIMA variants file
	variant_file = "%s/RIMA-%s-%s-variants.txt" % (options.out, sample_name, site["name"])
	total_variant_rows = 0
	with open(variant_file, "w") as variant_fh:
		row = [ "VariantNo", "Position", "Type", "Length", "Ref", "Alt", "Count" ]
		variant_fh.write("\t".join(row)+"\n")

		mod_no = 0
		for key in sorted(combo.keys(), key=lambda s:-combo[s]["nreads"]):
			var = combo[key]
			if var["nreads"] >= options.min_reads and var["pc"] >= 100.0*options.min_af:
				mod_no += 1

				if key == "WT":
					continue
				for type  in key.split("|"):
					pos, length, ref, alt = 0, 0, "", ""
					type, ref, alt, start, end, length = type.split(",")
					if type == "SNV": # RIMA doesn't need SNVs - so this reduces the number of rows
						continue

					row = [ str(mod_no), start, type, length, ref, alt, str(var["nreads"]) ]
					variant_fh.write("\t".join(row)+"\n")
					total_variant_rows += 1

	# Output the corresponding row in the RIMA samples file
	row = [
		variant_file,
		"RIMA-%s-%s-variants.xlsx" % (sample_name, site["name"]),
		site["name"],
		site["reference"],
		site["guide"],
		"",
		str(combo["WT"]["nreads"] if "WT" in combo else 0),
		str(total_reads),
		str(total_variant_rows)
	]
	samples_fh.write("\t".join(row)+"\n")

def process_sample(sites, options, file, samples_fh):
	""" Open the zip/file and pass on """
	if zipfile.is_zipfile(file):
		zip = zipfile.ZipFile(file)
		f = zip.namelist()[0]
		with zip.open(f) as fh:
			process_sample_fh(sites, options, file, fh, samples_fh)
	else:
		with open(file) as fh:
			process_sample_fh(sites, options, file, fh, samples_fh)

def load_amplicons(amplicon_file):
	""" Load the amplicons file used in the CRISPResso run and locate the guide and cut position """
	sites = {}
	with open(amplicon_file) as fh:
		for line in fh:
			line = line.rstrip("\n")
			# Only interested in the first 3 columns
			site_name, reference, guide = line.split("\t")[0:3]
			reference = reference.upper()
			guide = guide.upper()
			forward_ref = (guide in reference)
			if forward_ref:
				guide_pos = reference.find(guide)
				cut_pos = guide_pos+len(guide)-3
			else:
				guide_pos = reference.find(revcomp(guide))
				cut_pos = guide_pos+3
			if guide_pos < 0:
				sys.stderr.write("Warning: Site %s skipped - guide not found\n" % (site_name))
				continue
			sites[site_name] = {
				"name":site_name,
				"reference":reference,
				"guide":guide,
				"forward":forward_ref,
				"cut_pos":cut_pos,
				"window":reference[cut_pos-20:cut_pos+20],
				"offset":cut_pos-20+1
			}
	return sites

def usage(parser):
	parser.print_help()
	print("""Arguments:
    dir                 Path of a CRISPResso run directory, all Allele_frequencies.zip files will be processed
    file                Path to an Allele_frequencies.zip file
"""
	)

def main():

	parser = OptionParser(usage="%prog [options] (dir|file) ...")

	parser.add_option("--amplicons",   type="str",          default="amplicons.txt", help="Amplicons file (default %default)")
	parser.add_option("--indels_only", action="store_true", default=False,           help="Exclude SNPs (default %default)")
	parser.add_option("--min_reads",   type="int",          default=0,               help="Min. reads to report (default %default)")
	parser.add_option("--min_af",      type="float",        default=0.0,             help="Min. allele frequency to report (default %default)")
	parser.add_option("--window",      type="int",          default=20,              help="Window size (default %default)")
	parser.add_option("--out",         type="str",          default=".",             help="Output directory (default %default)")

	(options, args) = parser.parse_args()

	if len(args) == 0:
		usage(parser)
		sys.exit(0)

	amplicon_file = options.amplicons
	if not(os.path.exists(amplicon_file)):
		sys.stderr.write("Error: Can't open amplicon file (%s)\n" % (amplicon_file))
		usage(parser)
		sys.exit(1)

	os.makedirs(options.out, exist_ok=True)
	if not(os.path.isdir(options.out)):
		sys.stderr.write("Error: Output directory (%s) does not exist\n" % (options.out))
		usage(parser)
		sys.exit(1)

	sites = load_amplicons(amplicon_file)

	# Start the RIMA samples file
	samples_file = "%s/RIMA-samples.txt" % (options.out)
	with open(samples_file, "w") as samples_fh:
		row = [ "Path", "Name", "Amplicon", "Ref", "gRNA1", "gRNA2", "WT Count", "Total Count", "Total Variant Rows" ]
		samples_fh.write("\t".join(row)+"\n")

		for arg in args:
			if os.path.isdir(arg):
				for file in sorted(glob.glob(arg + "/**/Alleles_frequency_table.zip", recursive=True)):
					process_sample(sites, options, file, samples_fh)
			elif os.path.exists(arg):
				process_sample(sites, options, arg, samples_fh)
			else:
				sys.stderr.write("Warning: Can't open directory/file (%s)\n" % (arg))

if __name__ == '__main__':
	main()
