# Supplementary material for: Simultaneous inhibition of DNA-PK and Polϴ improves integration efficiency and precision of genome editing
Source: Nat Commun. 2023 Aug 14;14:4761. doi: 10.1038/s41467-023-40344-4 (PMC10425386; doi:10.1038/s41467-023-40344-4)
Supplement: Supplementary file 10 — Supplementary Software [file 41467_2023_40344_MOESM10_ESM.zip › Supplementary_Code2_make_rima.R]

options(java.parameters = "-Xmx10240m")
library(xlsx)

make_rima_variants =
function(XLfile, sheets)
{
    wb = createWorkbook(type="xlsx")

    append = FALSE
    for(sheet_name in names(sheets))
    {
        x = as.matrix(sheets[[sheet_name]])
        nrow = nrow(x)
        ncol = ncol(x)
 
        message(sheet_name, " ", nrow, " rows ...")
        #write.xlsx2(sheets[[sheet_name]], file=XLfile, col.names=TRUE, sheetName=sheet_name, append=append, showNA=FALSE)
        #append = TRUE
 
        sh = createSheet(wb, sheetName=sheet_name)
        addDataFrame(sheets[[sheet_name]], sh, col.names=TRUE, row.names=FALSE, startRow=1, startCol=1, showNA=FALSE)
        #cb = CellBlock(sh, 1, 1, nrow, ncol, create=TRUE)
        #CB.setMatrixData(cb, x, 1, 1)
 
        #writeWorksheet(xloutput, sheets[[sheet_name]], sheet_name, startRow=1, startCol=1, header=TRUE)
    }
 
    saveWorkbook(wb, file=XLfile)
}

make_rima_xlsm =
function(template_file, data, out_file)
{
	wb = loadWorkbook(template_file)
	sh = wb$getSheet("Experiment")

	if (nrow(data) > 0)
	{
		for(i in 1:nrow(data))
		{
			row = sh$getRow(as.integer(i+1))

			cell = createCell(list(row), colIndex=5)
			setCellValue(cell[[ 1, 1 ]], data[i, "Path"])

			cell = createCell(list(row), colIndex=6)
			setCellValue(cell[[ 1, 1 ]], data[i, "Name"])

			cell = createCell(list(row), colIndex=7)
			setCellValue(cell[[ 1, 1 ]], data[i, "Ref"])

			cell = createCell(list(row), colIndex=8)
			setCellValue(cell[[ 1, 1 ]], data[i, "gRNA1"])

			cell = createCell(list(row), colIndex=9)
			setCellValue(cell[[ 1, 1 ]], data[i, "Total.Count"])

			if ("Total.Variant.Rows" %in% names(data))
			{
				if (data[i, "Total.Variant.Rows"] > 10000)
				{
					comment = paste("Warning:", data[i, "Total.Variant.Rows"], "variant rows exceeds 10,000 limit")
				}
				else
				{
					comment = paste(data[i, "Total.Variant.Rows"], "variant rows")
				}
				cell = createCell(list(row), colIndex=11)
				setCellValue(cell[[ 1, 1 ]], comment)
			}
		}
	}
	setCellValue(sh$getRow(12L)$getCell(2L), nrow(data))

	#print(readColumns(sh, startColumn=1, endColumn=7, startRow=1, endRow=20))

	saveWorkbook(wb, file=out_file)
}

args = commandArgs(trailing=TRUE)
template_file = args[1]
data_file = args[2]
out_dir = args[3]
out_url = args[4]

data = read.table(data_file, sep="\t", header=TRUE, stringsAsFactors=FALSE)
if (nrow(data) > 0)
{
	for(i in 1:nrow(data))
	{
		file = data[i, 'Path']
		name = data[i, 'Name']
    	xlsx = sprintf("%s/%s", out_dir, name)
		data[i, 'Path'] = sprintf("%s/%s", out_url, name)
    	make_rima_variants(xlsx,
        	list(
            	"Variants"=read.table(file, sep="\t", header=TRUE, quote="")
        	))
	}
}

make_rima_xlsm(template_file, data, sprintf("%s/RIMA.xlsm", out_dir))
