# Supplementary material for: Simultaneous inhibition of DNA-PK and Polϴ improves integration efficiency and precision of genome editing
Source: Nat Commun. 2023 Aug 14;14:4761. doi: 10.1038/s41467-023-40344-4 (PMC10425386; doi:10.1038/s41467-023-40344-4)
Supplement: Supplementary file 11 — Source Data [file 41467_2023_40344_MOESM11_ESM.zip]

Archive with 3 entries (3 files):
- Hit confirmation TLR screen data.xlsx
- Primary TLR screen data.xlsx
- Source Data.xlsx
