# Supplementary material for: Simultaneous inhibition of DNA-PK and Polϴ improves integration efficiency and precision of genome editing
Source: Nat Commun. 2023 Aug 14;14:4761. doi: 10.1038/s41467-023-40344-4 (PMC10425386; doi:10.1038/s41467-023-40344-4)
Supplement: Supplementary file 11 — Source Data [file 41467_2023_40344_MOESM11_ESM.zip › Hit confirmation TLR screen data.xlsx]

## Sheet: Detailed list
Plate ID	Compound_ID	Conc. [uM]	Primary screen - Count of singlets: Raw	Primary screen - % HDR: Raw	Primary screen - % NHEJ: Raw	Primary screen - ratio HDR/NHEJ: Raw	Primary screen - Median signal HDR: Raw	Primary screen - Median signal NHEJ: Raw	Primary screen - Median BL1-H of singlets: Raw	Primary screen - Median BL3-H of singlets: Raw	Primary screen - Rank order ratio HDR/NHEJ raw	Primary screen - A (>4%, <50% HDR)	Primary screen - A(>4%, <50% HDR; 8-15% NHEJ)	Primary screen- A(>4%, <50% HDR; >15% NHEJ)	Primary screen - A (>15% NHEJ)	Primary screen - A (>50% HDR-Likely False Positive)	10pt CR - %HDR	10pt CR - %NHEJ	10pt CR - Cell count	10pt CR - HDR vs NHEJ	10pt CR - Ratio HDR/NHEJ	%HDR-effect	%HDR dose/response-shape	%NHEJ-effect	%NHEJ dose/response-shape	Effect on cell count	Type of effect	HDR-effect overlap with cell count (within half-log)	NHEJ-effect overlap with cell count (within half-log)	Screen occassion	Activity Flag - TLR %HDR	Activity Flag - TLR %NHEJ	Activity Flag - TLR Ratio HDR:NHEJ	qAC50 Mode - TLR %HDR	Log AC50 - TLR %HDR	S0 - TLR %HDR	Sinf - TLR %HDR	nHill - TLR %HDR	Valid - TLR %HDR	Data Mode - TLR %HDR	Max Effect - TLR %HDR	Min Effect - TLR %HDR	Exclude - TLR %HDR	qAC50 Mode - TLR %NHEJ	Log AC50 - TLR %NHEJ	S0 - TLR %NHEJ	Sinf - TLR %NHEJ	nHill - TLR %NHEJ	Valid - TLR %NHEJ
1053495263	compound_17545	2	3387	5.34396	6.2297	85.782	1597219	558249	13097	9101	20409	4.5%<HDR<50%										Increasing %HDR	Sigmoidal	%NHEJ-inactive	-	Decreasing	HDR+/NHEJ0	No	%NHEJ-inactive	2017-09-05	A	N	A	=	-7.40771	17.7135	67.7135	2.08525	TRUE	increasing	63.517	16.7542							TRUE
1053495928	compound_17588	2	8226	5.19086	12.2174	42.4876	1649669	450076	9230.5	6518	20132		4.5%<HDR<50%; 8-15% NHEJ									Increasing %HDR	Sigmoidal	%NHEJ-inactive	-	None	HDR+/NHEJ0	No	%NHEJ-inactive	2017-08-28	A	N	A	=	-6.22956	5.35682	100	0.679258	TRUE	increasing	85.5386	-5.18584	FALSE	>					TRUE
1053496444	compound_17748	2	3453	5.87895	5.84999	100.495	1894241	474420	10610	8166	20450	4.5%<HDR<50%										Increasing %HDR	Sigmoidal	False positive	-	Decreasing	HDR+/NHEJ-false	No	False positive	2017-08-28	A	A	A	=	-8.92002	0	78.16	1.11456	TRUE	increasing	83.918	14.069	FALSE	>					TRUE
1053496383	compound_1785	2	4996	3.80304	15.2322	24.9672	1777036	482120	8180.5	6300	7487				>15% HNEJ							Increasing %HDR	No fit - non-sigmoidal	%NHEJ-inactive	-	Decreasing	HDR+/NHEJ0	No	%NHEJ-inactive	2017-08-22	A	N	N	>					TRUE	inactive	42.3591	-22.0473	FALSE	>					TRUE
1053495485	compound_3227	2	6326	4.61587	13.0098	35.48	762022	162650	10638.5	9005	19878		4.5%<HDR<50%; 8-15% NHEJ									Increasing %HDR	Sigmoidal	%NHEJ-inactive	-	Decreasing	HDR+/NHEJ0	Yes	%NHEJ-inactive	2017-08-22	A	N	A	=	-6.81143	0	50	0.947823	TRUE	increasing	46.6688	-15.897	FALSE	>					TRUE
1053495393	compound_5888	2	8890	6.25422	12.216	51.197	1379532	244510	7477	4746.5	20235		4.5%<HDR<50%; 8-15% NHEJ									Increasing %HDR	No fit - non-sigmoidal	%NHEJ-inactive	-	Decreasing	HDR+/NHEJ0	Yes	%NHEJ-inactive	2017-08-28	A	N	A						TRUE	undefined	197.694	-14.9162	FALSE	>					TRUE
1053495393	compound_7223	2	12178	5.93694	14.4769	41.0096	1438894	318114	7771.5	4981	20106		4.5%<HDR<50%; 8-15% NHEJ									Increasing %HDR	No fit - non-sigmoidal	%NHEJ-inactive	-	None	HDR+/NHEJ0	No	%NHEJ-inactive	2017-08-28	A	N	A						TRUE	undefined	172.985	-21.2964	FALSE	>					TRUE
1053495713	compound_8984	2	7101	3.01366	15.9414	18.9046	2236844	603178	6662	4526	1211				>15% HNEJ							Increasing %HDR	No fit - non-sigmoidal	%NHEJ-inactive	-	None	HDR+/NHEJ0	No	%NHEJ-inactive	2017-08-22	N	N	N	>					TRUE	inactive	21.7714	-13.0097	FALSE	>					TRUE
1053495805	compound_10422	2	2554	4.65936	7.67424	60.7143	146480	442646	17158	13952	20288	4.5%<HDR<50%										Increasing %HDR	Sigmoidal	%NHEJ-inactive	-	Decreasing	HDR+/NHEJ0	Yes - tox effect more potent	%NHEJ-inactive	2017-08-28	A	N	A	=	-6.88556	-6.5232	43.4768	1.92197	TRUE	increasing	40.1918	-16.9252	FALSE	>					TRUE
1053495935	compound_13820	2	4755	3.74343	15.0578	24.8603	1906626	523480	7771	5750	7271				>15% HNEJ							Increasing %HDR	No fit - non-sigmoidal	%NHEJ-inactive	-	Decreasing	HDR+/NHEJ0	Yes	%NHEJ-inactive	2017-08-22	A	N	N	>					TRUE	inactive	30.2839	-11.1366	FALSE	>					TRUE
1053495515	compound_17628	2	3363	4.66845	6.98781	66.8085	1453813	392048	11310	7996	20326	4.5%<HDR<50%										Increasing %HDR	No fit - non-sigmoidal	%NHEJ-inactive	-	Decreasing	HDR+/NHEJ0	Yes	%NHEJ-inactive	2017-08-28	A	N	A						TRUE	undefined	110.092	7.47633	FALSE						TRUE
1053495379	compound_18225	2	3593	6.48483	9.88032	65.6338	1747827	664499	13539	9692	20313		4.5%<HDR<50%; 8-15% NHEJ									Increasing %HDR	No fit - non-sigmoidal	%NHEJ-inactive	-	Decreasing	HDR+/NHEJ0	Yes	%NHEJ-inactive	2017-08-28	A	N	A						TRUE	undefined	115.516	-9.82869	FALSE	>					TRUE
1053495256	compound_19368	2	2890	5.29412	5.57093	95.0311	557764	414815	15903.5	11534	20432	4.5%<HDR<50%										Increasing %HDR	No fit - very potent	%NHEJ-inactive	-	Decreasing	HDR+/NHEJ0	No	%NHEJ-inactive	2017-08-28	A	N	A						TRUE	undefined	85.8208	8.08891	FALSE						TRUE
1053495492	compound_2	2	8494	83.1175	10.2072	814.302	76566	455479	75409	15947.5	20538					>50%HDR (likely false positive)						False positive	-	%NHEJ-inactive	-	Decreasing	HDR-false+/NHEJ0	False positive	%NHEJ-inactive	2017-08-28	A	N	A						TRUE	undefined	2444.65	-23.8502	FALSE	>					TRUE
1053495959	compound_3	2	8651	27.2801	11.3513	240.326	81189	428394	31049	11329	20503		4.5%<HDR<50%; 8-15% NHEJ									False positive	-	Decreasing %NHEJ	No fit - effect on few points	None	HDR-false+/NHEJ-	False positive	No	2017-08-22	A	N	A	=	-6.31569	0	3200	1.79291	TRUE	increasing	2521.08	-20.075	FALSE	>					TRUE
1053496338	compound_42	2	6218	88.1956	4.06883	2167.59	382476	774325	375666	38256.5	20549					>50%HDR (likely false positive)						False positive	-	Decreasing %NHEJ	Sigmoidal	None	HDR-false+/NHEJ-	False positive	No	2017-09-05	A	N	A	=	-6.63485	5.32082	2981.86	3.00841	TRUE	increasing	2980.24	-17.1397		=	-6.09359	-9.01353	-84.1149	4	TRUE
1053495232	compound_83	2	9691	8.49241	12.2588	69.2761	135133	490686	22293	22204	20339		4.5%<HDR<50%; 8-15% NHEJ									False positive	-	%NHEJ-inactive	-	None	HDR-false+/NHEJ0	False positive	%NHEJ-inactive	2017-09-05	A	N	A						TRUE	undefined	276.23	-19.281		>					TRUE
1053495393	compound_86	2	8857	89.2514	3.71458	2402.74	343349	685642	341716	30304	20550					>50%HDR (likely false positive)						False positive	-	Decreasing %NHEJ	No fit - no plateau	Decreasing	HDR-false+/NHEJ-	False positive	No	2017-08-28	A	N	A	=	-6.82681	-0.494653	2903.98	2.9722	TRUE	increasing	2911.65	-9.83395	FALSE	>					TRUE
1053495539	compound_129	2	2554	4.15035	17.3453	23.9278	1484862	424249	9156.5	6580.5	5559				>15% HNEJ							Increasing %HDR	No fit - non-sigmoidal	Increasing %NHEJ	No fit - non-sigmoidal	Decreasing	HDR+/NHEJ+	Yes	Yes	2017-08-22	A	A	N	>					TRUE	inactive	52.4216	7.87028	FALSE	>					TRUE
1053495874	compound_208	2	4332	2.46999	95.9603	2.57397	1458426	176760	43676.5	176024	200											Decreasing %HDR	No fit - non-sigmoidal	False positive	-	Decreasing	HDR-/NHEJ-false+	Yes	False positive	2017-08-22	N	A	N	>					TRUE	inactive	2.73006	-68.6585	FALSE						TRUE
1053496338	compound_333	2	5370	43.743	11.1173	393.467	56411	427557	35746	7794.5	20521		4.5%<HDR<50%; 8-15% NHEJ									%HDR inactive	-	%NHEJ-inactive	-	Decreasing	HDR0/NHEJ0	%HDR inactive	%NHEJ-inactive	2017-08-28	N	N	A	>					TRUE	inactive	5.13404	-10.2823	FALSE	>					TRUE
1053495782	compound_461	2	2984	1.60858	17.5268	9.17782	967669	350240	7935	5991.5	344				>15% HNEJ							%HDR inactive	-	Increasing %NHEJ	No fit - effect on few points	Decreasing	HDR0/NHEJ+	%HDR inactive	Yes	2017-08-28	N	A	N	>					TRUE	inactive	27.2557	-22.9388	FALSE	>					TRUE
1053496109	compound_771	2	6063	3.71103	17.615	21.0674	1795960	234006	10648	11786	2173				>15% HNEJ							%HDR inactive	-	False positive	-	None	HDR0/NHEJ-false+	%HDR inactive	False positive	2017-08-28	N	A	N	>					TRUE	inactive	19.5677	-18.3483	FALSE	=	-5.68288	6.16639	700	3.54166	TRUE
1053495577	compound_773	2	8351	2.4548	97.2937	2.52308	1930264	107860	10845	108806	198											Decreasing %HDR	No fit - non-sigmoidal	False positive	-	None	HDR-/NHEJ-false+	No	False positive	2017-08-22	N	A	N	>					TRUE	inactive	14.9501	-55.5594	FALSE	=	-7.0621	0	800	3.24488	TRUE
1053496123	compound_951	2	3014	3.25149	15.2953	21.2581	1848490	532882	9038.5	6311	2304				>15% HNEJ							%HDR inactive	-	%NHEJ-inactive	-	None	HDR0/NHEJ0	%HDR inactive	%NHEJ-inactive	2017-08-28	N	N	N	>					TRUE	inactive	9.63986	-28.6064	FALSE	>					TRUE
1053496208	compound_1099	2	1150	2.08696	95.3043	2.18978	1122892	69044	15896.5	68924	188											%HDR inactive	-	False positive	-	Decreasing	HDR0/NHEJ-false+	%HDR inactive	False positive	2017-08-22	N	A	N	>					TRUE	inactive	26.9586	-45.6909	FALSE						TRUE
1053495782	compound_1100	2	3341	2.06525	97.3361	2.12177	1438455	144138	36098	144643	187											Decreasing %HDR	No fit - non-sigmoidal	False positive	-	Decreasing	HDR-/NHEJ-false+	Yes	False positive	2017-08-28	N	A	N	>					TRUE	inactive	2.12201	-51.4858	FALSE	=	-6.54239	0	667.553	3.44934	TRUE
1053495713	compound_1107	2	6081	3.93027	15.2278	25.8099	1888074	533788	6674	4677	9319				>15% HNEJ							%HDR inactive	-	%NHEJ-inactive	-	None	HDR0/NHEJ0	%HDR inactive	%NHEJ-inactive	2017-08-28	N	N	N	>					TRUE	inactive	10.7487	-11.1485	FALSE	>					TRUE
1053495928	compound_1290	2	5854	1.96447	97.301	2.01896	2251745	281600	13301.5	283121	186											Decreasing %HDR	No fit - non-sigmoidal	False positive	-	Decreasing	HDR-/NHEJ-false+	Yes	False positive	2017-08-28	N	A	N	>					TRUE	inactive	35.8714	-84.78	FALSE	=	-7.65873	0.0529708	809.305	4	TRUE
1053496390	compound_1370	2	8023	88.0469	8.06432	1091.81	99089.5	614074	99871	20632	20542					>50%HDR (likely false positive)						False positive	-	Decreasing %NHEJ	No fit - effect on few points	Decreasing	HDR-false+/NHEJ-	False positive	Yes	2017-08-22	A	N	A						TRUE	undefined	2915.18	-5.90947	FALSE	>					TRUE
1053495553	compound_1468	2	1322	4.91679	17.5492	28.0172	628634	204141	17688	14206.5	13968			4.5%<HDR<50%+>15% NHEJ								%HDR inactive	-	Likely %NHEJ-increase	No fit - no plateau	Decreasing	HDR0/NHEJ?	%HDR inactive	Yes	2017-08-22	N	A	N	>					TRUE	inactive	13.4917	-29.1479	FALSE	>					TRUE
1053495232	compound_1504	2	8404	2.6416	32.306	8.1768	1815524	96774	9144.5	10419	309				>15% HNEJ							%HDR inactive	-	%NHEJ-inactive	-	None	HDR0/NHEJ0	%HDR inactive	%NHEJ-inactive	2017-09-05	N	N	A	>					TRUE	inactive	27.048	-12.1389		>					TRUE
1053496109	compound_1522	2	5072	3.27287	15.2011	21.5305	2180928	595560	11859.5	8503	2502				>15% HNEJ							%HDR inactive	-	Increasing %NHEJ	Sigmoidal	Decreasing	HDR0/NHEJ+	%HDR inactive	Yes	2017-08-28	N	A	N	>					TRUE	inactive	14.4669	-14.2366	FALSE	=	-5.89019	11.2059	85	1.82542	TRUE
1053495799	compound_1658	2	4992	2.42388	15.0441	16.1119	1635386	349732	6845	5034.5	732				>15% HNEJ							%HDR inactive	-	Increasing %NHEJ	No fit - no plateau	Decreasing	HDR0/NHEJ+	%HDR inactive	Yes	2017-08-28	N	A	N	>					TRUE	inactive	4.9024	-28.2616	FALSE	>					TRUE
1053495508	compound_1723	2	4309	0.765839	20.2367	3.7844	1483817	359733	16341	18920	215				>15% HNEJ							Decreasing %HDR	No fit - non-sigmoidal	False positive	-	Decreasing	HDR-/NHEJ-false+	Yes	False positive	2017-08-22	N	A	N	>					TRUE	inactive	3.07262	-45.4475	FALSE	=	-7.49449	0.571389	26.184	4	TRUE
1053495676	compound_1733	2	10974	36.1126	10.2788	351.33	85741	485500	41899	16482.5	20516		4.5%<HDR<50%; 8-15% NHEJ									False positive	-	%NHEJ-inactive	-	None	HDR-false+/NHEJ0	False positive	%NHEJ-inactive	2017-08-28	A	N	A						TRUE	undefined	1586.4	-17.1992	FALSE	>					TRUE
1053496451	compound_1837	2	2436	2.21675	19.2939	11.4894	324944	524404	13158	10288	421				>15% HNEJ							False positive	-	Increasing %NHEJ	Sigmoidal	Decreasing	HDR-false/NHEJ+	False positive	Yes	2017-08-28	A	A	A	>					TRUE	inactive	92.3803	-13.5528	FALSE	=	-6.84647	-1.50888	55.0882	3.3387	TRUE
1053495799	compound_1854	2	1942	4.6344	18.4346	25.1397	1300626	278901	11069	9323	7849			4.5%<HDR<50%+>15% NHEJ								%HDR inactive	-	Increasing %NHEJ	No fit - no plateau	Decreasing	HDR0/NHEJ+	%HDR inactive	Yes	2017-08-28	N	A	N	>					TRUE	inactive	8.04028	-22.6001	FALSE	>					TRUE
1053495959	compound_1858	2	6080	2.89474	16.8421	17.1875	562553	254923	10559.5	8929.5	870				>15% HNEJ							%HDR inactive	-	Increasing %NHEJ	No fit - non-sigmoidal	Decreasing	HDR0/NHEJ+	%HDR inactive	Yes	2017-08-28	N	A	N	>					TRUE	inactive	19.2687	-12.4417	FALSE	>					TRUE
1053495874	compound_1955	2	8586	45.481	11.8216	384.729	39267	370739	31513.5	5975	20520		4.5%<HDR<50%; 8-15% NHEJ									%HDR inactive	-	%NHEJ-inactive	-	None	HDR0/NHEJ0	%HDR inactive	%NHEJ-inactive	2017-08-28	N	N	N	>					TRUE	inactive	15.5844	-19.3067	FALSE	>					TRUE
1053496123	compound_1956	2	4148	2.36258	33.5342	7.04529	1926366	83195	13479	21794.5	274				>15% HNEJ							Decreasing %HDR	No fit - non-sigmoidal	False positive	-	None	HDR-/NHEJ-false+	No	False positive	2017-08-22	N	A	N	>					TRUE	inactive	33.3637	-41.696	FALSE						TRUE
1053496444	compound_1963	2	6099	88.9162	5.70585	1558.33	267268	793197	270950	37391	20547					>50%HDR (likely false positive)						False positive	-	Decreasing %NHEJ	No fit - effect on few points	Decreasing	HDR-false+/NHEJ-	False positive	Yes	2017-08-22	A	N	A	=	-6.92973	0	3000	3.51449	TRUE	increasing	2965.63	-9.69585	FALSE	>					TRUE
1053496338	compound_1988	2	5160	9.53488	11.9186	80	150638	595007	17359.5	7502.5	20377		4.5%<HDR<50%; 8-15% NHEJ									False positive	-	%NHEJ-inactive	-	Decreasing	HDR-false+/NHEJ0	False positive	%NHEJ-inactive	2017-08-22	A	N	A	>					TRUE	inactive	118.722	-22.2207	FALSE	>					TRUE
1053495539	compound_2014	2	7291	2.77054	17.5696	15.7689	1980184	345446	12292	13646	699				>15% HNEJ							%HDR inactive	-	%NHEJ-inactive	-	None	HDR0/NHEJ-	%HDR inactive	No	2017-08-22	N	N	N	>					TRUE	inactive	10.6887	-18.6784	FALSE	>					TRUE
1053496277	compound_2077	2	6449	4.80695	10.2807	46.7572	136350	418084	12498	6807	20191		4.5%<HDR<50%; 8-15% NHEJ									%HDR inactive	-	%NHEJ-inactive	-	None	HDR0/NHEJ0	%HDR inactive	%NHEJ-inactive	2017-08-28	N	N	A	>					TRUE	inactive	14.6021	-23.1847	FALSE	>					TRUE
1053495607	compound_2156	2	4334	71.2967	9.64467	739.234	105894	746549	98422.5	46542.5	20535					>50%HDR (likely false positive)						False positive	-	%NHEJ-inactive	-	None	HDR-false+/NHEJ0	False positive	%NHEJ-inactive	2017-08-28	A	N	A						TRUE	undefined	2179.48	-14.2858	FALSE	>					TRUE
1053496420	compound_2189	2	9381	87.0803	9.96695	873.69	102299	539333	102369	16912	20539					>50%HDR (likely false positive)						False positive	-	%NHEJ-inactive	-	None	HDR-false+/NHEJ0	False positive	%NHEJ-inactive	2017-08-22	A	N	A	=	-5.64048	0	3000	1.36952	TRUE	increasing	2647.78	-10.0736	FALSE	>					TRUE
1053495553	compound_2239	2	2813	2.34625	15.1084	15.5294	798693	346868	12219	8840	681				>15% HNEJ							%HDR inactive	-	Likely %NHEJ-increase	No fit - effect on few points	Decreasing	HDR0/NHEJ?	%HDR inactive	Yes	2017-08-28	N	A	N	>					TRUE	inactive	40.3726	-17.3532	FALSE	>					TRUE
1053495232	compound_2283	2	9982	14.5762	12.2921	118.582	114486	425602	23166	12921	20468		4.5%<HDR<50%; 8-15% NHEJ									False positive	-	%NHEJ-inactive	-	Decreasing	HDR-false+/NHEJ0	False positive	%NHEJ-inactive	2017-08-22	A	N	A	>					TRUE	inactive	124.433	-23.9186	FALSE	>					TRUE
1053495492	compound_2489	2	2216	5.77617	8.79964	65.641	110978	389512	11938	8272.5	20314		4.5%<HDR<50%; 8-15% NHEJ									%HDR inactive	-	%NHEJ-inactive	-	Decreasing	HDR0/NHEJ0	%HDR inactive	%NHEJ-inactive	2017-08-22	N	N	N	>					TRUE	inactive	33.0596	3.15784	FALSE	>					TRUE
1053496420	compound_2608	2	6492	2.89587	15.2957	18.9325	1621420	551010	6778	5184	1217				>15% HNEJ							Decreasing %HDR	No fit - non-sigmoidal	Increasing %NHEJ	Sigmoidal	None	HDR-/NHEJ+	No	No	2017-08-22	N	A	N	>					TRUE	inactive	24.2078	-39.5439	FALSE	=	-5.97872	3.85492	50.6732	4	TRUE
1053496161	compound_2793	2	4796	1.93912	97.1226	1.99656	1785064	163660	16840	166542	184											Decreasing %HDR	No fit - non-sigmoidal	False positive	-	None	HDR-/NHEJ-false+	No	False positive	2017-08-22	N	A	N	>					TRUE	inactive	2.27861	-64.0844	FALSE	=	-6.40929	0	800	1.8	TRUE
1053496420	compound_2814	2	8872	11.4968	11.0122	104.401	145432	431417	22090	17474.5	20457		4.5%<HDR<50%; 8-15% NHEJ									Increasing %HDR	Sigmoidal	Decreasing %NHEJ	No fit - effect on few points	Decreasing	HDR+/NHEJ-	Yes	Yes	2017-08-22	A	N	A	=	-5.56481	0	850	1.39439	TRUE	increasing	758.944	-10.2895	FALSE	>					TRUE
1053495744	compound_2873	2	1017	6.48968	17.4041	37.2881	264784	129651	13307	11119	20001			4.5%<HDR<50%+>15% NHEJ								%HDR inactive	-	%NHEJ-inactive	-	Decreasing	HDR0/NHEJ0	%HDR inactive	%NHEJ-inactive	2017-08-22	N	N	N	>					TRUE	inactive	5.13224	-21.8801	FALSE	>					TRUE
1053495263	compound_2904	2	3827	3.13562	15.26	20.548	1451806	484510	10670	7425	1876				>15% HNEJ							%HDR inactive	-	%NHEJ-inactive	-	Decreasing	HDR0/NHEJ0	%HDR inactive	%NHEJ-inactive	2017-08-28	N	N	N	>					TRUE	inactive	22.7131	-19.3887	FALSE	>					TRUE
1053495386	compound_2906	2	2622	2.0595	15.6369	13.1707	2098270	534823	11132	8533.5	515				>15% HNEJ							%HDR inactive	-	%NHEJ-inactive	-	Decreasing	HDR0/NHEJ0	%HDR inactive	%NHEJ-inactive	2017-08-22	N	N	N	>					TRUE	inactive	7.74168	-8.60506	FALSE	>					TRUE
1053496109	compound_2917	2	2823	2.16082	15.0549	14.3529	1559679	407111	9063	8525	591				>15% HNEJ							%HDR inactive	-	False positive	-	None	HDR0/NHEJ-false+	%HDR inactive	False positive	2017-08-28	N	A	N	>					TRUE	inactive	13.9822	-29.0764	FALSE						TRUE
1053495416	compound_2920	2	3225	39.1318	9.67442	404.487	166244	509109	68507	39514	20524		4.5%<HDR<50%; 8-15% NHEJ									False positive	-	Decreasing %NHEJ	No fit - effect on few points	Decreasing	HDR-false+/NHEJ-	False positive	Yes	2017-08-22	A	N	A						TRUE	undefined	2089.81	-27.5116	FALSE	>					TRUE
1053495713	compound_2960	2	4391	3.66659	15.1446	24.2105	2341453	680489	7765	5284	6046				>15% HNEJ							%HDR inactive	-	%NHEJ-inactive	-	None	HDR0/NHEJ0	%HDR inactive	%NHEJ-inactive	2017-08-28	N	N	N	>					TRUE	inactive	20.4084	-3.41349	FALSE	>					TRUE
1053495744	compound_3015	2	6497	5.71033	13.006	43.9053	1496871	415788	14912	7309	20151		4.5%<HDR<50%; 8-15% NHEJ									Likely %HDR-increase	No fit - effect on few points	%NHEJ-inactive	-	None	HDR?/NHEJ0	No	%NHEJ-inactive	2017-08-22	A	N	A	>					TRUE	inactive	113.704	-25.7597	FALSE	>					TRUE
1053496017	compound_3198	2	4374	2.81207	15.2721	18.4132	2168042	591341	8580.5	6055.5	1093				>15% HNEJ							%HDR inactive	-	Increasing %NHEJ	No fit - non-sigmoidal	None	HDR0/NHEJ+	%HDR inactive	No	2017-09-05	N	A	N	>					TRUE	inactive	6.64659	-14.8822		>					TRUE
1053495416	compound_3257	2	8528	6.39071	12.7228	50.2304	126468	509011	14326.5	9172.5	20230		4.5%<HDR<50%; 8-15% NHEJ									False positive	-	%NHEJ-inactive	-	None	HDR-false+/NHEJ0	False positive	%NHEJ-inactive	2017-08-22	A	N	A						TRUE	undefined	272.263	-20.3089	FALSE	>					TRUE
1053496437	compound_3261	2	5037	2.62061	91.7808	2.85529	1805337	34281	9369	33907	203											%HDR inactive	-	False positive	-	None	HDR0/NHEJ-false+	%HDR inactive	False positive	2017-08-28	N	A	N	>					TRUE	inactive	19.4492	-25.3202	FALSE	=	-6.82419	7.02443	723.729	4	TRUE
1053495492	compound_3343	2	8549	7.18213	11.2294	63.9583	115682	470650	52715	43131	20302		4.5%<HDR<50%; 8-15% NHEJ									False positive	-	%NHEJ-inactive	-	Decreasing	HDR-false+/NHEJ0	False positive	%NHEJ-inactive	2017-08-28	A	N	A						TRUE	undefined	309.842	-8.5949	FALSE	>					TRUE
1053495836	compound_3390	2	5232	3.00076	15.1567	19.7982	1467559	340901	9367	9386.5	1512				>15% HNEJ							%HDR inactive	-	False positive	-	None	HDR0/NHEJ-false+	%HDR inactive	False positive	2017-08-22	N	A	N	>					TRUE	inactive	5.02576	-16.5552	FALSE	>					TRUE
1053496437	compound_3452	2	8215	3.04321	17.4315	17.4581	1926468	231628	13176	17513	921				>15% HNEJ							%HDR inactive	-	%NHEJ-inactive	-	None	HDR0/NHEJ0	%HDR inactive	%NHEJ-inactive	2017-08-28	N	N	N	>					TRUE	inactive	14.1101	-0.234948	FALSE	>					TRUE
1053496277	compound_3472	2	4794	5.15227	9.63705	53.4632	122044	423226	24843	11211.5	20243		4.5%<HDR<50%; 8-15% NHEJ									%HDR inactive	-	%NHEJ-inactive	-	None	HDR0/NHEJ0	%HDR inactive	%NHEJ-inactive	2017-08-22	N	N	N	>					TRUE	inactive	2.76964	-24.1603	FALSE	>					TRUE
1053495416	compound_3573	2	6824	17.8488	11.6647	153.015	76181	507776	35790.5	15067.5	20481		4.5%<HDR<50%; 8-15% NHEJ									False positive	-	%NHEJ-inactive	-	Decreasing	HDR-false+/NHEJ0	False positive	%NHEJ-inactive	2017-08-22	A	N	A						TRUE	undefined	398.715	-6.5354	FALSE	>					TRUE
1053496161	compound_3641	2	4219	2.32282	67.8123	3.42538	1564789	111673	12237	44344	210											Decreasing %HDR	Sigmoidal	False positive	-	Decreasing	HDR-/NHEJ-false+	Yes	False positive	2017-08-22	N	A	N	=	-6.33473	-6.18501	-70.5453	2.49762	TRUE	decreasing	-4.53405	-70.4724	FALSE						TRUE
1053495379	compound_3782	2	5760	82.6736	10.3819	796.321	138098	553215	135972	60075	20537					>50%HDR (likely false positive)						False positive	-	%NHEJ-inactive	-	None	HDR-false+/NHEJ0	False positive	%NHEJ-inactive	2017-08-22	A	N	A	=	-5.7695	0	2900	2.76014	TRUE	increasing	2457.16	-10.8478	FALSE	>					TRUE
1053496277	compound_3815	2	5110	2.21135	90.8415	2.4343	2013118	55902.5	13524.5	52172	193											Decreasing %HDR	No fit - effect on few points	False positive	-	None	HDR-/NHEJ-false+	No	False positive	2017-09-05	N	A	N	>					TRUE	inactive	14.0608	-100		=	-6.30562	0	800	2.34234	TRUE
1053495607	compound_3880	2	4935	3.12057	15.5623	20.0521	1858666	581269	8470	6143	1627				>15% HNEJ							%HDR inactive	-	%NHEJ-inactive	-	None	HDR0/NHEJ0	%HDR inactive	%NHEJ-inactive	2017-08-22	N	N	N	>					TRUE	inactive	2.39259	-9.04514	FALSE	>					TRUE
1053495737	compound_3895	2	12587	3.39239	15.81	21.4573	2053768	501916	8928	5921	2449				>15% HNEJ							%HDR inactive	-	Increasing %NHEJ	Sigmoidal	Decreasing	HDR0/NHEJ+	%HDR inactive	Yes	2017-09-05	N	A	N	>					TRUE	inactive	28.5069	-25.8371		=	-6.14366	0	30	3.06448	TRUE
1053495393	compound_4072	2	8583	2.56321	69.3347	3.69686	2233582	28452	9626	24305	214											%HDR inactive	-	%NHEJ-inactive	-	None	HDR0/NHEJ0	%HDR inactive	%NHEJ-inactive	2017-08-28	N	N	N	>					TRUE	inactive	13.4763	-16.1779	FALSE	>					TRUE
1053496390	compound_4118	2	3369	2.04808	34.016	6.02094	1504517	86974	12572	20375	254				>15% HNEJ							Decreasing %HDR	No fit - effect on few points	False positive	-	Decreasing	HDR-/NHEJ-false+	Yes	False positive	2017-08-28	N	A	N	>					TRUE	inactive	14.1503	-56.7541	FALSE						TRUE
1053496451	compound_4120	2	5866	2.36959	97.0679	2.44117	2096337	116978	17977.5	118922	195											Decreasing %HDR	No fit - non-sigmoidal	False positive	-	None	HDR-/NHEJ-false+	No	False positive	2017-08-28	N	A	N	>					TRUE	inactive	3.10228	-85.0869	FALSE	=	-6.58345	8.83531	877.497	2.15878	TRUE
1053495492	compound_4285	2	5149	64.731	10.5263	614.945	52767	421256	45855	7176	20534					>50%HDR (likely false positive)						False positive	-	Decreasing %NHEJ	No fit - non-sigmoidal	None	HDR-false+/NHEJ-	False positive	No	2017-08-28	A	N	A	=	-6.15978	-7.15571	2566.27	2.5363	TRUE	increasing	2573.7	-15.0132	FALSE	>					TRUE
1053495393	compound_4286	2	8969	3.32256	62.9167	5.28088	1689452	54054	26256	45613	241											%HDR inactive	-	False positive	-	Decreasing	HDR0/NHEJ-false+	%HDR inactive	False positive	2017-08-22	N	A	N	>					TRUE	inactive	11.7173	-29.9749	FALSE	=	-6.11768	0	800	3.11572	TRUE
1053495416	compound_4386	2	3106	2.86542	15.293	18.7368	1409290	482743	8970.5	7647	1172				>15% HNEJ							%HDR inactive	-	%NHEJ-inactive	-	None	HDR0/NHEJ0	%HDR inactive	%NHEJ-inactive	2017-09-05	N	N	N	>					TRUE	inactive	19.8743	-10.77		>					TRUE
1053495881	compound_4458	2	1907	0.576822	90.9282	0.634371	1524419	264053	26718	242824	177											%HDR inactive	-	Likely %NHEJ-increase	Sigmoidal	Decreasing	HDR0/NHEJ?	%HDR inactive	No	2017-09-05	N	A	N	>					TRUE	inactive	26.2012	-29.1161		=	-7.52404	9.63867	759.045	2.3545	TRUE
1053495553	compound_4542	2	3319	2.28985	66.4658	3.44515	1521564	37991	9235	24088	211											%HDR inactive	-	False positive	-	None	HDR0/NHEJ-false+	%HDR inactive	False positive	2017-08-22	N	A	N	>					TRUE	inactive	1.27408	-37.3565	FALSE						TRUE
1053495324	compound_4582	2	8412	2.24679	96.3267	2.33247	2120840	65437	16832	65713	190											%HDR inactive	-	False positive	-	Decreasing	HDR0/NHEJ-false+	%HDR inactive	False positive	2017-08-28	N	A	N	>					TRUE	inactive	15.6253	-34.9001	FALSE						TRUE
1053495935	compound_4737	2	4846	3.98267	15.291	26.0459	1499458	340080	7841.5	5825.5	9834				>15% HNEJ							False positive	-	Increasing %NHEJ	No fit - non-sigmoidal	Decreasing	HDR-false/NHEJ+	False positive	Yes	2017-08-22	A	A	N	>					TRUE	inactive	184.969	-22.1467	FALSE	>					TRUE
1053496383	compound_5084	2	2758	3.48078	15.0109	23.1884	1672196	417641	7067	4920	4418				>15% HNEJ							%HDR inactive	-	%NHEJ-inactive	-	None	HDR0/NHEJ0	%HDR inactive	%NHEJ-inactive	2017-08-28	N	N	N	>					TRUE	inactive	14.034	-19.9306	FALSE	>					TRUE
1053495638	compound_5095	2	1964	2.74949	15.0204	18.3051	1655190	599360	11252	7893.5	1064				>15% HNEJ							False positive	-	%NHEJ-inactive	-	Increasing	HDR-false+/NHEJ0	False positive	%NHEJ-inactive	2017-09-05	A	N	A	>					TRUE	inactive	75.6416	-17.2365		>					TRUE
1053495317	compound_5165	2	2192	2.09854	16.469	12.7424	1809018	493111	11797.5	8575.5	484				>15% HNEJ							%HDR inactive	-	Increasing %NHEJ	No fit - no plateau	Decreasing	HDR0/NHEJ+	%HDR inactive	Yes	2017-08-28	N	A	N	>					TRUE	inactive	33.4833	-8.82596	FALSE	>					TRUE
1053495836	compound_5272	2	2724	4.88253	17.2173	28.3582	1439115	263810	14110.5	11898	14645			4.5%<HDR<50%+>15% NHEJ								%HDR inactive	-	Likely %NHEJ-increase	No fit - effect on few points	Decreasing	HDR0/NHEJ?	%HDR inactive	Yes	2017-08-28	N	A	N	>					TRUE	inactive	20.5379	-8.51595	FALSE	>					TRUE
1053495409	compound_5350	2	1408	5.04261	8.30966	60.6838	101749	489295	18992.5	14234	20287		4.5%<HDR<50%; 8-15% NHEJ									%HDR inactive	-	Decreasing %NHEJ	Sigmoidal	Decreasing	HDR0/NHEJ-	%HDR inactive	Yes	2017-08-22	N	N	A	>					TRUE	inactive	14.5736	-26.2926	FALSE	=	-7.02446	0	-35	1.13403	TRUE
1053496383	compound_5411	2	3480	3.16092	16.0057	19.7487	1938996	381330	7748	10457.5	1486				>15% HNEJ							%HDR inactive	-	False positive	-	None	HDR0/NHEJ-false+	%HDR inactive	False positive	2017-08-22	N	A	N	>					TRUE	inactive	3.15242	-19.0359	FALSE						TRUE
1053496390	compound_5552	2	5802	10.7894	11.6167	92.8783	82709.5	508540	33371.5	15885	20429		4.5%<HDR<50%; 8-15% NHEJ									%HDR inactive	-	%NHEJ-inactive	-	None	HDR0/NHEJ0	%HDR inactive	%NHEJ-inactive	2017-08-22	N	N	N	>					TRUE	inactive	7.01012	-31.1681	FALSE	>					TRUE
1053495393	compound_5566	2	9508	4.50147	13.1679	34.1853	1820326	446586	8107	5055	19696		4.5%<HDR<50%; 8-15% NHEJ									%HDR inactive	-	%NHEJ-inactive	-	None	HDR0/NHEJ0	%HDR inactive	%NHEJ-inactive	2017-08-28	N	N	N	>					TRUE	inactive	24.3698	-3.23823	FALSE	>					TRUE
1053495492	compound_5701	2	1836	4.57516	9.96732	45.9016	278360	164673	12256.5	8838	20174		4.5%<HDR<50%; 8-15% NHEJ									%HDR inactive	-	%NHEJ-inactive	-	Decreasing	HDR0/NHEJ0	%HDR inactive	%NHEJ-inactive	2017-08-28	N	N	A	>					TRUE	inactive	22.7945	-10.3032	FALSE	>					TRUE
1053496161	compound_5713	2	2062	1.64888	17.3133	9.52381	111028	352627	8729	6222.5	356				>15% HNEJ							%HDR inactive	-	%NHEJ-inactive	-	Decreasing	HDR0/NHEJ0	%HDR inactive	%NHEJ-inactive	2017-08-28	N	N	N	>					TRUE	inactive	7.26055	-19.254	FALSE	>					TRUE
1053496277	compound_5719	2	6060	38.4488	10.3795	370.429	100062	474810	67112.5	40562	20519		4.5%<HDR<50%; 8-15% NHEJ									False positive	-	%NHEJ-inactive	-	Decreasing	HDR-false+/NHEJ0	False positive	%NHEJ-inactive	2017-08-28	A	N	A						TRUE	undefined	897.329	-9.84449	FALSE	>					TRUE
1053495409	compound_5945	2	3994	2.003	17.4011	11.5108	2147503	604656	11650	9200	422				>15% HNEJ							%HDR inactive	-	Increasing %NHEJ	No fit - no plateau	Decreasing	HDR0/NHEJ+	%HDR inactive	Yes	2017-08-28	N	A	N	>					TRUE	inactive	15.5648	-16.4901	FALSE	>					TRUE
1053495874	compound_6073	2	6599	89.4984	5.3796	1663.66	230678	606436	230413	22268	20548					>50%HDR (likely false positive)						False positive	-	Decreasing %NHEJ	Sigmoidal	None	HDR-false+/NHEJ-	False positive	No	2017-08-22	A	N	A	=	-6.55764	0	3000	3.99557	TRUE	increasing	3013.51	-16.7444	FALSE	=	-6.00265	0.809499	-43.8749	1.83812	TRUE
1053496451	compound_6098	2	5112	3.50156	15.4538	22.6582	2129772	538025	10864.5	7946.5	3647				>15% HNEJ							%HDR inactive	-	Increasing %NHEJ	No fit - non-sigmoidal	Decreasing	HDR0/NHEJ+	%HDR inactive	Yes	2017-08-22	N	A	N	>					TRUE	inactive	42.0337	4.37635	FALSE	>					TRUE
1053495225	compound_6108	2	4977	2.45128	96.3231	2.54485	1539654	70534.5	12631	71995	199											Decreasing %HDR	No fit - non-sigmoidal	False positive	-	Decreasing	HDR-/NHEJ-false+	Yes	False positive	2017-08-22	N	A	N	>					TRUE	inactive	-2.93637	-77.2674	FALSE	=	-6.20312	0	800	1.65211	TRUE
1053495874	compound_6162	2	4524	3.0504	19.916	15.3163	1934517	539987	11172	9033	656				>15% HNEJ							False positive	-	Increasing %NHEJ	No fit - non-sigmoidal	Decreasing	HDR-false/NHEJ+	False positive	Yes	2017-08-28	A	A	A						TRUE	undefined	1501.18	-9.14626	FALSE	>					TRUE
1053495805	compound_6163	2	2116	3.40265	19.9433	17.0616	1216624	824022	15082	13004.5	854				>15% HNEJ							%HDR inactive	-	Increasing %NHEJ	No fit - no plateau	Decreasing	HDR0/NHEJ+	%HDR inactive	Yes	2017-08-28	N	A	N	>					TRUE	inactive	15.1226	-7.14806	FALSE	>					TRUE
1053495713	compound_6446	2	8341	4.59178	13.1279	34.9772	2039597	532973	6901	4752	19810		4.5%<HDR<50%; 8-15% NHEJ									%HDR inactive	-	%NHEJ-inactive	-	None	HDR0/NHEJ0	%HDR inactive	%NHEJ-inactive	2017-09-05	N	N	N	>					TRUE	inactive	18.966	-11.1533		>					TRUE
1053495409	compound_6532	2	4866	8.1792	12.9675	63.0745	119835	536433	21232.5	10329.5	20297		4.5%<HDR<50%; 8-15% NHEJ									False positive	-	%NHEJ-inactive	-	None	HDR-false+/NHEJ0	False positive	%NHEJ-inactive	2017-08-28	A	N	A						TRUE	undefined	312.591	-8.33931	FALSE	>					TRUE
1053496451	compound_6581	2	3940	2.1066	16.3706	12.8682	1768334	459625	12097.5	8929	491				>15% HNEJ							%HDR inactive	-	Increasing %NHEJ	No fit - effect on few points	Decreasing	HDR0/NHEJ+	%HDR inactive	Yes	2017-08-28	N	A	A	>					TRUE	inactive	17.0691	-11.4216	FALSE	>					TRUE
1053496161	compound_6608	2	1829	5.85019	12.9032	45.339	327226	458318	17861	10449	20169		4.5%<HDR<50%; 8-15% NHEJ									%HDR inactive	-	%NHEJ-inactive	-	Decreasing	HDR0/NHEJ0	%HDR inactive	%NHEJ-inactive	2017-08-28	N	N	N	>					TRUE	inactive	13.0849	-14.4385	FALSE	>					TRUE
1053495546	compound_6646	2	3546	2.96108	18.6689	15.861	2065576	563648	12516	9884.5	706				>15% HNEJ							%HDR inactive	-	Increasing %NHEJ	No fit - no plateau	Decreasing	HDR0/NHEJ+	%HDR inactive	Yes	2017-08-28	N	A	N	>					TRUE	inactive	30.5058	-15.3866	FALSE	>					TRUE
1053495379	compound_6744	2	7948	46.6029	11.6759	399.138	100427	673078	102116	73994	20522		4.5%<HDR<50%; 8-15% NHEJ									Likely %HDR-increase	Sigmoidal	False positive	-	None	HDR?/NHEJ-false+	No	False positive	2017-08-22	A	A	A	=	-6.45889	0	1000	1.02783	TRUE	increasing	911.366	-4.77976	FALSE	>					TRUE
1053496390	compound_6873	2	3635	3.60385	16.7263	21.5461	1996736	659809	11126	8280	2513				>15% HNEJ							%HDR inactive	-	Increasing %NHEJ	No fit - no plateau	Decreasing	HDR0/NHEJ+	%HDR inactive	Yes	2017-08-28	N	A	N	>					TRUE	inactive	29.4646	-14.2045	FALSE	>					TRUE
1053496154	compound_6894	2	7815	2.8023	19.9488	14.0475	2108402	669193	10752	8626	565				>15% HNEJ							%HDR inactive	-	%NHEJ-inactive	-	Decreasing	HDR0/NHEJ0	%HDR inactive	%NHEJ-inactive	2017-08-28	N	N	N	>					TRUE	inactive	19.0089	-26.9202	FALSE	>					TRUE
1053496123	compound_6902	2	5819	3.09332	15.1572	20.4082	2416542	808311	10471	7422	1795				>15% HNEJ							%HDR inactive	-	Increasing %NHEJ	Sigmoidal	Decreasing	HDR0/NHEJ+	%HDR inactive	Yes	2017-08-28	N	A	N	>					TRUE	inactive	21.2802	-18.3273	FALSE	=	-6.85383	-14.8542	75	0.662625	TRUE
1053495492	compound_6911	2	3194	2.56731	17.8147	14.4113	1962262	477554	10602.5	8262.5	596				>15% HNEJ							%HDR inactive	-	Increasing %NHEJ	No fit - no plateau	Decreasing	HDR0/NHEJ+	%HDR inactive	Yes	2017-08-28	N	A	N						FALSE					>					TRUE
1053495409	compound_6938	2	9071	3.14188	16.3268	19.2437	2132178	382025	9000	9844	1310				>15% HNEJ							%HDR inactive	-	%NHEJ-inactive	-	Decreasing	HDR0/NHEJ0	%HDR inactive	%NHEJ-inactive	2017-08-28	N	N	N	>					TRUE	inactive	-2.45415	-21.9345	FALSE	>					TRUE
1053496208	compound_7009	2	2290	7.68559	13.2751	57.8947	1470939	751370	15134.5	12362.5	20269		4.5%<HDR<50%; 8-15% NHEJ									Likely %HDR-increase	No fit - effect on few points	%NHEJ-inactive	-	Decreasing	HDR?/NHEJ0	Yes	%NHEJ-inactive	2017-08-22	A	N	A	>					TRUE	inactive	80.6477	-11.3914	FALSE	>					TRUE
1053495782	compound_7057	2	6551	3.26668	17.6767	18.4801	2315534	570326	8375	6343	1112				>15% HNEJ							%HDR inactive	-	Increasing %NHEJ	No fit - no plateau	Decreasing	HDR0/NHEJ+	%HDR inactive	Yes	2017-09-05	N	A	N	>					TRUE	inactive	22.7449	-4.97488		>					TRUE
1053495713	compound_7104	2	4856	2.0799	15.6507	13.2895	1276639	280769	8454.5	6111	521				>15% HNEJ							%HDR inactive	-	%NHEJ-inactive	-	Decreasing	HDR0/NHEJ0	%HDR inactive	%NHEJ-inactive	2017-08-22	N	N	N	>					TRUE	inactive	4.498	-34.884	FALSE	>					TRUE
1053495744	compound_7181	2	3886	3.42254	16.1348	21.2121	1478873	420216	7364	5302.5	2274				>15% HNEJ							%HDR inactive	-	Increasing %NHEJ	No fit - effect on few points	None	HDR0/NHEJ+	%HDR inactive	No	2017-08-22	N	A	N	>					TRUE	inactive	8.66041	-18.1265	FALSE	>					TRUE
1053495560	compound_7190	2	3059	2.61523	18.1759	14.3885	868532	126942	26275	29632	593				>15% HNEJ							%HDR inactive	-	%NHEJ-inactive	-	Decreasing	HDR0/NHEJ0	%HDR inactive	%NHEJ-inactive	2017-08-22	N	N	N	>					TRUE	inactive	-6.6263	-42.1561	FALSE	>					TRUE
1053495546	compound_7238	2	4650	0.731183	97.7204	0.748239	1931298	489115	79913	490576	178											%HDR inactive	-	False positive	-	Decreasing	HDR0/NHEJ-false+	%HDR inactive	False positive	2017-08-22	N	A	N	>					TRUE	inactive	13.3493	-35.1089	FALSE	=	-7.37895	0	800	3.22538	TRUE
1053495416	compound_7283	2	2411	4.64537	14.4338	32.1839	1556258	475048	16847	14591	19017		4.5%<HDR<50%; 8-15% NHEJ									%HDR inactive	-	%NHEJ-inactive	-	Decreasing	HDR0/NHEJ0	%HDR inactive	%NHEJ-inactive	2017-08-28	N	N	N	>					TRUE	inactive	20.3346	-16.2409	FALSE	>					TRUE
1053496208	compound_7337	2	2944	2.37772	18.716	12.7042	1948822	599616	11033.5	8192.5	482				>15% HNEJ							%HDR inactive	-	Increasing %NHEJ	No fit - non-sigmoidal	Decreasing	HDR0/NHEJ+	%HDR inactive	Yes	2017-08-28	N	A	N	>					TRUE	inactive	17.9818	-2.33549	FALSE	>					TRUE
1053496444	compound_7556	2	2514	2.74463	17.4224	15.7534	2183872	452316	10840.5	8869.5	697				>15% HNEJ							%HDR inactive	-	Increasing %NHEJ	No fit - non-sigmoidal	Decreasing	HDR0/NHEJ+	%HDR inactive	Yes	2017-08-28	N	A	N	>					TRUE	inactive	14.8157	-13.1363	FALSE	>					TRUE
1053495935	compound_7557	2	4382	3.05796	19.215	15.9145	1696912	383052	13214	10563	715				>15% HNEJ							%HDR inactive	-	Increasing %NHEJ	Sigmoidal	Decreasing	HDR0/NHEJ+	%HDR inactive	No	2017-08-28	N	A	N	>					TRUE	inactive	25.9951	-13.9739	FALSE	=	-6.83126	2.19101	59.047	2.6459	TRUE
1053495553	compound_7599	2	1123	2.76046	19.8575	13.9014	1435014	667135	11392	9982	557				>15% HNEJ							%HDR inactive	-	Increasing %NHEJ	No fit - no plateau	Decreasing	HDR0/NHEJ+	%HDR inactive	Yes	2017-08-28	N	A	N	>					TRUE	inactive	11.1661	-16.6394	FALSE	>					TRUE
1053495393	compound_7622	2	11026	4.5166	12.4887	36.1656	2010799	497335	7268.5	4674.5	19938		4.5%<HDR<50%; 8-15% NHEJ									%HDR inactive	-	%NHEJ-inactive	-	Increasing	HDR0/NHEJ0	%HDR inactive	%NHEJ-inactive	2017-08-28	N	N	N	>					TRUE	inactive	19.2794	-3.88305	FALSE	>					TRUE
1053496277	compound_7736	2	5260	89.6198	8.40304	1066.52	142610	538244	144399	44284.5	20541					>50%HDR (likely false positive)						False positive	-	Decreasing %NHEJ	Sigmoidal	None	HDR-false+/NHEJ-	False positive	No	2017-08-28	A	N	A	=	-6.78196	0	3041.97	3.09263	TRUE	increasing	3103.92	-21.2639	FALSE	=	-5.75702	-0.906549	-99.4712	4	TRUE
1053495379	compound_7795	2	4838	1.38487	15.4403	8.96921	1564593	368551	9612	6977	334				>15% HNEJ							Decreasing %HDR	No fit - non-sigmoidal	Increasing %NHEJ	No fit - effect on few points	Decreasing	HDR-/NHEJ+	Yes	Yes	2017-08-22	N	A	N	>					TRUE	inactive	1.06485	-46.2525	FALSE	>					TRUE
1053495225	compound_7825	2	2192	4.28832	15.5109	27.6471	1763898	606896	11981	8722	13206				>15% HNEJ							%HDR inactive	-	Increasing %NHEJ	Sigmoidal	Decreasing	HDR0/NHEJ+	%HDR inactive	No	2017-08-22	N	A	N	>					TRUE	inactive	43.9702	8.73555	FALSE	=	-7.74508	-2.15417	22.6052	2.57749	TRUE
1053496260	compound_7989	2	2931	3.44592	19.2767	17.8761	2302814	681125	13139	9860	978				>15% HNEJ							%HDR inactive	-	Increasing %NHEJ	No fit - non-sigmoidal	Decreasing	HDR0/NHEJ+	%HDR inactive	Yes	2017-08-28	N	A	N	>					TRUE	inactive	22.7363	2.74677	FALSE	>					TRUE
1053496352	compound_8110	2	3521	3.23772	16.3874	19.7574	2246444	628754	12564	9458	1495				>15% HNEJ							%HDR inactive	-	Increasing %NHEJ	No fit - non-sigmoidal	Decreasing	HDR0/NHEJ+	%HDR inactive	Yes - tox effect more potent	2017-08-28	N	A	N	>					TRUE	inactive	22.9495	-22.7753	FALSE	>					TRUE
1053495959	compound_8126	2	3676	3.56366	19.9401	17.8718	1592577	544682	12848	10818	977				>15% HNEJ							%HDR inactive	-	Increasing %NHEJ	No fit - non-sigmoidal	Decreasing	HDR0/NHEJ+	%HDR inactive	Yes	2017-08-28	N	A	N	>					TRUE	inactive	20.4427	-6.9991	FALSE	>					TRUE
1053495638	compound_8127	2	1790	2.40224	16.4805	14.5763	2229373	603160	11021.5	8342	605				>15% HNEJ							%HDR inactive	-	Likely %NHEJ-increase	No fit - effect on few points	Decreasing	HDR0/NHEJ?	%HDR inactive	Yes	2017-08-28	N	A	N	>					TRUE	inactive	21.4537	-10.6267	FALSE	>					TRUE
1053495676	compound_8128	2	5424	2.69174	20.1143	13.3822	2062580	735464	14540	11821	529				>15% HNEJ							%HDR inactive	-	Increasing %NHEJ	No fit - no plateau	Decreasing	HDR0/NHEJ+	%HDR inactive	Yes	2017-08-22	N	A	N	>					TRUE	inactive	23.3362	-19.0496	FALSE	>					TRUE
1053495577	compound_8137	2	4782	2.80218	18.3396	15.2794	2208588	753521	11296.5	8967	653				>15% HNEJ							%HDR inactive	-	Increasing %NHEJ	No fit - effect on few points	Decreasing	HDR0/NHEJ+	%HDR inactive	Yes	2017-08-22	N	A	N	>					TRUE	inactive	17.0546	-26.3046	FALSE	>					TRUE
1053495799	compound_8140	2	1631	3.80135	20.1717	18.845	2802942	785427	14485	12213	1195				>15% HNEJ							%HDR inactive	-	Increasing %NHEJ	No fit - non-sigmoidal	Decreasing	HDR0/NHEJ+	%HDR inactive	No	2017-08-22	N	A	N	>					TRUE	inactive	23.7091	2.62028	FALSE	>					TRUE
1053495263	compound_8156	2	8807	6.51754	11.7634	55.4054	323205	481909	10894	6850	20259		4.5%<HDR<50%; 8-15% NHEJ									%HDR inactive	-	%NHEJ-inactive	-	None	HDR0/NHEJ0	%HDR inactive	%NHEJ-inactive	2017-08-28	N	N	N	>					TRUE	inactive	11.9929	1.99463	FALSE	>					TRUE
1053495409	compound_8187	2	2502	3.35731	19.7442	17.004	1879138	771860	15178	12498.5	842				>15% HNEJ							%HDR inactive	-	Increasing %NHEJ	No fit - non-sigmoidal	Decreasing	HDR0/NHEJ+	%HDR inactive	Yes	2017-08-28	N	A	N	>					TRUE	inactive	20.9017	0.432264	FALSE	>					TRUE
1053496161	compound_8188	2	3261	1.99325	15.854	12.5725	108315	290102	9626	7375	477				>15% HNEJ							Decreasing %HDR	Sigmoidal	Likely %NHEJ-increase	No fit - effect on few points	Decreasing	HDR-/NHEJ?	Yes	Yes	2017-08-22	N	A	N	=	-6.50364	7.20233	-42.7977	2.18473	TRUE	decreasing	8.64581	-39.8149	FALSE	>					TRUE
1053495744	compound_8189	2	5988	1.58651	17.6854	8.97073	1190155	258301	8262	6744.5	335				>15% HNEJ							%HDR inactive	-	Increasing %NHEJ	No fit - effect on few points	Decreasing	HDR0/NHEJ+	%HDR inactive	Yes	2017-08-28	N	A	N	>					TRUE	inactive	14.0357	-18.0025	FALSE	>					TRUE
1053495393	compound_8195	2	9628	4.77773	12.9622	36.859	1807230	444482	7340.5	4700.5	19974		4.5%<HDR<50%; 8-15% NHEJ									%HDR inactive	-	%NHEJ-inactive	-	None	HDR0/NHEJ0	%HDR inactive	%NHEJ-inactive	2017-08-28	N	N	N	>					TRUE	inactive	-1.02784	-13.1574	FALSE	>					TRUE
1053495232	compound_8208	2	4131	2.97749	18.0344	16.5101	2076971	567011	11990	9182	776				>15% HNEJ							%HDR inactive	-	Increasing %NHEJ	No fit - no plateau	Decreasing	HDR0/NHEJ+	%HDR inactive	Yes	2017-08-28	N	A	N	>					TRUE	inactive	28.2404	-9.01712	FALSE	>					TRUE
1053495324	compound_8215	2	2185	2.37986	18.8101	12.6521	2311174	738335	13223	10877	479				>15% HNEJ							%HDR inactive	-	Increasing %NHEJ	No fit - no plateau	Decreasing	HDR0/NHEJ+	%HDR inactive	Yes	2017-08-28	N	A	N	>					TRUE	inactive	14.8049	3.49955	FALSE	>					TRUE
1053496406	compound_8241	2	1606	3.86052	18.0573	21.3793	1859758	747780	15418	13159.5	2389				>15% HNEJ							%HDR inactive	-	Increasing %NHEJ	No fit - non-sigmoidal	Decreasing	HDR0/NHEJ+	%HDR inactive	Yes	2017-08-28	N	A	N	>					TRUE	inactive	13.0416	-13.6612	FALSE	>					TRUE
1053495324	compound_8259	2	1063	2.91628	20.7902	14.0272	953456	759475	15712	13568	562				>15% HNEJ							%HDR inactive	-	Increasing %NHEJ	No fit - non-sigmoidal	Decreasing	HDR0/NHEJ+	%HDR inactive	Yes	2017-08-28	N	A	N	>					TRUE	inactive	22.8092	-8.81997	FALSE	>					TRUE
1053495492	compound_8266	2	3947	3.04028	18.3684	16.5517	2331604	572209	10893	8408	780				>15% HNEJ							%HDR inactive	-	Increasing %NHEJ	No fit - non-sigmoidal	Decreasing	HDR0/NHEJ+	%HDR inactive	Yes	2017-08-28	N	A	N	>					TRUE	inactive	15.3697	-9.1585	FALSE	>					TRUE
1053495720	compound_8267	2	1898	2.89779	20.548	14.1026	1662466	775370	13108.5	11473	572				>15% HNEJ							%HDR inactive	-	Increasing %NHEJ	No fit - no plateau	Decreasing	HDR0/NHEJ+	%HDR inactive	Yes	2017-08-28	N	A	N	>					TRUE	inactive	10.4964	-13.744	FALSE	>					TRUE
1053495713	compound_8279	2	3647	3.59199	20.4003	17.6075	2169755	626300	14834	11701	940				>15% HNEJ							%HDR inactive	-	Increasing %NHEJ	No fit - no plateau	Decreasing	HDR0/NHEJ+	%HDR inactive	Yes	2017-08-28	N	A	N	>					TRUE	inactive	16.6587	-20.7189	FALSE	>					TRUE
1053495874	compound_8280	2	2102	3.13987	20.5519	15.2778	1172665	737308	13645	11867.5	652				>15% HNEJ							False positive	-	Increasing %NHEJ	Sigmoidal	Decreasing	HDR-false/NHEJ+	False positive	Yes	2017-09-05	A	A	N	>					TRUE	inactive	36.2388	-5.81346		=	-6.90736	4.18124	54.1812	1.64204	TRUE
1053495515	compound_8352	2	2485	2.8169	20.3622	13.834	2490714	699078	11226	9504	554				>15% HNEJ							%HDR inactive	-	Increasing %NHEJ	No fit - non-sigmoidal	Decreasing	HDR0/NHEJ+	%HDR inactive	Yes - tox effect more potent	2017-08-28	N	A	N	>					TRUE	inactive	16.1105	-5.52906	FALSE	>					TRUE
1053495232	compound_8353	2	1952	3.94467	18.9037	20.8672	704863	936823	16339	14984.5	2055				>15% HNEJ							%HDR inactive	-	Increasing %NHEJ	No fit - no plateau	Decreasing	HDR0/NHEJ+	%HDR inactive	Yes	2017-09-05	N	A	N	>					TRUE	inactive	19.0799	-11.0275		>					TRUE
1053496161	compound_8366	2	3628	2.89416	15.215	19.0217	2077656	501976	8644	6072.5	1252				>15% HNEJ							Decreasing %HDR	Sigmoidal	Increasing %NHEJ	No fit - no plateau	None	HDR-/NHEJ+	No	No	2017-08-22	N	A	N	=	-6.20459	0	-40	1.05198	TRUE	decreasing	11.3726	-45.1175	FALSE	>					TRUE
1053496130	compound_8429	2	1536	3.45052	18.8151	18.3391	2177888	527354	13702.5	11265	1073				>15% HNEJ							%HDR inactive	-	Increasing %NHEJ	No fit - non-sigmoidal	Decreasing	HDR0/NHEJ+	%HDR inactive	Yes	2017-08-28	N	A	A	>					TRUE	inactive	11.2903	-12.3346	FALSE	>					TRUE
1053496154	compound_8559	2	3717	2.31369	15.5771	14.8532	174166	280414	12763	10073	625				>15% HNEJ							Decreasing %HDR	Sigmoidal	Increasing %NHEJ	No fit - effect on few points	Decreasing	HDR-/NHEJ+	No	Yes	2017-08-28	N	A	N	=	-7.39484	10	-40	0.597435	TRUE	decreasing	10.7842	-37.5275	FALSE	>					TRUE
1053495416	compound_8714	2	1907	2.51704	17.1473	14.6789	720370	271485	10962	8786	612				>15% HNEJ							%HDR inactive	-	Increasing %NHEJ	Sigmoidal	Decreasing	HDR0/NHEJ+	%HDR inactive	No	2017-08-22	N	A	N	>					TRUE	inactive	6.58514	-10.0421	FALSE	=	-6.89465	5	20	4	TRUE
1053495331	compound_8771	2	1120	3.57143	18.2143	19.6078	1932034	747862	15024	12911.5	1447				>15% HNEJ							%HDR inactive	-	Increasing %NHEJ	No fit - non-sigmoidal	Decreasing	HDR0/NHEJ+	%HDR inactive	Yes	2017-08-28	N	A	N	>					TRUE	inactive	22.9886	-6.17587	FALSE	>					TRUE
1053495744	compound_8775	2	1406	2.48933	16.0028	15.5556	334848	216733	12175.5	9765.5	684				>15% HNEJ							%HDR inactive	-	Increasing %NHEJ	No fit - no plateau	Decreasing	HDR0/NHEJ+	%HDR inactive	Yes	2017-08-28	N	A	N	>					TRUE	inactive	2.68632	-28.5114	FALSE	>					TRUE
1053495874	compound_8851	2	5082	2.32192	15.6041	14.8802	1599666	498885	7593	5270.5	629				>15% HNEJ							Decreasing %HDR	No fit - effect on few points	%NHEJ-inactive	-	Decreasing	HDR-/NHEJ0	Yes	%NHEJ-inactive	2017-08-22	N	N	N	>					TRUE	inactive	6.56157	-39.6701	FALSE	>					TRUE
1053495638	compound_8893	2	3782	2.61766	20.0688	13.0435	2089695	661768	14495	11650	503				>15% HNEJ							%HDR inactive	-	Increasing %NHEJ	No fit - no plateau	Decreasing	HDR0/NHEJ+	%HDR inactive	Yes	2017-08-22	N	A	N	>					TRUE	inactive	24.9977	0.216972	FALSE	>					TRUE
1053495881	compound_9044	2	2543	2.8313	17.6563	16.0356	1589088	797059	11515	10562	723				>15% HNEJ							%HDR inactive	-	Increasing %NHEJ	No fit - non-sigmoidal	Decreasing	HDR0/NHEJ+	%HDR inactive	Yes	2017-08-22	N	A	N	>					TRUE	inactive	29.4502	0.0162069	FALSE	>					TRUE
1053496208	compound_9058	2	2394	3.71763	15.9148	23.3596	1724701	421436	8107.5	5830	4667				>15% HNEJ							%HDR inactive	-	%NHEJ-inactive	-	Increasing	HDR0/NHEJ0	%HDR inactive	%NHEJ-inactive	2017-08-28	N	N	N	>					TRUE	inactive	19.9503	-15.6779	FALSE	>					TRUE
1053496338	compound_9079	2	5938	84.6413	7.22466	1171.56	223652	741358	213302	16163	20544					>50%HDR (likely false positive)						%HDR inactive	-	%NHEJ-inactive	-	Decreasing	HDR0/NHEJ0	%HDR inactive	%NHEJ-inactive	2017-08-28	N	N	N	>					TRUE	inactive	8.12186	-20.1999	FALSE	>					TRUE
1053496420	compound_9107	2	1546	2.45796	15.4593	15.8996	524358	309803	12387	9771	711				>15% HNEJ							%HDR inactive	-	Increasing %NHEJ	No fit - effect on few points	Decreasing	HDR0/NHEJ+	%HDR inactive	Yes	2017-08-22	N	A	N	>					TRUE	inactive	12.5146	-9.09718	FALSE	>					TRUE
1053496123	compound_9114	2	2936	2.35014	17.1321	13.7177	1142871	313459	7919.5	5247.5	546				>15% HNEJ							Decreasing %HDR	No fit - effect on few points	Likely %NHEJ-increase	No fit - effect on few points	Decreasing	HDR-/NHEJ?	Yes	Yes	2017-08-28	N	A	N	>					TRUE	inactive	23.8653	-49.9713	FALSE	>					TRUE
1053496390	compound_9166	2	1944	1.13169	17.2325	6.56716	96263	444619	10341.5	7915.5	264				>15% HNEJ							%HDR inactive	-	Increasing %NHEJ	No fit - effect on few points	Decreasing	HDR0/NHEJ+	%HDR inactive	Yes	2017-08-28	N	A	N	>					TRUE	inactive	8.97436	-29.3141	FALSE	>					TRUE
1053496390	compound_9258	2	1149	3.56832	15.4917	23.0337	96165	367756	12533	10071	4164				>15% HNEJ							%HDR inactive	-	%NHEJ-inactive	-	Decreasing	HDR0/NHEJ0	%HDR inactive	%NHEJ-inactive	2017-08-28	N	N	N	>					TRUE	inactive	3.28928	-30.6919	FALSE	>					TRUE
1053496383	compound_9383	2	2811	2.84596	17.8228	15.9681	734701	320842	11039	7498	721				>15% HNEJ							%HDR inactive	-	Increasing %NHEJ	Sigmoidal	Decreasing	HDR0/NHEJ+	%HDR inactive	Yes	2017-08-22	N	A	N	>					TRUE	inactive	28.2279	-28.8659	FALSE	=	-6.23511	1.16296	50	1.63785	TRUE
1053495928	compound_9500	2	13506	6.75996	11.965	56.4975	109685	429192	11943	7382.5	20263		4.5%<HDR<50%; 8-15% NHEJ									%HDR inactive	-	%NHEJ-inactive	-	None	HDR0/NHEJ0	%HDR inactive	%NHEJ-inactive	2017-08-22	N	N	N	>					TRUE	inactive	21.8834	-10.9067	FALSE	>					TRUE
1053495799	compound_9625	2	7365	6.61236	12.2743	53.8717	208434	435116	16983	9862	20248		4.5%<HDR<50%; 8-15% NHEJ									False positive	-	%NHEJ-inactive	-	None	HDR-false+/NHEJ0	False positive	%NHEJ-inactive	2017-08-22	A	N	A	=	-6.85626	-30	100	0.578844	TRUE	increasing	71.6969	-29.5509	FALSE	>					TRUE
1053495737	compound_9635	2	3893	2.36322	18.4434	12.8134	1024799	370872	10548	7903	489				>15% HNEJ							Decreasing %HDR	No fit - effect on few points	Increasing %NHEJ	Sigmoidal	Decreasing	HDR-/NHEJ+	Yes	No	2017-08-22	N	A	N	>					TRUE	inactive	-7.30235	-42.1724	FALSE	=	-6.57052	0	23	2.65869	TRUE
1053495737	compound_9638	2	5025	2.36816	15.403	15.3747	819541	208916	6929	5105	662				>15% HNEJ							%HDR inactive	-	%NHEJ-inactive	-	Decreasing	HDR0/NHEJ0	%HDR inactive	%NHEJ-inactive	2017-08-28	N	N	N	>					TRUE	inactive	5.74035	-22.1066	FALSE	>					TRUE
1053495751	compound_9691	2	1060	1.22642	21.2264	5.77778	99852	169888	9413.5	8490.5	248				>15% HNEJ							Decreasing %HDR	No fit - non-sigmoidal	Increasing %NHEJ	Sigmoidal	Decreasing	HDR-/NHEJ+	Yes	No	2017-08-28	N	A	N	>					TRUE	inactive	23.6756	-76.3267	FALSE	=	-9.1468	0	20.5886	0.828658	TRUE
1053495546	compound_9894	2	1169	5.47476	18.3062	29.9065	906404	186448	18510	16394	17063			4.5%<HDR<50%+>15% NHEJ								Decreasing %HDR	No fit - very potent	%NHEJ-inactive	-	Decreasing	HDR-/NHEJ0	No	%NHEJ-inactive	2017-08-22	N	N	N	>					TRUE	inactive	36.343	-28.7611	FALSE	>					TRUE
1053495393	compound_9902	2	12951	85.6073	7.34306	1165.83	205537	620271	198451	14534	20543					>50%HDR (likely false positive)						%HDR inactive	-	%NHEJ-inactive	-	None	HDR0/NHEJ0	%HDR inactive	%NHEJ-inactive	2017-08-22	N	N	N	>					TRUE	inactive	5.48628	-24.1845	FALSE	>					TRUE
1053495782	compound_10230	2	14305	4.50192	12.8906	34.9241	1964366	386668	7630	5061	19806		4.5%<HDR<50%; 8-15% NHEJ									%HDR inactive	-	%NHEJ-inactive	-	None	HDR0/NHEJ0	%HDR inactive	%NHEJ-inactive	2017-08-28	N	N	N	>					TRUE	inactive	10.4495	-28.1633	FALSE	>					TRUE
1053495676	compound_10279	2	1883	6.2666	16.1444	38.8158	592050	254120	21817	16573	20054			4.5%<HDR<50%+>15% NHEJ								Likely %HDR-increase	No fit - effect on few points	Increasing %NHEJ	No fit - no plateau	Decreasing	HDR?/NHEJ+	Yes	Yes	2017-08-28	A	A	N	>					TRUE	inactive	71.729	-19.0037	FALSE	>					TRUE
1053495492	compound_10315	2	7558	5.47764	11.0082	49.7596	102015	424344	19620.5	8256.5	20208		4.5%<HDR<50%; 8-15% NHEJ									False positive	-	%NHEJ-inactive	-	None	HDR-false+/NHEJ0	False positive	%NHEJ-inactive	2017-08-22	A	N	A						TRUE	undefined	937.788	-15.8434	FALSE	>					TRUE
1053495676	compound_10347	2	11190	4.70956	11.8677	39.6837	485198	486922	12172.5	7438.5	20081		4.5%<HDR<50%; 8-15% NHEJ									%HDR inactive	-	%NHEJ-inactive	-	None	HDR0/NHEJ0	%HDR inactive	%NHEJ-inactive	2017-08-28	N	N	N	>					TRUE	inactive	8.2959	-4.72959	FALSE	>					TRUE
1053495782	compound_10385	2	7688	5.1769	6.19147	83.6135	1764506	377186	7550.5	5002	20401	4.5%<HDR<50%										False positive	-	Decreasing %NHEJ	Sigmoidal	Decreasing	HDR-false+/NHEJ-	False positive	No	2017-08-22	A	N	A	>					TRUE	inactive	69.7753	0.941404	FALSE	=	-7.06366	-0.438192	-34.6045	1.54148	TRUE
1053495546	compound_10551	2	3923	2.62554	15.218	17.2529	1683504	476345	9143	6564	885				>15% HNEJ							%HDR inactive	-	%NHEJ-inactive	-	Decreasing	HDR0/NHEJ0	%HDR inactive	%NHEJ-inactive	2017-08-28	N	N	N	>					TRUE	inactive	6.22837	-19.1771	FALSE	>					TRUE
1053495782	compound_10573	2	10060	4.57256	13.5785	33.675	1992474	444588	7214.5	4720	19586		4.5%<HDR<50%; 8-15% NHEJ									%HDR inactive	-	Increasing %NHEJ	No fit - effect on few points	Decreasing	HDR0/NHEJ+	%HDR inactive	Yes	2017-08-22	N	A	N	>					TRUE	inactive	10.1638	-18.7312	FALSE	>					TRUE
1053496383	compound_10818	2	1020	1.76471	15.5882	11.3208	732553	346486	9139	7603	414				>15% HNEJ							%HDR inactive	-	Likely %NHEJ-increase	No fit - effect on few points	Decreasing	HDR0/NHEJ?	%HDR inactive	Yes - tox effect more potent	2017-08-22	N	A	N	>					TRUE	inactive	20.249	-23.8563	FALSE	>					TRUE
1053496130	compound_10875	2	3177	3.305	15.4234	21.4286	1829577	581226	9877	6969	2435				>15% HNEJ							%HDR inactive	-	%NHEJ-inactive	-	None	HDR0/NHEJ0	%HDR inactive	%NHEJ-inactive	2017-08-28	N	N	N	>					TRUE	inactive	10.1406	-11.1185	FALSE	>					TRUE
1053495744	compound_10919	2	6878	48.9823	8.60715	569.088	150115	766368	202532	157854	20533		4.5%<HDR<50%; 8-15% NHEJ									False positive	-	%NHEJ-inactive	-	Decreasing	HDR-false+/NHEJ0	False positive	%NHEJ-inactive	2017-08-28	A	N	A						TRUE	undefined	2265.55	-2.03994	FALSE	>					TRUE
1053496437	compound_10943	2	8443	7.82897	10.4584	74.8584	112468	493032	11803	6845	20364		4.5%<HDR<50%; 8-15% NHEJ									%HDR inactive	-	%NHEJ-inactive	-	None	HDR0/NHEJ0	%HDR inactive	%NHEJ-inactive	2017-08-28	N	N	N	>					TRUE	inactive	9.69188	-14.8267	FALSE	>					TRUE
1053495638	compound_11100	2	6770	3.161	22.7031	13.9232	1941425	137592	13664.5	17491.5	558				>15% HNEJ							%HDR inactive	-	False positive	-	Decreasing	HDR0/NHEJ-false+	%HDR inactive	False positive	2017-08-28	N	A	N	>					TRUE	inactive	11.9307	-7.23938	FALSE						TRUE
1053495676	compound_11146	2	1570	9.36306	9.49045	98.6577	75497	220031	13134.5	7469.5	20435		4.5%<HDR<50%; 8-15% NHEJ									False positive	-	%NHEJ-inactive	-	Decreasing	HDR-false+/NHEJ0	False positive	%NHEJ-inactive	2017-08-28	A	N	A	>					TRUE	inactive	90.923	-27.247	FALSE	>					TRUE
1053495393	compound_11177	2	11302	3.15873	15.1743	20.8163	1660710	394473	7952	5352.5	2015				>15% HNEJ							%HDR inactive	-	Increasing %NHEJ	Sigmoidal	None	HDR0/NHEJ+	%HDR inactive	No	2017-08-28	N	A	N	>					TRUE	inactive	11.9005	-39.3719	FALSE	=	-5.85917	2.51543	30	1.77885	TRUE
1053496123	compound_11204	2	3763	3.18894	15.1209	21.0896	1913086	531578	10414	8283	2190				>15% HNEJ							%HDR inactive	-	%NHEJ-inactive	-	Increasing	HDR0/NHEJ0	%HDR inactive	%NHEJ-inactive	2017-08-28	N	N	N	>					TRUE	inactive	13.0231	-11.4891	FALSE	>					TRUE
1053495379	compound_11315	2	2258	3.72011	17.6262	21.1055	656867	692436	10232.5	5838	2202				>15% HNEJ							%HDR inactive	-	Increasing %NHEJ	No fit - effect on few points	Decreasing	HDR0/NHEJ+	%HDR inactive	Yes	2017-08-22	N	A	N	>					TRUE	inactive	28.7426	-25.8089	FALSE	>					TRUE
1053495393	compound_11347	2	10262	4.61898	12.4732	37.0312	1958782	418800	6611.5	4229.5	19985		4.5%<HDR<50%; 8-15% NHEJ									%HDR inactive	-	%NHEJ-inactive	-	Decreasing	HDR0/NHEJ0	%HDR inactive	%NHEJ-inactive	2017-08-28	N	N	N	>					TRUE	inactive	21.4317	-12.8132	FALSE	>					TRUE
1053495607	compound_11514	2	2852	3.26087	15.568	20.9459	1847713	549581	8161.5	5979.5	2104				>15% HNEJ							%HDR inactive	-	%NHEJ-inactive	-	None	HDR0/NHEJ0	%HDR inactive	%NHEJ-inactive	2017-08-28	N	N	N	>					TRUE	inactive	17.8648	-5.75602	FALSE	>					TRUE
1053495737	compound_11537	2	4460	4.0583	16.8834	24.0372	1014933	217854	9867	6978	5737				>15% HNEJ							%HDR inactive	-	Increasing %NHEJ	No fit - effect on few points	Decreasing	HDR0/NHEJ+	%HDR inactive	Yes	2017-08-22	N	A	N	>					TRUE	inactive	13.0262	-21.6149	FALSE	>					TRUE
1053496161	compound_11541	2	3928	2.90224	15.1731	19.1275	1789049	507710	9190	6466.5	1279				>15% HNEJ							Likely %HDR-increase	No fit - effect on few points	%NHEJ-inactive	-	Decreasing	HDR?/NHEJ0	Yes	%NHEJ-inactive	2017-08-28	A	N	A						TRUE	undefined	1395.16	-19.7743	FALSE	>					TRUE
1053495782	compound_11545	2	2272	1.67254	21.919	7.63052	131000	526376	10259	8507	292				>15% HNEJ							Decreasing %HDR	No fit - effect on few points	Increasing %NHEJ	No fit - effect on few points	Decreasing	HDR-/NHEJ+	Yes	Yes	2017-08-28	N	A	N	>					TRUE	inactive	281.929	-44.6871	FALSE	>					TRUE
1053495751	compound_11556	2	3769	2.36137	19.1032	12.3611	277529	301388	12543	9385	464				>15% HNEJ							Decreasing %HDR	No fit - effect on few points	Increasing %NHEJ	No fit - no plateau	Decreasing	HDR-/NHEJ+	Yes	Yes	2017-08-28	N	A	N	>					TRUE	inactive	2.43385	-43.1175	FALSE	>					TRUE
1053495393	compound_11557	2	1223	1.71709	21.0139	8.17121	210992	253401	10245	7651	308				>15% HNEJ							Decreasing %HDR	No fit - effect on few points	False positive	-	Decreasing	HDR-/NHEJ-false+	Yes	False positive	2017-09-05	N	A	N	>					TRUE	inactive	13.9337	-34.6583		>					TRUE
1053495379	compound_11605	2	5443	2.3149	16.0757	14.4	1121199	281756	7642	5332	594				>15% HNEJ							%HDR inactive	-	Increasing %NHEJ	No fit - effect on few points	Decreasing	HDR0/NHEJ+	%HDR inactive	Yes	2017-08-22	N	A	N	>					TRUE	inactive	1.47511	-25.9697	FALSE	>					TRUE
1053495515	compound_11612	2	1232	6.08766	15.5032	39.267	1056581	249852	14720	10845.5	20072			4.5%<HDR<50%+>15% NHEJ								%HDR inactive	-	%NHEJ-inactive	-	Decreasing	HDR0/NHEJ0	%HDR inactive	%NHEJ-inactive	2017-08-22	N	N	N	>					TRUE	inactive	22.1167	-12.3737	FALSE	>					TRUE
1053496352	compound_11639	2	1884	2.17622	15.4989	14.0411	218527	313958	11675	9094	564				>15% HNEJ							%HDR inactive	-	Increasing %NHEJ	No fit - effect on few points	Decreasing	HDR0/NHEJ+	%HDR inactive	Yes	2017-08-28	N	A	N	>					TRUE	inactive	10.8361	-24.4113	FALSE	>					TRUE
1053495836	compound_11681	2	1360	4.55882	11.25	40.5229	593268	206172	11057	9385	20102		4.5%<HDR<50%; 8-15% NHEJ									%HDR inactive	-	%NHEJ-inactive	-	Decreasing	HDR0/NHEJ0	%HDR inactive	%NHEJ-inactive	2017-08-28	N	N	N	>					TRUE	inactive	11.1324	-30.3007	FALSE	>					TRUE
1053495782	compound_11821	2	1140	5.35088	11.3158	47.2868	911892	242853	8342.5	5945	20197		4.5%<HDR<50%; 8-15% NHEJ									%HDR inactive	-	%NHEJ-inactive	-	Decreasing	HDR0/NHEJ0	%HDR inactive	%NHEJ-inactive	2017-08-22	N	N	N	>					TRUE	inactive	7.25183	-18.3195	FALSE	>					TRUE
1053495515	compound_11974	2	2872	3.09889	15.39	20.1358	1021684	265079	11531	9163.5	1661				>15% HNEJ							%HDR inactive	-	%NHEJ-inactive	-	Decreasing	HDR0/NHEJ0	%HDR inactive	%NHEJ-inactive	2017-08-22	N	N	N	>					TRUE	inactive	16.4365	-6.22832	FALSE	>					TRUE
1053495799	compound_12066	2	2775	6.1982	19.3153	32.0896	622295	367167	12697	7463	18961			4.5%<HDR<50%+>15% NHEJ								False positive	-	False positive	-	Decreasing	HDR-false+/NHEJ-false+	False positive	False positive	2017-08-22	A	A	A						TRUE	undefined	328.7	-13.5032	FALSE	>					TRUE
1053496420	compound_12285	2	9822	12.5534	12.0953	103.788	61727	587781	22735	7840.5	20454		4.5%<HDR<50%; 8-15% NHEJ									False positive	-	Decreasing %NHEJ	No fit - effect on few points	None	HDR-false+/NHEJ-	False positive	No	2017-08-22	A	N	A						TRUE	undefined	723.479	-24.4622	FALSE	>					TRUE
1053496437	compound_12316	2	1164	4.98282	5.58419	89.2308	91330	123345	18876	14558	20420	4.5%<HDR<50%										Decreasing %HDR	No fit - non-sigmoidal	Decreasing %NHEJ	No fit - non-sigmoidal	Decreasing	HDR-/NHEJ-	No	No	2017-09-05	N	N	N	>					TRUE	inactive	19.5497	-69.822		>					TRUE
1053495638	compound_12527	2	4652	3.46088	18.8951	18.3163	478325	406052	13930.5	8443	1067				>15% HNEJ							%HDR inactive	-	False positive	-	Decreasing	HDR0/NHEJ-false+	%HDR inactive	False positive	2017-08-22	N	A	N	>					TRUE	inactive	20.9936	-8.77452	FALSE	=	-6.24113	-1.3229	30	2.44667	TRUE
1053495874	compound_12637	2	6231	4.54181	13.0477	34.8094	1535036	396692	10697	5209	19789		4.5%<HDR<50%; 8-15% NHEJ									%HDR inactive	-	%NHEJ-inactive	-	None	HDR0/NHEJ0	%HDR inactive	%NHEJ-inactive	2017-08-28	N	N	N	>					TRUE	inactive	12.6069	-7.22269	FALSE	>					TRUE
1053496390	compound_12678	2	7084	7.3546	10.9825	66.9666	88874	395894	28120	13958.5	20328		4.5%<HDR<50%; 8-15% NHEJ									%HDR inactive	-	%NHEJ-inactive	-	None	HDR0/NHEJ0	%HDR inactive	%NHEJ-inactive	2017-08-22	N	N	N	>					TRUE	inactive	7.5711	-7.66681	FALSE	>					TRUE
1053495539	compound_12736	2	1640	4.81707	19.1463	25.1592	668517	235860	16302	13198	7892			4.5%<HDR<50%+>15% NHEJ								%HDR inactive	-	%NHEJ-inactive	-	Decreasing	HDR0/NHEJ0	%HDR inactive	%NHEJ-inactive	2017-09-05	N	N	N	>					TRUE	inactive	16.4931	3.1859		>					TRUE
1053495737	compound_12753	2	1190	5.46218	13.1933	41.4013	603995	157953	7633.5	6146.5	20110		4.5%<HDR<50%; 8-15% NHEJ									%HDR inactive	-	%NHEJ-inactive	-	None	HDR0/NHEJ0	%HDR inactive	%NHEJ-inactive	2017-08-28	N	N	N	>					TRUE	inactive	8.28009	-5.93513	FALSE	>					TRUE
1053495638	compound_13163	2	6316	2.64408	63.1412	4.18756	2129251	24285.5	8471	21243.5	220											Decreasing %HDR	Sigmoidal	False positive	-	Decreasing	HDR-/NHEJ-false+	No	False positive	2017-08-28	N	A	N	=	-6.58942	3.0058	-60	0.962081	TRUE	decreasing	11.297	-55.9226	FALSE	=	-6.2892	6.68978	810	4	TRUE
1053496154	compound_13302	2	6912	2.21354	17.5492	12.6134	987900	309257	8053.5	5469	478				>15% HNEJ							Decreasing %HDR	No fit - effect on few points	Increasing %NHEJ	No fit - non-sigmoidal	Decreasing	HDR-/NHEJ+	Yes	Yes	2017-08-22	N	A	N	>					TRUE	inactive	3.75602	-31.667	FALSE	>					TRUE
1053495973	compound_13380	2	3312	1.90217	15.942	11.9318	1289790	462102	11447	8238.5	447				>15% HNEJ							%HDR inactive	-	Likely %NHEJ-increase	No fit - effect on few points	Decreasing	HDR0/NHEJ?	%HDR inactive	Yes	2017-08-22	N	A	N	>					TRUE	inactive	11.6609	-18.6547	FALSE	>					TRUE
1053495782	compound_13575	2	5268	3.62566	15.0532	24.0858	1686053	336938	6462	4686	5818				>15% HNEJ							Decreasing %HDR	No fit - effect on few points	%NHEJ-inactive	-	None	HDR-/NHEJ0	No	%NHEJ-inactive	2017-08-22	N	N	N	>					TRUE	inactive	16.2316	-61.86	FALSE	>					TRUE
1053495935	compound_13663	2	4527	5.63287	13.5189	41.6667	1717509	700828	12946	10677	20116		4.5%<HDR<50%; 8-15% NHEJ									Likely %HDR-increase	No fit - non-sigmoidal	%NHEJ-inactive	-	Decreasing	HDR?/NHEJ0	Yes	%NHEJ-inactive	2017-08-22	A	N	A	>					TRUE	inactive	64.598	-25.4039	FALSE	>					TRUE
1053495744	compound_13721	2	3992	3.33166	15.1303	22.0199	1956324	488982	8022.5	5290.5	2948				>15% HNEJ							Likely %HDR-increase	No fit - effect on few points	%NHEJ-inactive	-	None	HDR?/NHEJ0	No	%NHEJ-inactive	2017-08-28	A	N	A	>					TRUE	inactive	67.9064	-14.2033	FALSE	>					TRUE
1053495638	compound_13769	2	5174	1.58485	15.6745	10.111	1566186	408383	7811	5555	373				>15% HNEJ							%HDR inactive	-	%NHEJ-inactive	-	Decreasing	HDR0/NHEJ0	%HDR inactive	%NHEJ-inactive	2017-09-05	N	N	N	>					TRUE	inactive	9.61138	-18.059		>					TRUE
1053496468	compound_13790	2	3485	2.86944	21.5495	13.3156	1687625	392505	7691	6252	523				>15% HNEJ							False positive	-	False positive	-	Decreasing	HDR-false+/NHEJ-false+	False positive	False positive	2017-08-28	A	A	A						TRUE	undefined	287.977	-0.540904	FALSE	>					TRUE
1053496468	compound_13791	2	7636	2.13463	16.4484	12.9777	1413509	576804	6669.5	4939.5	498				>15% HNEJ							%HDR inactive	-	Likely %NHEJ-increase	No fit - effect on few points	Decreasing	HDR0/NHEJ?	%HDR inactive	Yes	2017-08-28	N	A	N	>					TRUE	inactive	29.9938	-42.2125	FALSE	>					TRUE
1053496123	compound_13793	2	2726	2.75128	16.5077	16.6667	1871474	661576	8375.5	6419.5	792				>15% HNEJ							%HDR inactive	-	Increasing %NHEJ	No fit - no plateau	Decreasing	HDR0/NHEJ+	%HDR inactive	Yes	2017-08-28	N	A	N	>					TRUE	inactive	18.1176	-10.9994	FALSE	>					TRUE
1053496390	compound_13833	2	8118	5.83888	12.6509	46.1538	700122	479895	11099	8192.5	20180		4.5%<HDR<50%; 8-15% NHEJ									False positive	-	%NHEJ-inactive	-	None	HDR-false+/NHEJ0	False positive	%NHEJ-inactive	2017-08-28	A	N	A	>					TRUE	inactive	102.525	-16.4479	FALSE	>					TRUE
1053496109	compound_14090	2	1012	1.18577	16.6008	7.14286	100262	255937	10228.5	7474.5	278				>15% HNEJ							%HDR inactive	-	Likely %NHEJ-increase	No fit - effect on few points	Decreasing	HDR0/NHEJ?	%HDR inactive	Yes	2017-08-22	N	A	N	>					TRUE	inactive	24.5555	-13.1399	FALSE	>					TRUE
1053496383	compound_14106	2	4258	2.39549	16.0639	14.9123	1735873	485772	8034.5	5589.5	630				>15% HNEJ							%HDR inactive	-	%NHEJ-inactive	-	None	HDR0/NHEJ0	%HDR inactive	%NHEJ-inactive	2017-09-05	N	N	N	>					TRUE	inactive	17.3729	-23.6958		>					TRUE
1053495508	compound_14144	2	2763	2.96779	18.0239	16.4659	1583040	1032901	11341	9143	773				>15% HNEJ							%HDR inactive	-	Increasing %NHEJ	No fit - non-sigmoidal	Decreasing	HDR0/NHEJ+	%HDR inactive	Yes	2017-08-28	N	A	N	>					TRUE	inactive	19.3245	-38.8427	FALSE						TRUE
1053496390	compound_14461	2	5657	3.65918	16.9171	21.6301	1197064	371090	7333	5077	2586				>15% HNEJ							Likely %HDR-increase	No fit - effect on few points	Increasing %NHEJ	Sigmoidal	Decreasing	HDR?/NHEJ+	Yes	Yes	2017-08-22	A	A	N	>					TRUE	inactive	32.2992	-2.50989	FALSE	=	-5.79677	7.32056	70	2.4116	TRUE
1053495560	compound_14536	2	3050	2.81967	15.4098	18.2979	1586916	374460	9556.5	7329	1061				>15% HNEJ							%HDR inactive	-	Likely %NHEJ-increase	No fit - effect on few points	Decreasing	HDR0/NHEJ?	%HDR inactive	Yes	2017-08-28	N	A	N	>					TRUE	inactive	-7.22417	-22.4425	FALSE	>					TRUE
1053495799	compound_14644	2	4551	3.91123	15.0297	26.0234	1682730	439953	7173	4963	9788				>15% HNEJ							%HDR inactive	-	Increasing %NHEJ	No fit - effect on few points	Decreasing	HDR0/NHEJ+	%HDR inactive	Yes	2017-08-22	N	A	N	>					TRUE	inactive	21.449	-19.8919	FALSE	>					TRUE
1053496130	compound_14846	2	2200	3.72727	15.3182	24.3323	1645425	486453	9107	6708	6276				>15% HNEJ							%HDR inactive	-	%NHEJ-inactive	-	Decreasing	HDR0/NHEJ0	%HDR inactive	%NHEJ-inactive	2017-09-05	N	N	N	>					TRUE	inactive	20.9063	-31.4988		>					TRUE
1053496451	compound_14851	2	3668	4.96183	15.8397	31.3253	2142434	648161	11430.5	8888.5	18439			4.5%<HDR<50%+>15% NHEJ								Increasing %HDR	No fit - non-sigmoidal	Increasing %NHEJ	Sigmoidal	Decreasing	HDR+/NHEJ+	No	No	2017-08-28	A	A	N	>					TRUE	inactive	62.2452	2.99281	FALSE	=	-7.13151	-1.46188	43.4255	1.23893	TRUE
1053496420	compound_14929	2	10320	30.8236	9.71899	317.149	133369	533937	34066	16226	20512		4.5%<HDR<50%; 8-15% NHEJ									Likely %HDR-increase	Sigmoidal	Decreasing %NHEJ	No fit - effect on few points	Decreasing	HDR?/NHEJ-	Yes	Yes	2017-08-22	A	N	A						TRUE	undefined	1667.74	-22.4034	FALSE	>					TRUE
1053495737	compound_15058	2	7337	5.15197	13.0162	39.5812	152104	278023	10855	6857	20079		4.5%<HDR<50%; 8-15% NHEJ									False positive	-	%NHEJ-inactive	-	Decreasing	HDR-false+/NHEJ0	False positive	%NHEJ-inactive	2017-08-28	A	N	A						TRUE	undefined	1182.92	-16.5847	FALSE	>					TRUE
1053495973	compound_15088	2	2454	2.89323	16.1369	17.9293	1545603	428314	9710.5	6813	990				>15% HNEJ							%HDR inactive	-	%NHEJ-inactive	-	None	HDR0/NHEJ0	%HDR inactive	%NHEJ-inactive	2017-08-28	N	N	N	>					TRUE	inactive	23.5577	-3.37687	FALSE	>					TRUE
1053495317	compound_15602	2	4960	76.371	6.5121	1172.76	181727	461468	165350	76441	20545					>50%HDR (likely false positive)						False positive	-	Decreasing %NHEJ	No fit - effect on few points	Decreasing	HDR-false+/NHEJ-	False positive	Yes	2017-08-22	A	N	A						TRUE	undefined	2286.96	-8.06942	FALSE	>					TRUE
1053496277	compound_15603	2	5921	2.11113	87.519	2.4122	1483829	44275	11135	38635	192											Decreasing %HDR	No fit - effect on few points	False positive	-	None	HDR-/NHEJ-false+	No	False positive	2017-08-28	N	A	N	>					TRUE	inactive	19.5624	-70.2719	FALSE	=	-5.97183	-6.42891	761.729	4	TRUE
1053496260	compound_15638	2	1745	1.7192	15.3009	11.236	1732434	371587	12642	11491	411				>15% HNEJ							Decreasing %HDR	No fit - non-sigmoidal	%NHEJ-inactive	-	Decreasing	HDR-/NHEJ0	Yes	%NHEJ-inactive	2017-08-22	N	N	N	>					TRUE	inactive	8.17525	-40.5577	FALSE	>					TRUE
1053495577	compound_15645	2	8406	5.11539	6.54294	78.1818	2210190	505561	8382	5276.5	20372	4.5%<HDR<50%										%HDR inactive	-	Decreasing %NHEJ	Sigmoidal	Decreasing	HDR0/NHEJ-	%HDR inactive	No	2017-08-22	N	N	A	>					TRUE	inactive	37.5418	6.39724	FALSE	=	-8.262	-2.73546	-55.5995	1.46999	TRUE
1053495263	compound_15646	2	4731	2.00803	28.4929	7.04748	1573379	57591.5	9189	14958	275				>15% HNEJ							%HDR inactive	-	%NHEJ-inactive	-	Decreasing	HDR0/NHEJ0	%HDR inactive	%NHEJ-inactive	2017-08-22	N	N	N	>					TRUE	inactive	14.1342	-40.9278	FALSE	>					TRUE
1053495881	compound_15660	2	2671	3.14489	20.5541	15.3005	2800642	1100908	11781	10547	654				>15% HNEJ							%HDR inactive	-	Increasing %NHEJ	No fit - non-sigmoidal	Decreasing	HDR0/NHEJ+	%HDR inactive	Yes	2017-08-28	N	A	N	>					TRUE	inactive	21.4432	-17.618	FALSE						TRUE
1053495751	compound_15683	2	1085	4.6083	7.46544	61.7284	687604	301831	16431	12838	20293	4.5%<HDR<50%										%HDR inactive	-	%NHEJ-inactive	-	Decreasing	HDR0/NHEJ0	%HDR inactive	%NHEJ-inactive	2017-08-28	N	N	A	>					TRUE	inactive	28.9168	-11.977	FALSE	>					TRUE
1053495553	compound_15719	2	2502	5.39568	5.19584	103.846	1404528	139610	6080.5	3625	20455	4.5%<HDR<50%										Likely %HDR-increase	No fit - non-sigmoidal	%NHEJ-inactive	-	Decreasing	HDR?/NHEJ0	Yes	%NHEJ-inactive	2017-08-28	A	N	A	>					TRUE	inactive	57.1542	-6.90612	FALSE	>					TRUE
1053495874	compound_15761	2	5653	4.90005	11.799	41.5292	926326	393265	13940	5832	20111		4.5%<HDR<50%; 8-15% NHEJ									False positive	-	Decreasing %NHEJ	No fit - effect on few points	Increasing	HDR-false+/NHEJ-	False positive	No - increase in cell count more potent than decrease in %NHEJ	2017-08-28	A	N	A						TRUE	undefined	1265.12	-29.1237	FALSE	>					TRUE
1053495386	compound_15786	2	5093	74.6711	7.87355	948.379	121904	260156	102239	28505	20540					>50%HDR (likely false positive)						False positive	-	%NHEJ-inactive	-	Decreasing	HDR-false+/NHEJ0	False positive	%NHEJ-inactive	2017-08-28	A	N	A						TRUE	undefined	1639.83	-4.13365	FALSE	>					TRUE
1053495584	compound_15796	2	7814	3.1098	15.9201	19.5338	2114458	530185	19476	26529	1423				>15% HNEJ							Decreasing %HDR	No fit - non-sigmoidal	False positive	-	Decreasing	HDR-/NHEJ-false+	Yes	False positive	2017-08-28	N	A	N	>					TRUE	inactive	18.8834	-60.1497	FALSE	>					TRUE
1053495317	compound_15800	2	3932	6.25636	1.98372	315.385	1681021	220737	8931.5	5812.5	20511	4.5%<HDR<50%										Increasing %HDR	Sigmoidal	Decreasing %NHEJ	Sigmoidal	Decreasing	HDR+/NHEJ-	No	No	2017-08-22	A	N	A	=	-6.66902	20.1419	206.535	1.12735	TRUE	increasing	206.466	15.3511	FALSE	=	-7.19396	2.7874	-79.2896	1.40803	TRUE
1053495508	compound_15812	2	7073	5.71186	4.48183	127.445	2015808	363142	7115	4212	20471	4.5%<HDR<50%										Increasing %HDR	Sigmoidal	Decreasing %NHEJ	Sigmoidal	Decreasing	HDR+/NHEJ-	No	Yes	2017-08-22	A	N	A	=	-6.22857	12.991	121.172	3.43376	TRUE	increasing	120.808	-10.8682	FALSE	=	-6.33321	5.57515	-75	1.77123	TRUE
1053495331	compound_15849	2	3539	4.7471	15.089	31.4607	1726204	451374	9790	7061	18554			4.5%<HDR<50%+>15% NHEJ								Decreasing %HDR	No fit - effect on few points	Likely %NHEJ-increase	No fit - effect on few points	Decreasing	HDR-/NHEJ?	Yes	Yes	2017-08-28	N	A	N	>					TRUE	inactive	11.7631	-38.7961	FALSE	>					TRUE
1053495317	compound_15942	2	1765	9.0085	1.75637	512.903	1735556	98193	10490	7262	20528	4.5%<HDR<50%										Increasing %HDR	Sigmoidal	Decreasing %NHEJ	Sigmoidal	Decreasing	HDR+/NHEJ-	No	No	2017-08-22	A	N	A	=	-6.86198	21.2499	200	1.55096	TRUE	increasing	194.698	0.876372	FALSE	=	-7.31315	-3.73519	-75.8768	2.80913	TRUE
1053495317	compound_15955	2	2590	6.87259	2.62548	261.765	2168462	184138	10670.5	7250	20507	4.5%<HDR<50%										Increasing %HDR	Sigmoidal	Decreasing %NHEJ	Sigmoidal	Decreasing	HDR+/NHEJ-	No	No	2017-08-22	A	N	A	=	-6.90893	13.1953	100	4	TRUE	increasing	111.873	-4.64877	FALSE	=	-6.98006	5.21653	-75.3494	1.83651	TRUE
1053495263	compound_15991	2	2173	38.5182	11.3208	340.244	59993	219864	37655	11582	20515		4.5%<HDR<50%; 8-15% NHEJ									False positive	-	Decreasing %NHEJ	Sigmoidal	Decreasing	HDR-false+/NHEJ-	False positive	No	2017-08-22	A	N	A						TRUE	undefined	998.433	-16.1408	FALSE	=	-6.73398	6.2502	-25	2.37936	TRUE
1053495560	compound_16041	2	7092	4.52623	11.6187	38.9563	1152731	514936	19675	15749.5	20058		4.5%<HDR<50%; 8-15% NHEJ									%HDR inactive	-	%NHEJ-inactive	-	Decreasing	HDR0/NHEJ0	%HDR inactive	%NHEJ-inactive	2017-08-28	N	N	N	>					TRUE	inactive	10.2373	-18.0345	FALSE	>					TRUE
1053496338	compound_16042	2	2264	1.72262	16.0336	10.7438	1209188	256016	7803.5	4347.5	389				>15% HNEJ							Decreasing %HDR	No fit - non-sigmoidal	%NHEJ-inactive	-	Decreasing	HDR-/NHEJ0	Yes	%NHEJ-inactive	2017-08-22	N	N	N	>					TRUE	inactive	19.3504	-54.9435	FALSE	>					TRUE
1053496352	compound_16072	2	7133	4.55629	12.8277	35.5191	2124267	529580	13110	7577	19885		4.5%<HDR<50%; 8-15% NHEJ									%HDR inactive	-	%NHEJ-inactive	-	None	HDR0/NHEJ0	%HDR inactive	%NHEJ-inactive	2017-08-22	N	N	N	>					TRUE	inactive	14.4875	-10.1819	FALSE	>					TRUE
1053495409	compound_16098	2	5483	4.90607	6.20099	79.1176	2122079	601632	10313	6989	20375	4.5%<HDR<50%										Increasing %HDR	Sigmoidal	Decreasing %NHEJ	Sigmoidal	None	HDR+/NHEJ-	No	No	2017-08-22	A	N	A	=	-7.21708	0	100	0.763741	TRUE	increasing	92.8144	-10.178	FALSE	=	-7.77292	6.61528	-51.5275	2.95148	TRUE
1053495515	compound_16130	2	3899	5.12952	6.30931	81.3008	1644276	355280	9036	6142	20389	4.5%<HDR<50%										%HDR inactive	-	%NHEJ-inactive	-	Decreasing	HDR0/NHEJ0	%HDR inactive	%NHEJ-inactive	2017-08-28	N	N	A	>					TRUE	inactive	48.9899	-18.8848	FALSE	>					TRUE
1053495584	compound_16150	2	4458	4.66577	5.22656	89.2704	1989866	428185	9352.5	6192	20421	4.5%<HDR<50%										Increasing %HDR	Sigmoidal	Decreasing %NHEJ	Sigmoidal	Decreasing	HDR+/NHEJ-	No	No	2017-08-28	A	N	A	=	-6.52896	10	60	1.41527	TRUE	increasing	61.1174	-3.97899	FALSE	=	-6.86159	11.0143	-54.6694	1.55006	TRUE
1053495324	compound_16186	2	2871	0.835946	16.2661	5.13919	2459836	725990	9230	7762	234				>15% HNEJ							Decreasing %HDR	No fit - non-sigmoidal	Increasing %NHEJ	No fit - effect on few points	Decreasing	HDR-/NHEJ+	Yes	Yes	2017-08-22	N	A	N	>					TRUE	inactive	3.36277	-52.0389	FALSE	>					TRUE
1053495805	compound_16287	2	10617	2.83508	24.2912	11.6712	1733677	138178	12231	15280	432				>15% HNEJ							%HDR inactive	-	False positive	-	None	HDR0/NHEJ-false+	%HDR inactive	False positive	2017-08-28	N	A	N	>					TRUE	inactive	10.1062	-41.1991	FALSE						TRUE
1053496109	compound_16745	2	4156	2.95958	81.4244	3.63475	2287420	40218.5	12771.5	35064.5	213											%HDR inactive	-	False positive	-	None	HDR0/NHEJ-false+	%HDR inactive	False positive	2017-08-28	N	A	N	>					TRUE	inactive	17.2965	-12.5263	FALSE	>					TRUE
1053495713	compound_16756	2	5964	3.75587	15.4762	24.2687	1834332	573184	7805	5396.5	6161				>15% HNEJ							%HDR inactive	-	%NHEJ-inactive	-	None	HDR0/NHEJ0	%HDR inactive	%NHEJ-inactive	2017-08-22	N	N	N	>					TRUE	inactive	18.5159	-9.59566	FALSE	>					TRUE
1053495232	compound_16922	2	2032	4.57677	3.49409	130.986	1132540	141216	11045.5	7951.5	20473	4.5%<HDR<50%										Increasing %HDR	Sigmoidal	Decreasing %NHEJ	Sigmoidal	Decreasing	HDR+/NHEJ-	Yes	No	2017-08-22	A	N	A	=	-6.66602	2.14643	100	0.92935	TRUE	increasing	58.5645	-9.50747	FALSE	=	-7.46064	-3.86236	-64.5493	3.15359	TRUE
1053495881	compound_16951	2	10009	7.8929	11.2599	70.0976	129892	520148	31699	18821	20345		4.5%<HDR<50%; 8-15% NHEJ									False positive	-	%NHEJ-inactive	-	None	HDR-false+/NHEJ0	False positive	%NHEJ-inactive	2017-08-28	A	N	A	>					TRUE	inactive	141.835	-10.6556	FALSE	>					TRUE
1053495263	compound_16961	2	3446	2.32153	15.5252	14.9533	1852807	642067	9391	6419	635				>15% HNEJ							%HDR inactive	-	%NHEJ-inactive	-	None	HDR0/NHEJ0	%HDR inactive	%NHEJ-inactive	2017-09-05	N	N	N	>					TRUE	inactive	-1.41589	-15.4927		>					TRUE
1053496130	compound_17006	2	4728	5.11844	13.1345	38.9694	837230	512404	20941.5	8920	20059		4.5%<HDR<50%; 8-15% NHEJ									False positive	-	%NHEJ-inactive	-	Decreasing	HDR-false+/NHEJ0	False positive	%NHEJ-inactive	2017-08-28	A	N	A						TRUE	undefined	205.633	-19.1674	FALSE	>					TRUE
1053496383	compound_17042	2	2474	4.60792	14.6322	31.4917	1515930	403358	7893.5	5625.5	18577		4.5%<HDR<50%; 8-15% NHEJ									%HDR inactive	-	Increasing %NHEJ	Sigmoidal	Decreasing	HDR0/NHEJ+	%HDR inactive	Yes	2017-08-28	N	A	N	>					TRUE	inactive	14.4959	-16.7412	FALSE	=	-5.63652	6.77531	100	3.35612	TRUE
1053495713	compound_17142	2	2768	4.1185	16.2934	25.2772	800931	265715	10048	7905	8146				>15% HNEJ							%HDR inactive	-	%NHEJ-inactive	-	Decreasing	HDR0/NHEJ0	%HDR inactive	%NHEJ-inactive	2017-08-28	N	N	A	>					TRUE	inactive	5.78565	-8.18648	FALSE	>					TRUE
1053496338	compound_17192	2	4083	4.50649	5.02082	89.7561	1432992	430938	17169	9921	20422	4.5%<HDR<50%										Increasing %HDR	No fit - non-sigmoidal	Decreasing %NHEJ	Sigmoidal	Decreasing	HDR+/NHEJ-	Yes	No	2017-08-28	A	N	A	>					TRUE	inactive	89.2648	-17.7586	FALSE	=	-6.90264	4.27283	-48.725	1.57356	TRUE
1053495232	compound_17197	2	9094	4.64042	5.5751	83.2347	1807536	432733	9138.5	6157.5	20398	4.5%<HDR<50%										Increasing %HDR	Sigmoidal	Decreasing %NHEJ	Sigmoidal	Decreasing	HDR+/NHEJ-	Yes	No	2017-08-28	A	N	A	=	-6.41344	-5.81884	100	1.19624	TRUE	increasing	98.9845	-19.5528	FALSE	=	-7.27182	-3.47596	-65.6072	1.02668	TRUE
1053496406	compound_17225	2	5444	4.79427	5.21675	91.9014	1234426	313630	9458.5	6610	20426	4.5%<HDR<50%										%HDR inactive	-	Decreasing %NHEJ	Sigmoidal	Decreasing	HDR0/NHEJ-	%HDR inactive	No	2017-08-28	N	N	A	>					TRUE	inactive	15.8438	-5.96984	FALSE	=	-6.53218	5.88385	-58.3831	1.22816	TRUE
1053495959	compound_17226	2	6044	4.69888	5.72469	82.0809	1472833	308549	10111	6847	20392	4.5%<HDR<50%										Increasing %HDR	Sigmoidal	Decreasing %NHEJ	Sigmoidal	Decreasing	HDR+/NHEJ-	Yes	Yes	2017-08-28	A	N	A	=	-5.70161	1.75653	100	2.59736	TRUE	increasing	100.403	-2.15358	FALSE	=	-6.25924	-5.75059	-57.159	2.57533	TRUE
1053495744	compound_17262	2	4344	4.55801	5.63996	80.8163	1786674	510099	9555	5896	20387	4.5%<HDR<50%										Increasing %HDR	Non-sigmoidal	Decreasing %NHEJ	Sigmoidal	Decreasing	HDR+/NHEJ-	Yes	Yes	2017-08-28	A	N	A	=	-7.5181	0	63.8026	4	TRUE	increasing	71.9627	-3.64473	FALSE	=	-8.40802	7.01006	-46.9513	1.2573	TRUE
1053495232	compound_17269	2	5608	4.63623	6.22325	74.4986	2030100	399275	12344.5	8494	20362	4.5%<HDR<50%										Increasing %HDR	No fit - non-sigmoidal	Decreasing %NHEJ	Sigmoidal	None	HDR+/NHEJ-	No	No	2017-08-28	A	N	A	>					TRUE	inactive	66.4572	-2.67425	FALSE	=	-6.47648	2.55235	-52.4473	3.45108	TRUE
1053496161	compound_17289	2	2153	3.48351	15.281	22.7964	1427361	445888	10880	7951	3836				>15% HNEJ							%HDR inactive	-	%NHEJ-inactive	-	None	HDR0/NHEJ0	%HDR inactive	%NHEJ-inactive	2017-08-28	N	N	N	>					TRUE	inactive	9.6253	-12.9868	FALSE	>					TRUE
1053495379	compound_17332	2	6744	4.59668	12.3962	37.0813	1918229	504464	9524	6383.5	19990		4.5%<HDR<50%; 8-15% NHEJ									%HDR inactive	-	%NHEJ-inactive	-	None	HDR0/NHEJ0	%HDR inactive	%NHEJ-inactive	2017-08-28	N	N	N	>					TRUE	inactive	9.84735	-22.5468	FALSE	>					TRUE
1053495713	compound_17354	2	6420	3.14642	15.3427	20.5076	1674144	542099	6617	4512	1854				>15% HNEJ							%HDR inactive	-	%NHEJ-inactive	-	None	HDR0/NHEJ0	%HDR inactive	%NHEJ-inactive	2017-09-05	N	N	N	>					TRUE	inactive	7.81999	-16.5375		>					TRUE
1053495799	compound_17373	2	8330	2.71308	15.054	18.0223	1595880	491931	8274	5533	1005				>15% HNEJ							%HDR inactive	-	%NHEJ-inactive	-	Decreasing	HDR0/NHEJ0	%HDR inactive	%NHEJ-inactive	2017-08-28	N	N	N	>					TRUE	inactive	-2.70779	-21.6739	FALSE	>					TRUE
1053495386	compound_17375	2	4412	4.57842	5.71169	80.1587	1599932	354886	9942.5	6672	20385	4.5%<HDR<50%										Increasing %HDR	No fit - non-sigmoidal	Decreasing %NHEJ	Sigmoidal	Decreasing	HDR+/NHEJ-	Yes	No	2017-08-28	A	N	A						TRUE	undefined	92.5544	-15.8261	FALSE	=	-7.93739	-1.95847	-45.9183	4	TRUE
1053496154	compound_17384	2	3321	2.13791	16.0193	13.3459	550802	147280	8489	6139	527				>15% HNEJ							%HDR inactive	-	%NHEJ-inactive	-	Decreasing	HDR0/NHEJ0	%HDR inactive	%NHEJ-inactive	2017-08-22	N	N	N	>					TRUE	inactive	29.9766	-28.1859	FALSE	>					TRUE
1053496123	compound_17402	2	1489	4.83546	12.7602	37.8947	801666	338666	17918	14177	20031		4.5%<HDR<50%; 8-15% NHEJ									%HDR inactive	-	%NHEJ-inactive	-	Decreasing	HDR0/NHEJ0	%HDR inactive	%NHEJ-inactive	2017-08-22	N	N	N	>					TRUE	inactive	34.4568	3.47911	FALSE	>					TRUE
1053496390	compound_17406	2	1059	2.92729	17.186	17.033	92963	529528	10861	8487	846				>15% HNEJ							%HDR inactive	-	%NHEJ-inactive	-	Decreasing	HDR0/NHEJ0	%HDR inactive	%NHEJ-inactive	2017-08-22	N	N	N	>					TRUE	inactive	7.6732	-14.4194	FALSE	>					TRUE
1053495263	compound_17411	2	1379	6.45395	3.48078	185.417	2207936	184276	10609	7752	20488	4.5%<HDR<50%										Increasing %HDR	No fit - non-sigmoidal	Decreasing %NHEJ	Sigmoidal	Decreasing	HDR+/NHEJ-	Yes	No	2017-08-28	A	N	A						TRUE	undefined	139.284	-10.9806	FALSE	=	-7.27543	9.75195	-81.2083	0.919682	TRUE
1053496338	compound_17452	2	4324	4.71785	5.34228	88.3117	1560119	523147	15128	9497	20416	4.5%<HDR<50%										Increasing %HDR	Sigmoidal	Decreasing %NHEJ	Sigmoidal	Decreasing	HDR+/NHEJ-	No	No	2017-08-22	A	N	A	=	-7.85506	0	53.9351	4	TRUE	increasing	62.3477	-24.2501	FALSE	=	-8.55292	0	-54.1153	1.41922	TRUE
1053496406	compound_17476	2	2291	1.96421	16.6303	11.811	410441	347649	9660	6859	443				>15% HNEJ							%HDR inactive	-	Increasing %NHEJ	No fit - effect on few points	Decreasing	HDR0/NHEJ+	%HDR inactive	Yes	2017-09-05	N	A	N	>					TRUE	inactive	13.3792	-25.6617		>					TRUE
1053496109	compound_17499	2	4064	4.6752	5.65945	82.6087	2182275	434990	10806.5	7157	20397	4.5%<HDR<50%										Increasing %HDR	Sigmoidal	Decreasing %NHEJ	Sigmoidal	Decreasing	HDR+/NHEJ-	No	No	2017-08-28	A	N	A	=	-7.67113	9.24687	70.6273	4	TRUE	increasing	77.0806	-3.37915	FALSE	=	-7.75535	-1.85625	-53.156	2.34443	TRUE
1053495508	compound_17505	2	4444	5.35554	6.05311	88.4758	1653711	486962	11262	7886.5	20417	4.5%<HDR<50%										Increasing %HDR	Sigmoidal	Decreasing %NHEJ	Sigmoidal	Decreasing	HDR+/NHEJ-	No	No	2017-08-28	A	N	A	=	-7.94569	-4.84619	101.849	4	TRUE	increasing	115.043	-13.5345	FALSE	=	-8.24756	1.40849	-48.2576	2.36276	TRUE
1053495386	compound_17534	2	4207	1.9729	16.8053	11.7398	746730	294757	7647	5173	435				>15% HNEJ							%HDR inactive	-	%NHEJ-inactive	-	Decreasing	HDR0/NHEJ0	%HDR inactive	%NHEJ-inactive	2017-09-05	N	N	N	>					TRUE	inactive	14.5655	-21.0471		>					TRUE
1053495263	compound_17549	2	5030	4.91054	5.5666	88.2143	1838971	460570	9199	5838	20415	4.5%<HDR<50%										%HDR inactive	-	Decreasing %NHEJ	Sigmoidal	Decreasing	HDR0/NHEJ-	%HDR inactive	No	2017-08-28	N	N	A	>					TRUE	inactive	35.5887	-13.086	FALSE	=	-6.59962	-0.394809	-49.2043	1.90021	TRUE
1053495744	compound_17561	2	3576	2.18121	21.2248	10.2767	1023068	349604	8372.5	6240	377				>15% HNEJ							%HDR inactive	-	%NHEJ-inactive	-	Decreasing	HDR0/NHEJ0	%HDR inactive	%NHEJ-inactive	2017-09-05	N	N	N	>					TRUE	inactive	34.3815	-12.6061		>					TRUE
1053495973	compound_17569	2	1058	1.79584	15.5009	11.5854	92519	479481	11777.5	8142	427				>15% HNEJ							Decreasing %HDR	No fit - effect on few points	Increasing %NHEJ	No fit - no plateau	Decreasing	HDR-/NHEJ+	Yes	Yes	2017-09-05	N	A	N	>					TRUE	inactive	19.862	-34.073		>					TRUE
1053496130	compound_17602	2	2800	1.35714	16.25	8.35165	1551938	425610	10378	7211.5	317				>15% HNEJ							%HDR inactive	-	%NHEJ-inactive	-	Decreasing	HDR0/NHEJ0	%HDR inactive	%NHEJ-inactive	2017-09-05	N	N	N	>					TRUE	inactive	11.1367	-14.2521		>					TRUE
1053496383	compound_17615	2	3058	2.9431	19.6861	14.9502	1855146	602758	11220.5	8014	634				>15% HNEJ							Likely %HDR-increase	No fit - effect on few points	Increasing %NHEJ	No fit - non-sigmoidal	Decreasing	HDR?/NHEJ+	Yes	Yes	2017-08-28	A	A	N	>					TRUE	inactive	42.7842	-7.53538	FALSE	>					TRUE
1053496437	compound_17635	2	5952	46.623	9.00538	517.724	136755	491656	52688.5	20996	20531		4.5%<HDR<50%; 8-15% NHEJ									Likely %HDR-increase	No fit - effect on few points	%NHEJ-inactive	-	None	HDR?/NHEJ0	No	%NHEJ-inactive	2017-08-22	A	N	A						TRUE	undefined	1166.24	-11.854	FALSE	>					TRUE
1053495232	compound_17644	2	1057	0.946074	15.7048	6.0241	324180	705201	9103	5749	255				>15% HNEJ							%HDR inactive	-	%NHEJ-inactive	-	Decreasing	HDR0/NHEJ0	%HDR inactive	%NHEJ-inactive	2017-08-28	N	N	N	>					TRUE	inactive	1.40041	-35.4871	FALSE	>					TRUE
1053496338	compound_17657	2	2649	4.98301	6.22877	80	1553192	709787	13058	8413	20383	4.5%<HDR<50%										Increasing %HDR	Sigmoidal	Decreasing %NHEJ	Sigmoidal	Decreasing	HDR+/NHEJ-	No	No	2017-08-22	A	N	A	=	-6.76344	20.0144	80	1.01016	TRUE	increasing	82.9187	15.2258	FALSE	=	-7.02637	0.353295	-58.2644	1.25642	TRUE
1053496277	compound_17715	2	2005	4.93766	5.88529	83.8983	2370213	480364	12051	8131	20403	4.5%<HDR<50%										Increasing %HDR	Sigmoidal	Decreasing %NHEJ	Sigmoidal	Decreasing	HDR+/NHEJ-	No	No	2017-08-22	A	N	A	=	-7.91588	0	90	0.830445	TRUE	increasing	107.254	5.9572	FALSE	=	-8.65816	0	-53.3579	2.05364	TRUE
1053496420	compound_17746	2	3892	4.80473	5.54985	86.5741	1294942	507191	11069.5	7902	20410	4.5%<HDR<50%										Increasing %HDR	Sigmoidal	Decreasing %NHEJ	Sigmoidal	Decreasing	HDR+/NHEJ-	No	No	2017-08-28	A	N	A	=	-8.68863	-22.0493	100	2.49442	TRUE	increasing	113.945	-20.6059	FALSE	=	-9.25476	0	-51.0454	2.15856	TRUE
1053495324	compound_17775	2	1312	4.57317	5.79268	78.9474	1568499	205592	8434.5	5837.5	20374	4.5%<HDR<50%										Increasing %HDR	Sigmoidal	Decreasing %NHEJ	Sigmoidal	Decreasing	HDR+/NHEJ-	No	No	2017-08-28	A	N	A	=	-8.6445	-11.3903	47.5999	2.96056	TRUE	increasing	61.0276	-13.1396	FALSE	=	-8.79472	0	-48.4161	3.02255	TRUE
1053496338	compound_17776	2	2551	5.80165	5.29204	109.63	1509569	584963	12027	7751	20460	4.5%<HDR<50%										Increasing %HDR	Sigmoidal	Decreasing %NHEJ	Sigmoidal	Decreasing	HDR+/NHEJ-	No	No	2017-08-28	N	N	A	=	-8.62013	-10	30	2.11374	TRUE	increasing	32.6851	-11.8025	FALSE	=	-8.86848	0	-56.6279	2.39522	TRUE
1053495232	compound_17795	2	9299	4.68868	5.85009	80.1471	2313958	427996	8898	5830	20384	4.5%<HDR<50%										Increasing %HDR	No fit - non-sigmoidal	Decreasing %NHEJ	Sigmoidal	Decreasing	HDR+/NHEJ-	Yes	No	2017-08-28	A	N	A	>					TRUE	inactive	102.801	-10.0954	FALSE	=	-6.2522	-0.177274	-53.2718	2.30416	TRUE
1053496420	compound_17797	2	4708	5.24639	5.96856	87.9004	719835	451570	13420.5	9271	20413	4.5%<HDR<50%										Increasing %HDR	Sigmoidal	Decreasing %NHEJ	Sigmoidal	Decreasing	HDR+/NHEJ-	No	No	2017-08-28	A	N	A	=	-9.16019	0	61.548	2.41481	TRUE	increasing	90.2681	8.85936	FALSE	=	-9.27761	0	-55.5393	2.39572	TRUE
1053496437	compound_17813	2	2982	4.62777	4.59423	100.73	1413464	359292	13408	10107	20451	4.5%<HDR<50%										Increasing %HDR	Sigmoidal	Decreasing %NHEJ	Sigmoidal	Decreasing	HDR+/NHEJ-	No	No	2017-08-28	A	N	A	=	-8.74024	0	62.3693	2.33584	TRUE	increasing	65.1175	0.666379	FALSE	=	-9.04339	0	-50.2085	1.62308	TRUE
1053496437	compound_17815	2	1781	5.89556	4.49186	131.25	610569	293652	14131	10445	20474	4.5%<HDR<50%										Increasing %HDR	Sigmoidal	Decreasing %NHEJ	Sigmoidal	Decreasing	HDR+/NHEJ-	No	No	2017-08-22	A	N	A	=	-8.45235	6.04553	56.0455	3.35519	TRUE	increasing	65.8529	4.92034	FALSE	=	-8.48542	0	-49.6024	4	TRUE
1053496437	compound_17816	2	1613	5.20769	4.71172	110.526	1019134	551771	14749	11194	20462	4.5%<HDR<50%										%HDR inactive	-	%NHEJ-inactive	-	Decreasing	HDR0/NHEJ0	%HDR inactive	%NHEJ-inactive	2017-08-28	N	N	N	>					TRUE	inactive	9.55755	-7.92571	FALSE	>					TRUE
1053496451	compound_17823	2	2202	0.862852	16.485	5.23416	95839	713969	10333.5	8282.5	236				>15% HNEJ							Decreasing %HDR	No fit - effect on few points	%NHEJ-inactive	-	Decreasing	HDR-/NHEJ0	Yes	%NHEJ-inactive	2017-08-22	N	N	N	>					TRUE	inactive	14.5948	-49.5805	FALSE	>					TRUE
1053495676	compound_17824	2	4796	1.5221	15.0542	10.1108	105421	542464	11590.5	8491	372				>15% HNEJ							Decreasing %HDR	No fit - effect on few points	Increasing %NHEJ	No fit - no plateau	Decreasing	HDR-/NHEJ+	Yes	Yes	2017-08-28	N	A	N	>					TRUE	inactive	23.5862	-55.7776	FALSE	>					TRUE
1053496451	compound_17849	2	7272	4.66172	6.69692	69.6099	1646529	464717	7936.5	5300	20341	4.5%<HDR<50%										%HDR inactive	-	Decreasing %NHEJ	No fit - effect on few points	None	HDR0/NHEJ-	%HDR inactive	No	2017-08-22	N	N	N	>					TRUE	inactive	29.7697	-27.8949	FALSE	>					TRUE
1053495676	compound_17861	2	6553	4.95956	6.16512	80.4455	1621784	422610	12690	10640	20386	4.5%<HDR<50%										Increasing %HDR	Sigmoidal	Decreasing %NHEJ	Sigmoidal	Decreasing	HDR+/NHEJ-	No	No	2017-08-22	A	N	A	=	-7.07784	14.4674	75.2501	1.97016	TRUE	increasing	81.3632	1.20443	FALSE	=	-7.95493	-3.43563	-53.4259	1.44928	TRUE
1053495751	compound_17915	2	2063	1.69656	16.0446	10.574	1177730	416370	7585	5509	384				>15% HNEJ							%HDR inactive	-	Increasing %NHEJ	No fit - effect on few points	Decreasing	HDR0/NHEJ+	%HDR inactive	Yes	2017-08-28	N	A	N	>					TRUE	inactive	22.1021	-28.62	FALSE	>					TRUE
1053496451	compound_17965	2	6223	3.74417	15.1856	24.6561	1808826	403513	7755	7036	6892				>15% HNEJ							%HDR inactive	-	Increasing %NHEJ	No fit - effect on few points	None	HDR0/NHEJ+	%HDR inactive	No	2017-09-05	N	A	N	>					TRUE	inactive	37.4489	-3.13044		>					TRUE
1053495713	compound_17991	2	1125	7.37778	24	30.7407	1137038	199186	14024	14392	17971			4.5%<HDR<50%+>15% NHEJ								%HDR inactive	-	Increasing %NHEJ	No fit - no plateau	Decreasing	HDR0/NHEJ+	%HDR inactive	Yes	2017-08-28	N	A	N	>					TRUE	inactive	66.7099	-32.1861	FALSE	>					TRUE
1053496444	compound_18016	2	2281	4.64708	9.64489	48.1818	749888	399565	14328	11625	20202		4.5%<HDR<50%; 8-15% NHEJ									False positive	-	%NHEJ-inactive	-	Decreasing	HDR-false+/NHEJ0	False positive	%NHEJ-inactive	2017-08-28	A	N	A	>					TRUE	inactive	46.1373	-3.29457	FALSE	>					TRUE
1053495782	compound_18076	2	1954	3.53122	17.4514	20.2346	2720050	535290	12363.5	9846	1696				>15% HNEJ							%HDR inactive	-	Increasing %NHEJ	No fit - non-sigmoidal	Decreasing	HDR0/NHEJ+	%HDR inactive	Yes	2017-09-05	N	A	N	>					TRUE	inactive	25.9609	-3.70583		>					TRUE
1053496437	compound_18099	2	7236	3.26147	15.0774	21.6315	1816344	421823	9992.5	7300	2590				>15% HNEJ							False positive	-	Increasing %NHEJ	No fit - non-sigmoidal	Decreasing	HDR-false/NHEJ+	False positive	Yes	2017-08-28	A	A	N	>					TRUE	inactive	62.2376	-10.6404	FALSE	>					TRUE
1053496154	compound_18124	2	1091	1.92484	16.9569	11.3514	2075941	603170	7387	4981	416				>15% HNEJ							%HDR inactive	-	Increasing %NHEJ	No fit - non-sigmoidal	Decreasing	HDR0/NHEJ+	%HDR inactive	Yes	2017-08-28	N	A	N	>					TRUE	inactive	12.744	-11.0341	FALSE	>					TRUE
1053496420	compound_18156	2	2780	5.14389	14.9281	34.4578	107077	290309	29520.5	30230.5	19739		4.5%<HDR<50%; 8-15% NHEJ									%HDR inactive	-	%NHEJ-inactive	-	Decreasing	HDR0/NHEJ0	%HDR inactive	%NHEJ-inactive	2017-08-28	N	N	A	>					TRUE	inactive	11.3746	-16.8817	FALSE	>					TRUE
1053496420	compound_18173	2	6838	2.29599	91.0793	2.52087	2318408	51125	10815.5	46740	197											Decreasing %HDR	No fit - effect on few points	False positive	-	Increasing	HDR-/NHEJ-false+	No - Increase in cell count more potent than decrease in %HDR	False positive	2017-08-28	N	A	N	>					TRUE	inactive	5.08349	-83.693	FALSE	=	-6.00537	3.67562	900	1.72067	TRUE
1053496338	compound_18238	2	4039	1.23793	15.8703	7.80031	1133398	337132	9823	5784	298				>15% HNEJ							Decreasing %HDR	No fit - effect on few points	Likely %NHEJ-increase	No fit - effect on few points	Decreasing	HDR-/NHEJ?	Yes	Yes	2017-08-28	N	A	N	>					TRUE	inactive	12.4921	-47.6704	FALSE	>					TRUE
1053496338	compound_18288	2	2890	2.11073	16.5052	12.7883	1151842	550369	11445.5	7363	488				>15% HNEJ							%HDR inactive	-	Increasing %NHEJ	No fit - effect on few points	Decreasing	HDR0/NHEJ+	%HDR inactive	Yes	2017-08-28	N	A	N	>					TRUE	inactive	18.3229	-10.6548	FALSE	>					TRUE
1053496017	compound_18314	2	3027	2.31252	17.3769	13.308	1247380	499712	8083	6071	522				>15% HNEJ							Decreasing %HDR	No fit - non-sigmoidal	Increasing %NHEJ	No fit - effect on few points	Decreasing	HDR-/NHEJ+	Yes	Yes	2017-08-28	N	A	N	>					TRUE	inactive	7.26229	-75.4304	FALSE	>					TRUE
1053495331	compound_18330	2	2935	1.83986	15.1618	12.1348	1171005	404606	8412	6468	454				>15% HNEJ							Decreasing %HDR	No fit - non-sigmoidal	False positive	-	Decreasing	HDR-/NHEJ-false+	Yes	False positive	2017-08-28	N	A	N	>					TRUE	inactive	26.1895	-57.7695	FALSE	>					TRUE
1053496208	compound_18331	2	2923	1.43688	17.5505	8.18713	1466946	450690	10240	7968	310				>15% HNEJ							%HDR inactive	-	Increasing %NHEJ	No fit - no plateau	Decreasing	HDR0/NHEJ+	%HDR inactive	Yes	2017-08-28	N	A	N	>					TRUE	inactive	2.11384	-24.6528	FALSE	>					TRUE
1053495416	compound_18424	2	5279	2.78462	15.9121	17.5	1753631	526076	9776	6711	927				>15% HNEJ							Decreasing %HDR	No fit - effect on few points	Increasing %NHEJ	Sigmoidal	Decreasing	HDR-/NHEJ+	Yes	No	2017-08-28	N	A	N	>					TRUE	inactive	-0.769563	-42.143	FALSE	=	-6.76205	1.3863	31.88	1.9954	TRUE
1053495577	compound_18453	2	6183	2.32897	15.0898	15.4341	1338888	286645	8150	5821	668				>15% HNEJ							%HDR inactive	-	%NHEJ-inactive	-	Decreasing	HDR0/NHEJ0	%HDR inactive	%NHEJ-inactive	2017-08-22	N	N	N	>					TRUE	inactive	10.7978	-38.4433	FALSE	>					TRUE
1053495737	compound_18477	2	1824	1.26096	20.3947	6.1828	145835	375108	9619.5	7591.5	258				>15% HNEJ							%HDR inactive	-	Increasing %NHEJ	No fit - effect on few points	Decreasing	HDR0/NHEJ+	%HDR inactive	No	2017-08-22	N	A	N	>					TRUE	inactive	2.09481	-37.8159	FALSE	>					TRUE
1053495737	compound_18481	2	1194	6.44891	13.1491	49.0446	168785	100025	14829.5	10742	20206		4.5%<HDR<50%; 8-15% NHEJ									%HDR inactive	-	%NHEJ-inactive	-	Decreasing	HDR0/NHEJ0	%HDR inactive	%NHEJ-inactive	2017-09-05	N	N	N	>					TRUE	inactive	4.65763	2.63601		>					TRUE
1053496109	compound_18487	2	1693	1.0632	15.7118	6.76692	243992	203689	9003	6002	269				>15% HNEJ							Decreasing %HDR	No fit - non-sigmoidal	Likely %NHEJ-increase	No fit - effect on few points	Decreasing	HDR-/NHEJ?	Yes	Yes	2017-08-28	N	A	N	>					TRUE	inactive	19.1537	-52.4153	FALSE	>					TRUE
1053495751	compound_18495	2	1689	1.53937	20.7815	7.40741	806821	458198	9423	7122	288				>15% HNEJ							%HDR inactive	-	Increasing %NHEJ	No fit - effect on few points	Decreasing	HDR0/NHEJ+	%HDR inactive	Yes	2017-08-22	N	A	N	>					TRUE	inactive	35.4538	-18.3618	FALSE	>					TRUE
1053495744	compound_18643	2	7548	2.82194	15.3948	18.3305	1836334	505474	6951	4877	1069				>15% HNEJ							%HDR inactive	-	Increasing %NHEJ	No fit - no plateau	Decreasing	HDR0/NHEJ+	%HDR inactive	Yes	2017-08-28	N	A	N	>					TRUE	inactive	13.064	-19.4411	FALSE	>					TRUE
1053495744	compound_18646	2	5063	2.78491	15.4256	18.0538	1603624	438988	7405	5401	1010				>15% HNEJ							Decreasing %HDR	No fit - effect on few points	%NHEJ-inactive	-	Decreasing	HDR-/NHEJ0	No	%NHEJ-inactive	2017-09-05	N	N	N	>					TRUE	inactive	15.0402	-33.7576		>					TRUE
1053495492	compound_18745	2	8288	7.4083	10.9797	67.4725	53544	421158	19352.5	6466	20333		4.5%<HDR<50%; 8-15% NHEJ									%HDR inactive	-	%NHEJ-inactive	-	None	HDR0/NHEJ0	%HDR inactive	%NHEJ-inactive	2017-08-22	N	N	N	>					TRUE	inactive	11.2259	-0.552787	FALSE	>					TRUE
1053495492	compound_18757	2	5331	3.41399	15.3817	22.1951	2045700	500469	9865	7603	3123				>15% HNEJ							%HDR inactive	-	Increasing %NHEJ	No fit - no plateau	Decreasing	HDR0/NHEJ+	%HDR inactive	Yes	2017-08-22	N	A	N	>					TRUE	inactive	13.593	-26.0619	FALSE	>					TRUE
1053496161	compound_18761	2	4542	3.03831	22.7873	13.3333	2072831	216691	13738	19119.5	525				>15% HNEJ							Decreasing %HDR	No fit - non-sigmoidal	False positive	-	None	HDR-/NHEJ-false+	No	False positive	2017-09-05	N	A	N	>					TRUE	inactive	19.481	-35.9852							TRUE
1053495393	compound_18786	2	11714	4.31108	15.1443	28.4667	2059051	479361	8091.5	5232.5	14844				>15% HNEJ							%HDR inactive	-	%NHEJ-inactive	-	Decreasing	HDR0/NHEJ0	%HDR inactive	%NHEJ-inactive	2017-08-22	N	N	N	>					TRUE	inactive	8.95872	-20.4925	FALSE	>					TRUE
1053495836	compound_18835	2	1113	7.09793	21.8329	32.5103	401565	175194	17277	16762	19166			4.5%<HDR<50%+>15% NHEJ								%HDR inactive	-	Increasing %NHEJ	Sigmoidal	Decreasing	HDR0/NHEJ+	%HDR inactive	Yes	2017-09-05	N	A	N	>					TRUE	inactive	18.9672	-14.3227		=	-6.55562	0	20	4	TRUE
1053495959	compound_18845	2	3554	13.0838	10.2138	128.099	110422	506257	30720.5	24180	20472		4.5%<HDR<50%; 8-15% NHEJ									Likely %HDR-increase	No fit - effect on few points	False positive	-	Decreasing	HDR?/NHEJ-false+	Yes	False positive	2017-08-22	A	A	A	>					TRUE	inactive	53.2205	-22.9915	FALSE	>					TRUE
1053495959	compound_18868	2	7640	5.18325	11.9764	43.2787	498118	410600	10757	7823	20143		4.5%<HDR<50%; 8-15% NHEJ									False positive	-	%NHEJ-inactive	-	None	HDR-false+/NHEJ0	False positive	%NHEJ-inactive	2017-08-28	A	N	A						TRUE	undefined	309.527	-8.73302	FALSE	>					TRUE
1053495393	compound_18888	2	5943	49.8065	11.9468	416.901	47111.5	819140	37930	7230	20525		4.5%<HDR<50%; 8-15% NHEJ									%HDR inactive	-	%NHEJ-inactive	-	None	HDR0/NHEJ0	%HDR inactive	%NHEJ-inactive	2017-08-28	N	N	N	>					TRUE	inactive	11.1691	-31.6596	FALSE	>					TRUE
1053495492	compound_18903	2	7336	2.90349	17.3664	16.719	2322294	594328	10416.5	7707	812				>15% HNEJ							%HDR inactive	-	Likely %NHEJ-increase	No fit - effect on few points	None	HDR0/NHEJ?	%HDR inactive	No	2017-08-28	N	A	N	>					TRUE	inactive	20.7873	-15.1093	FALSE	>					TRUE
1053496444	compound_19027	2	5033	3.27836	15.4977	21.1538	1876250	593003	7992	5672	2238				>15% HNEJ							%HDR inactive	-	%NHEJ-inactive	-	None	HDR0/NHEJ0	%HDR inactive	%NHEJ-inactive	2017-08-28	N	N	N	>					TRUE	inactive	4.69192	-12.8667	FALSE	>					TRUE
1053495324	compound_19127	2	4911	5.29424	5.17206	102.362	1846048	507935	12729	9071	20452	4.5%<HDR<50%										Increasing %HDR	Sigmoidal	Decreasing %NHEJ	Sigmoidal	None	HDR+/NHEJ-	No	No	2017-08-28	A	N	A	=	-7.96913	9.48924	92.5663	2.12898	TRUE	increasing	103.332	6.45994	FALSE	=	-8.46593	3.72095	-47.6899	4	TRUE
1053495324	compound_19160	2	2306	5.68083	3.46921	163.75	721446	269724	12272	8727.5	20485	4.5%<HDR<50%										Likely %HDR-increase	No fit - non-sigmoidal	Decreasing %NHEJ	Sigmoidal	Decreasing	HDR?/NHEJ-	Yes	No	2017-08-28	A	N	A	>					TRUE	inactive	93.6619	-7.75063	FALSE	=	-7.65762	0.296385	-57.6168	2.17237	TRUE
1053495225	compound_19233	2	2133	1.54712	18.2841	8.46154	741516	331026	10608	7407	321				>15% HNEJ							%HDR inactive	-	%NHEJ-inactive	-	Decreasing	HDR0/NHEJ0	%HDR inactive	%NHEJ-inactive	2017-08-28	N	N	N	>					TRUE	inactive	9.17014	-15.3601	FALSE	>					TRUE
1053495225	compound_19246	2	1946	0.822199	16.3926	5.01567	762745	867653	9610	6915	231				>15% HNEJ							%HDR inactive	-	Increasing %NHEJ	No fit - effect on few points	Decreasing	HDR0/NHEJ+	%HDR inactive	Yes	2017-08-22	N	A	N	>					TRUE	inactive	30.7674	-17.4598	FALSE	>					TRUE
1053495256	compound_19343	2	6307	4.8359	5.7238	84.4875	1722827	433971	9119	5786	20405	4.5%<HDR<50%										%HDR inactive	-	%NHEJ-inactive	-	None	HDR0/NHEJ0	%HDR inactive	%NHEJ-inactive	2017-08-22	N	N	N	>					TRUE	inactive	16.3218	-7.51303	FALSE	>					TRUE
1053495256	compound_19358	2	1743	8.77797	19.5066	45	660430	150124	18105	13885	20165			4.5%<HDR<50%+>15% NHEJ								%HDR inactive	-	%NHEJ-inactive	-	Decreasing	HDR0/NHEJ0	%HDR inactive	%NHEJ-inactive	2017-08-28	N	N	N	>					TRUE	inactive	8.97892	-13.183	FALSE	>					TRUE
1053495331	compound_19408	2	1937	7.33092	17.398	42.1365	282534	333727	23326	18516	20124			4.5%<HDR<50%+>15% NHEJ								%HDR inactive	-	False positive	-	Decreasing	HDR0/NHEJ-false+	%HDR inactive	False positive	2017-08-22	N	A	N	>					TRUE	inactive	17.9841	-22.2646	FALSE	>					TRUE
1053495225	compound_19444	2	3189	4.64095	5.4249	85.5491	1663206	336954	11898	7776	20408	4.5%<HDR<50%										Increasing %HDR	Sigmoidal	Decreasing %NHEJ	Sigmoidal	Decreasing	HDR+/NHEJ-	Yes	No	2017-08-28	A	N	A	=	-7.5819	5.39741	80.8666	4	TRUE	increasing	95.241	-0.245146	FALSE	=	-7.85685	1.031	-53.6054	3.38692	TRUE
1053495256	compound_19509	2	3872	4.51963	5.68182	79.5455	1667099	388934	12045.5	8476.5	20376	4.5%<HDR<50%										Increasing %HDR	No fit - non-sigmoidal, No fit - very potent	Decreasing %NHEJ	Sigmoidal	Decreasing	HDR+/NHEJ-	No	No	2017-08-28	A	N	A						TRUE	undefined	70.7314	-8.81046	FALSE	=	-8.74139	0	-46.2743	2.18214	TRUE
1053495324	compound_19526	2	1508	5.96817	3.18302	187.5	1557494	268470	9728	7416	20489	4.5%<HDR<50%										%HDR inactive	-	Decreasing %NHEJ	Sigmoidal	Decreasing	HDR0/NHEJ-	%HDR inactive	No	2017-08-22	N	N	A	>					TRUE	inactive	74.9924	-8.57287	FALSE	=	-7.30604	1.89578	-73.899	0.900926	TRUE
1053495225	compound_19528	2	1030	6.60194	3.30097	200	667274	358998	12928.5	9356	20493	4.5%<HDR<50%										Increasing %HDR	Sigmoidal	Decreasing %NHEJ	Sigmoidal	Decreasing	HDR+/NHEJ-	No	No	2017-08-22	A	N	A	=	-7.97653	0	100	0.705566	TRUE	increasing	81.5805	1.23465	FALSE	=	-8.05384	-5.08918	-53.5208	4	TRUE
1053495225	compound_19590	2	4054	2.5407	19.1416	13.2732	1533748	369632	9179.5	6055	519				>15% HNEJ							%HDR inactive	-	Increasing %NHEJ	Sigmoidal	Decreasing	HDR0/NHEJ+	%HDR inactive	Yes	2017-08-28	N	A	N	>					TRUE	inactive	14.9388	-23.5446	FALSE	=	-6.13885	2.29484	100	1.17934	TRUE
1053495256	compound_19608	2	1170	5.47009	3.58974	152.381	695801	160078	10748.5	8050	20480	4.5%<HDR<50%										Increasing %HDR	No fit - non-sigmoidal	Decreasing %NHEJ	Sigmoidal	Decreasing	HDR+/NHEJ-	Yes	No	2017-08-28	A	N	A						TRUE	undefined	116.44	-6.96328	FALSE	=	-7.94494	-3.09123	-58.6061	2.36361	TRUE
1053495256	compound_19635	2	2274	4.74934	5.23307	90.7563	1180964	306611	11404.5	7822	20424	4.5%<HDR<50%										Likely %HDR-increase	No fit - non-sigmoidal	%NHEJ-inactive	-	Decreasing	HDR?/NHEJ0	No	%NHEJ-inactive	2017-08-28	A	N	A						TRUE	undefined	111.531	1.13107	FALSE						TRUE
1053495263	compound_19652	2	1864	6.33047	14.4313	43.8662	88835	747058	24565	14791.5	20150		4.5%<HDR<50%; 8-15% NHEJ									Decreasing %HDR	No fit - effect on few points	Likely %NHEJ-increase	No fit - effect on few points	Decreasing	HDR-/NHEJ?	Yes	Yes	2017-08-28	N	A	A	>					TRUE	inactive	17.2314	-44.8474	FALSE	>					TRUE
1053495256	compound_19671	2	3887	8.20684	11.577	70.8889	117010	1092219	16483	8858	20349		4.5%<HDR<50%; 8-15% NHEJ									False positive	-	%NHEJ-inactive	-	Decreasing	HDR-false+/NHEJ0	False positive	%NHEJ-inactive	2017-08-22	A	N	A	>					TRUE	inactive	70.0725	-5.51077	FALSE	>					TRUE
1053495256	compound_19695	2	3156	5.86185	2.85171	205.556	1738986	185542	9735	6346.5	20497	4.5%<HDR<50%										Increasing %HDR	No fit - non-sigmoidal	Decreasing %NHEJ	Sigmoidal	Decreasing	HDR+/NHEJ-	Yes	No	2017-08-28	A	N	A						TRUE	undefined	789.895	5.84737	FALSE	=	-6.93462	-2.41289	-83.5327	1.74273	TRUE
1053495225	compound_19705	2	2972	3.70121	16.1171	22.9645	837723	227593	12868.5	9718.5	4051				>15% HNEJ							%HDR inactive	-	Increasing %NHEJ	No fit - effect on few points	Decreasing	HDR0/NHEJ+	%HDR inactive	Yes	2017-08-22	N	A	N	>					TRUE	inactive	3.02044	-25.9469	FALSE	>					TRUE
1053495331	compound_19752	2	3929	2.9015	17.4599	16.6181	1657322	391588	10692	7984	786				>15% HNEJ							%HDR inactive	-	Increasing %NHEJ	No fit - effect on few points	Decreasing	HDR0/NHEJ+	%HDR inactive	Yes	2017-08-22	N	A	N	>					TRUE	inactive	2.8193	-15.505	FALSE	>					TRUE
1053495263	compound_19803	2	1650	1.87879	15.0303	12.5	1051585	193159	8808	5834.5	473				>15% HNEJ							%HDR inactive	-	Increasing %NHEJ	Sigmoidal	Decreasing	HDR0/NHEJ+	%HDR inactive	No	2017-08-22	N	A	N	>					TRUE	inactive	34.7297	-0.716147	FALSE	=	-6.06034	0	30	4	TRUE
1053495263	compound_19834	2	5596	2.93066	15.2073	19.2715	1980914	396652	9418	5679.5	1320				>15% HNEJ							%HDR inactive	-	Increasing %NHEJ	No fit - non-sigmoidal	Decreasing	HDR0/NHEJ+	%HDR inactive	Yes	2017-08-22	N	A	N	>					TRUE	inactive	6.18299	-11.7457	FALSE	>					TRUE
1053495263	compound_19836	2	3438	1.86155	15.8232	11.7647	2737870	830373	9362.5	6973.5	438				>15% HNEJ							Decreasing %HDR	No fit - effect on few points	Increasing %NHEJ	No fit - effect on few points	Decreasing	HDR-/NHEJ+	Yes	Yes	2017-09-05	N	A	N	>					TRUE	inactive	23.4598	-39.7207		>					TRUE
1053495317	compound_19863	2	3329	6.15801	2.85371	215.79	1874308	167518	7672	5104	20499	4.5%<HDR<50%										Increasing %HDR	Sigmoidal	Decreasing %NHEJ	Sigmoidal	None	HDR+/NHEJ-	No	No	2017-08-22	A	N	A	=	-6.35082	8.36606	208.366	0.845383	TRUE	increasing	175.955	0.492362	FALSE	=	-6.98312	7.75472	-74.4317	1.58969	TRUE
1053495225	compound_19876	2	3509	6.92505	2.90681	238.235	1482896	193910	8774	5315	20502	4.5%<HDR<50%										Increasing %HDR	Sigmoidal	Decreasing %NHEJ	Sigmoidal	Decreasing	HDR+/NHEJ-	No	No	2017-08-22	A	N	A	=	-6.70838	0	170	0.736395	TRUE	increasing	174.502	-3.45658	FALSE	=	-6.91578	6.89419	-71.8137	1.87907	TRUE
1053495331	compound_19919	2	2985	2.37856	15.0419	15.8129	1555279	543854	10593	7476	704				>15% HNEJ							%HDR inactive	-	%NHEJ-inactive	-	None	HDR0/NHEJ0	%HDR inactive	%NHEJ-inactive	2017-08-28	N	N	N	>					TRUE	inactive	19.0353	-5.58902	FALSE	>					TRUE
1053495331	compound_19926	2	3730	3.80697	18.4182	20.6696	1694924	472928	8767.5	6038	1941				>15% HNEJ							%HDR inactive	-	%NHEJ-inactive	-	Decreasing	HDR0/NHEJ0	%HDR inactive	%NHEJ-inactive	2017-08-22	N	N	N	>					TRUE	inactive	24.0104	-17.3244	FALSE	>					TRUE
1053495317	compound_19935	2	4100	5.56098	3.07317	180.952	1811656	199228	8280.5	5310	20486	4.5%<HDR<50%										Increasing %HDR	No fit - non-sigmoidal	Decreasing %NHEJ	Sigmoidal	Decreasing	HDR+/NHEJ-	Yes	Yes	2017-08-28	A	N	A						TRUE	undefined	211.555	-0.0188481	FALSE	=	-6.74509	-2.36218	-75.3438	2.96842	TRUE
1053495263	compound_19942	2	4513	2.21582	15.3335	14.4509	1824859	700212	8693	6549	598				>15% HNEJ							Decreasing %HDR	No fit - effect on few points	Increasing %NHEJ	No fit - no plateau	Decreasing	HDR-/NHEJ+	Yes	No	2017-09-05	N	A	N	>					TRUE	inactive	19.6985	-62.4631		>					TRUE
1053495256	compound_19959	2	6288	8.12659	11.355	71.5686	122283	151233	16868.5	7960.5	20351		4.5%<HDR<50%; 8-15% NHEJ									False positive	-	%NHEJ-inactive	-	Decreasing	HDR-false+/NHEJ0	False positive	%NHEJ-inactive	2017-08-22	A	N	A						TRUE	undefined	483.912	2.16648	FALSE	>					TRUE
1053495317	compound_19960	2	5789	7.56607	2.24564	336.923	1714484	158365	8512	5449	20514	4.5%<HDR<50%										Increasing %HDR	Sigmoidal	Decreasing %NHEJ	Sigmoidal	Decreasing	HDR+/NHEJ-	Yes	Yes	2017-08-28	A	N	A	=	-6.71027	7.58595	178.748	1.47119	TRUE	increasing	175.171	0.754321	FALSE	=	-6.83789	0	-67.8373	2.83666	TRUE
1053495263	compound_19984	2	3838	1.53726	16.2324	9.4703	1579304	635439	7618.5	5925.5	354				>15% HNEJ							%HDR inactive	-	Increasing %NHEJ	No fit - effect on few points	Decreasing	HDR0/NHEJ+	%HDR inactive	Yes	2017-08-22	N	A	N	>					TRUE	inactive	10.785	-43.4237	FALSE	>					TRUE
1053495225	compound_20008	2	1026	7.50487	1.46199	513.333	1331334	112116	7788	5330.5	20529	4.5%<HDR<50%										Increasing %HDR	Sigmoidal	Decreasing %NHEJ	Sigmoidal	Decreasing	HDR+/NHEJ-	No	No	2017-08-28	A	N	A	=	-7.17585	3.76095	220	1.21549	TRUE	increasing	217.752	-6.10975	FALSE	=	-7.40597	3.86251	-94.7507	0.778904	TRUE
1053495225	compound_20047	2	5401	4.96204	7.2394	68.5422	1126710	204278	9047	5631	20338	4.5%<HDR<50%										%HDR inactive	-	%NHEJ-inactive	-	None	HDR0/NHEJ0	%HDR inactive	%NHEJ-inactive	2017-08-28	N	N	N	>					TRUE	inactive	24.1169	-16.1289	FALSE	>					TRUE
1053495256	compound_20050	2	3028	2.11361	15.72	13.4454	629274	198893	9012.5	6228	536				>15% HNEJ							%HDR inactive	-	Increasing %NHEJ	No fit - effect on few points	Decreasing	HDR0/NHEJ+	%HDR inactive	Yes	2017-08-28	N	A	N	>					TRUE	inactive	7.46319	-29.2923	FALSE	>					TRUE
1053495225	compound_20058	2	8568	6.12745	2.61438	234.375	1808202	273011	11157	6623.5	20501	4.5%<HDR<50%										Increasing %HDR	Sigmoidal	Decreasing %NHEJ	Sigmoidal	None	HDR+/NHEJ-	No	No	2017-08-22	A	N	A	=	-6.43688	7.55263	103.486	1.91103	TRUE	increasing	118.684	-10.1102	FALSE	=	-6.3167	1.0118	-75.2121	2.15563	TRUE
1053495331	compound_20079	2	2846	2.10822	21.9255	9.61538	2357585	452927	10492	7340	359				>15% HNEJ							Decreasing %HDR	No fit - non-sigmoidal	Likely %NHEJ-increase	No fit - effect on few points	Decreasing	HDR-/NHEJ?	No	Yes	2017-08-22	N	A	N	>					TRUE	inactive	-12.6349	-52.3922	FALSE	>					TRUE
1053495331	compound_20089	2	8579	6.64413	3.21716	206.522	1747088	270971	9173	5940	20498	4.5%<HDR<50%										Increasing %HDR	Sigmoidal	Decreasing %NHEJ	Sigmoidal	Decreasing	HDR+/NHEJ-	No	No	2017-08-22	A	N	A	=	-6.44494	19.885	171.258	1.80256	TRUE	increasing	169.68	3.61868	FALSE	=	-6.99511	1.72179	-72.2657	4	TRUE
1053495317	compound_20126	2	5680	6.47887	2.51761	257.343	2411976	264036	9292	5961	20506	4.5%<HDR<50%										Increasing %HDR	Sigmoidal	Decreasing %NHEJ	Sigmoidal	Decreasing	HDR+/NHEJ-	No	No	2017-08-28	A	N	A	=	-6.40432	16.36	200	0.932966	TRUE	increasing	205.817	-11.5681	FALSE	=	-6.70726	-0.500807	-74.9478	2.90695	TRUE
1053495324	compound_20127	2	3128	9.20716	2.58951	355.555	1841176	163000	9385	6179	20517	4.5%<HDR<50%										Increasing %HDR	No fit - non-sigmoidal	Decreasing %NHEJ	Sigmoidal	Decreasing	HDR+/NHEJ-	No	No	2017-08-28	A	N	A						TRUE	undefined	233.047	12.1166	FALSE	=	-7.47912	-0.330947	-68.9211	4	TRUE
1053495256	compound_20161	2	4263	12.8313	13.3943	95.7968	93382	792142	31671	20381	20433		4.5%<HDR<50%; 8-15% NHEJ									False positive	-	%NHEJ-inactive	-	Decreasing	HDR-false+/NHEJ0	False positive	%NHEJ-inactive	2017-08-28	A	N	A						TRUE	undefined	1892.13	-29.2879	FALSE	>					TRUE
1053495263	compound_20165	2	4926	3.41047	16.484	20.6897	1949328	636842	11849	8829.5	1951				>15% HNEJ							Increasing %HDR	No fit - effect on few points	Increasing %NHEJ	Sigmoidal	Decreasing	HDR+/NHEJ+	No	Yes	2017-08-28	A	A	N	>					TRUE	inactive	53.1699	0.075153	FALSE	=	-6.10698	-1.95157	90	0.83308	TRUE
1053495225	compound_20320	2	3426	1.63456	18.4472	8.86076	2161734	558166	11922	9107.5	331				>15% HNEJ							%HDR inactive	-	False positive	-	Decreasing	HDR0/NHEJ-false+	%HDR inactive	False positive	2017-08-28	N	A	N	>					TRUE	inactive	26.0484	-17.0903	FALSE	>					TRUE
1053495324	compound_20326	2	9041	8.64949	10.9722	78.8306	92102.5	553218	21100	10713	20373		4.5%<HDR<50%; 8-15% NHEJ									False positive	-	%NHEJ-inactive	-	None	HDR-false+/NHEJ0	False positive	%NHEJ-inactive	2017-08-22	A	N	A						TRUE	undefined	777.949	-11.6725	FALSE	>					TRUE
1053495256	compound_20428	2	3120	3.10897	26.3782	11.7861	1466516	61103	12821	21801.5	441				>15% HNEJ							%HDR inactive	-	False positive	-	Decreasing	HDR0/NHEJ-false+	%HDR inactive	False positive	2017-08-28	N	A	N	>					TRUE	inactive	5.61214	-21.6918	FALSE						TRUE
[truncated: 34 more columns]
