# Supplementary material for: Simultaneous inhibition of DNA-PK and Polϴ improves integration efficiency and precision of genome editing
Source: Nat Commun. 2023 Aug 14;14:4761. doi: 10.1038/s41467-023-40344-4 (PMC10425386; doi:10.1038/s41467-023-40344-4)
Supplement: Supplementary file 11 — Source Data [file 41467_2023_40344_MOESM11_ESM.zip › Primary TLR screen data.xlsx]

## Sheet: All wells primare screen (1st)
Index	Plate	Row	Column	Compound_ID	Conc. [uM]	Count of singlets: Raw	% HDR: Raw	% NHEJ: Raw	ratio HDR/NHEJ: Raw	Sample categories	Categories for publication	Categories for publication_2	for statistics	categorize
10611	28	K	3	compound_1	2	7147	3.67987	12.6487	29.0929	HDR- NHEJ-	Inactive	Inactive	sample	Compound
6599	18	C	23	compound_2	2	8494	83.1175	10.2072	814.302	HDR>50% (likely false positive)	False positives	False positives HDR	sample	Compound
4605	12	P	21	compound_3	2	8651	27.2801	11.3513	240.326	HDR+ NHEJ0	HDR+	HDR+	sample	Compound
18526	49	D	22	compound_4	2	6271	2.90225	13.092	22.1681	HDR- NHEJ-	Inactive	Inactive	sample	Compound
5792	16	B	8	compound_5	2	7892	3.07907	12.6204	24.3976	HDR- NHEJ-	Inactive	Inactive	sample	Compound
3152	9	D	8	compound_6	2	7741	3.08746	11.7556	26.2637	HDR- NHEJ-	Inactive	Inactive	sample	Compound
10806	29	C	6	compound_7	2	6888	3.61498	12.529	28.8528	HDR- NHEJ-	Inactive	Inactive	sample	Compound
5241	14	K	9	compound_8	2	7714	2.86492	11.6541	24.5829	HDR- NHEJ-	Inactive	Inactive	sample	Compound
18603	49	H	3	compound_9	2	5609	2.85256	12.0164	23.7389	HDR- NHEJ-	Inactive	Inactive	sample	Compound
6973	19	C	13	compound_10	2	4906	3.83204	12.5357	30.5691	HDR- NHEJ-	Inactive	Inactive	sample	Compound
3172	9	E	4	compound_11	2	7016	3.54903	11.8301	30	HDR- NHEJ-	Inactive	Inactive	sample	Compound
9065	24	J	17	compound_12	2	6285	3.0708	12.9356	23.7392	HDR- NHEJ-	Inactive	Inactive	sample	Compound
19777	52	I	1	compound_13	2	8161	2.87955	12.3882	23.2443	HDR- NHEJ-	Inactive	Inactive	sample	Compound
11306	30	H	2	compound_14	2	10626	3.18088	12.9588	24.5461	HDR- NHEJ-	Inactive	Inactive	sample	Compound
21232	56	E	16	compound_15	2	7136	3.71357	13.4809	27.5468	HDR- NHEJ-	Inactive	Inactive	sample	Compound
5159	14	G	23	compound_16	2	5846	3.01061	10.2463	29.3823	HDR- NHEJ-	Inactive	Inactive	sample	Compound
5399	15	A	23	compound_17	2	7072	2.78563	10.9446	25.4522	HDR- NHEJ-	Inactive	Inactive	sample	Compound
7261	19	O	13	compound_18	2	9106	3.72282	10.9927	33.8661	HDR- NHEJ-	Inactive	Inactive	sample	Compound
7731	21	C	3	compound_19	2	4326	2.88951	12.5289	23.0627	HDR- NHEJ-	Inactive	Inactive	sample	Compound
11890	31	P	10	compound_20	2	8708	3.00873	13.0455	23.0634	HDR- NHEJ-	Inactive	Inactive	sample	Compound
7676	20	P	20	compound_21	2	10118	3.48883	12.3839	28.1724	HDR- NHEJ-	Inactive	Inactive	sample	Compound
2275	6	O	19	compound_22	2	14055	3.14479	11.5902	27.1332	HDR- NHEJ-	Inactive	Inactive	sample	Compound
12584	33	M	8	compound_23	2	6927	3.63794	12.4152	29.3023	HDR- NHEJ-	Inactive	Inactive	sample	Compound
9524	25	M	20	compound_24	2	8457	3.54736	12.4867	28.4091	HDR- NHEJ-	Inactive	Inactive	sample	Compound
19874	52	M	2	compound_25	2	7773	3.11334	11.8873	26.1905	HDR- NHEJ-	Inactive	Inactive	sample	Compound
6076	16	N	4	compound_26	2	9982	3.98718	12.4123	32.1227	HDR- NHEJ-	Inactive	Inactive	sample	Compound
7498	20	I	10	compound_27	2	7767	3.1415	11.8836	26.4355	HDR- NHEJ-	Inactive	Inactive	sample	Compound
4530	12	M	18	compound_28	2	7304	3.02574	12.1577	24.8874	HDR- NHEJ-	Inactive	Inactive	sample	Compound
9643	26	B	19	compound_29	2	4827	2.54817	12.2436	20.8122	HDR- NHEJ-	Inactive	Inactive	sample	Compound
21413	56	M	5	compound_30	2	6998	3.3581	12.3178	27.2622	HDR- NHEJ-	Inactive	Inactive	sample	Compound
9025	24	I	1	compound_31	2	7872	2.97256	12.1697	24.4259	HDR- NHEJ-	Inactive	Inactive	sample	Compound
2568	7	K	24	compound_32	2	5975	3.21339	11.431	28.1113	HDR- NHEJ-	Inactive	Inactive	sample	Compound
2694	8	A	6	compound_33	2	4249	3.41257	12.8265	26.6055	HDR- NHEJ-	Inactive	Inactive	sample	Compound
13998	37	H	6	compound_34	2	11713	3.67114	11.7562	31.2273	HDR- NHEJ-	Inactive	Inactive	sample	Compound
13746	36	M	18	compound_35	2	5191	3.5446	13.5812	26.0993	HDR- NHEJ-	Inactive	Inactive	sample	Compound
2102	6	H	14	compound_36	2	9727	3.62907	12.8406	28.2626	HDR- NHEJ-	Inactive	Inactive	sample	Compound
18111	48	C	15	compound_37	2	4078	3.04071	12.8249	23.7094	HDR- NHEJ-	Inactive	Inactive	sample	Compound
8297	22	J	17	compound_38	2	9046	2.98475	12.0937	24.6801	HDR- NHEJ-	Inactive	Inactive	sample	Compound
6245	17	E	5	compound_39	2	11701	3.23049	10.5461	30.6321	HDR- NHEJ-	Inactive	Inactive	sample	Compound
13672	36	J	16	compound_40	2	5845	3.74679	12.1129	30.9322	HDR- NHEJ-	Inactive	Inactive	sample	Compound
2302	6	P	22	compound_41	2	15341	3.38961	12.2678	27.6302	HDR- NHEJ-	Inactive	Inactive	sample	Compound
3016	8	N	16	compound_42	2	6218	88.1956	4.06883	2167.59	HDR>50% (likely false positive)	False positives	False positives HDR	sample	Compound
5277	14	L	21	compound_43	2	9819	2.51553	11.4676	21.9361	HDR- NHEJ-	Inactive	Inactive	sample	Compound
3452	9	P	20	compound_44	2	7446	2.51141	8.55493	29.3564	HDR- NHEJ-	Inactive	Inactive	sample	Compound
15538	41	H	10	compound_45	2	5949	2.53824	12.4391	20.4054	HDR- NHEJ-	Inactive	Inactive	sample	Compound
6222	17	D	6	compound_46	2	10343	2.90051	11.1766	25.9516	HDR- NHEJ-	Inactive	Inactive	sample	Compound
1773	5	J	21	compound_47	2	146	1.36986	5.47945	25	Less than 1000 cells/well	<1000 cells/well	<1000 cells/well	sample	Compound
9977	26	P	17	compound_48	2	7879	2.70339	11.8289	22.8541	HDR- NHEJ-	Inactive	Inactive	sample	Compound
17639	46	O	23	compound_49	2	7677	3.47792	11.3847	30.5492	HDR- NHEJ-	Inactive	Inactive	sample	Compound
10965	29	I	21	compound_50	2	9900	3.35353	12.4848	26.8608	HDR- NHEJ-	Inactive	Inactive	sample	Compound
1796	5	K	20	compound_51	2	12379	3.18281	12.5374	25.3866	HDR- NHEJ-	Inactive	Inactive	sample	Compound
5323	14	N	19	compound_52	2	7530	3.71846	12.2709	30.303	HDR- NHEJ-	Inactive	Inactive	sample	Compound
20319	53	O	15	compound_53	2	6034	2.83394	12.7776	22.179	HDR- NHEJ-	Inactive	Inactive	sample	Compound
20770	55	B	10	compound_54	2	10387	3.0904	12.2942	25.137	HDR- NHEJ-	Inactive	Inactive	sample	Compound
5611	15	J	19	compound_55	2	9994	2.84171	12.9678	21.9136	HDR- NHEJ-	Inactive	Inactive	sample	Compound
10937	29	H	17	compound_56	2	7348	3.29341	12.5748	26.1905	HDR- NHEJ-	Inactive	Inactive	sample	Compound
11080	29	N	16	compound_57	2	9438	2.88197	12.3861	23.2677	HDR- NHEJ-	Inactive	Inactive	sample	Compound
6075	16	N	3	compound_58	2	9175	3.01907	13.4605	22.4291	HDR- NHEJ-	Inactive	Inactive	sample	Compound
6678	18	G	6	compound_59	2	260	1.53846	9.23077	16.6667	Less than 1000 cells/well	<1000 cells/well	<1000 cells/well	sample	Compound
19605	52	A	21	compound_60	2	5523	2.29948	12.0406	19.0977	HDR- NHEJ-	Inactive	Inactive	sample	Compound
1990	6	C	22	compound_61	2	7204	3.28984	12.1877	26.9932	HDR- NHEJ-	Inactive	Inactive	sample	Compound
5453	15	D	5	compound_62	2	10734	3.2234	12.8284	25.1271	HDR- NHEJ-	Inactive	Inactive	sample	Compound
10828	29	D	4	compound_63	2	8264	3.17038	12.9477	24.486	HDR- NHEJ-	Inactive	Inactive	sample	Compound
17504	46	J	8	compound_64	2	7623	3.16148	10.2978	30.7006	HDR- NHEJ-	Inactive	Inactive	sample	Compound
11056	29	M	16	compound_65	2	9604	3.15494	11.4431	27.5705	HDR- NHEJ-	Inactive	Inactive	sample	Compound
13702	36	K	22	compound_66	2	5380	3.49442	11.9331	29.2835	HDR- NHEJ-	Inactive	Inactive	sample	Compound
5174	14	H	14	compound_67	2	6458	2.75627	11.8613	23.2376	HDR- NHEJ-	Inactive	Inactive	sample	Compound
12790	34	E	22	compound_68	2	4851	2.94785	11.1111	26.5306	HDR- NHEJ-	Inactive	Inactive	sample	Compound
19450	51	K	10	compound_69	2	4910	2.36253	10.8147	21.8456	HDR- NHEJ-	Inactive	Inactive	sample	Compound
22903	60	K	7	compound_70	2	5768	3.46741	11.009	31.4961	HDR- NHEJ-	Inactive	Inactive	sample	Compound
3536	10	D	8	compound_71	2	5351	3.04616	11.5679	26.3328	HDR- NHEJ-	Inactive	Inactive	sample	Compound
19016	50	I	8	compound_72	2	5969	2.8648	12.2801	23.3288	HDR- NHEJ-	Inactive	Inactive	sample	Compound
19368	51	G	24	compound_73	2	2315	3.32613	10.2376	32.4894	HDR- NHEJ-	Inactive	Inactive	sample	Compound
20188	53	J	4	compound_74	2	1933	2.27625	8.07036	28.2051	HDR- NHEJ-	Inactive	Inactive	sample	Compound
9721	26	F	1	compound_75	2	5293	2.645	10.75	24.6046	HDR- NHEJ-	Inactive	Inactive	sample	Compound
21272	56	G	8	compound_76	2	6968	3.15729	11.969	26.3789	HDR- NHEJ-	Inactive	Inactive	sample	Compound
11472	30	N	24	compound_77	2	9736	2.83484	11.7297	24.1681	HDR- NHEJ-	Inactive	Inactive	sample	Compound
7993	21	N	1	compound_78	2	5911	2.82524	11.0303	25.6135	HDR- NHEJ-	Inactive	Inactive	sample	Compound
13804	36	P	4	compound_79	2	3334	3.35933	9.17816	36.6013	HDR- NHEJ-	Inactive	Inactive	sample	Compound
13801	36	P	1	compound_80	2	4965	2.77946	11.6012	23.9583	HDR- NHEJ-	Inactive	Inactive	sample	Compound
2223	6	M	15	compound_81	2	12027	3.00989	12.4636	24.1494	HDR- NHEJ-	Inactive	Inactive	sample	Compound
19959	52	P	15	compound_82	2	8326	2.48619	12.1427	20.4748	HDR- NHEJ-	Inactive	Inactive	sample	Compound
14053	37	J	13	compound_83	2	9691	8.49241	12.2588	69.2761	HDR+ NHEJ0	HDR+	HDR+	sample	Compound
9967	26	P	7	compound_84	2	5006	3.05633	11.5661	26.4249	HDR- NHEJ-	Inactive	Inactive	sample	Compound
15229	40	K	13	compound_85	2	8586	3.37759	12.2059	27.6717	HDR- NHEJ-	Inactive	Inactive	sample	Compound
359	1	O	23	compound_86	2	8857	89.2514	3.71458	2402.74	HDR>50% (likely false positive)	False positives	False positives HDR	sample	Compound
1298	4	G	2	compound_87	2	10140	3.78698	11.0454	34.2857	HDR- NHEJ-	Inactive	Inactive	sample	Compound
2734	8	B	22	compound_88	2	5255	3.52046	11.8934	29.6	HDR- NHEJ-	Inactive	Inactive	sample	Compound
10975	29	J	7	compound_89	2	8923	3.29486	11.8458	27.8146	HDR- NHEJ-	Inactive	Inactive	sample	Compound
7461	20	G	21	compound_90	2	8248	3.35839	12.112	27.7277	HDR- NHEJ-	Inactive	Inactive	sample	Compound
17360	46	D	8	compound_91	2	6667	3.23984	12.7944	25.3224	HDR- NHEJ-	Inactive	Inactive	sample	Compound
817	3	C	1	compound_92	2	4749	3.64287	10.5917	34.3936	HDR- NHEJ-	Inactive	Inactive	sample	Compound
8732	23	L	20	compound_93	2	9214	2.71326	11.0159	24.6305	HDR- NHEJ-	Inactive	Inactive	sample	Compound
10925	29	H	5	compound_94	2	10165	3.26611	13.0251	25.0755	HDR- NHEJ-	Inactive	Inactive	sample	Compound
19634	52	C	2	compound_95	2	4486	3.9679	12.9737	30.5842	HDR- NHEJ-	Inactive	Inactive	sample	Compound
3567	10	E	15	compound_96	2	6728	2.79429	11.0583	25.2688	HDR- NHEJ-	Inactive	Inactive	sample	Compound
10103	27	E	23	compound_97	2	7762	3.18217	12.1103	26.2766	HDR- NHEJ-	Inactive	Inactive	sample	Compound
7006	19	D	22	compound_98	2	10157	3.41636	12.484	27.3659	HDR- NHEJ-	Inactive	Inactive	sample	Compound
17272	45	P	16	compound_99	2	8098	3.69227	12.4599	29.6333	HDR- NHEJ-	Inactive	Inactive	sample	Compound
16293	43	G	21	compound_100	2	7198	3.27869	12.9342	25.3491	HDR- NHEJ-	Inactive	Inactive	sample	Compound
10954	29	I	10	compound_101	2	10095	4.17038	12.6399	32.9937	HDR- NHEJ-	Inactive	Inactive	sample	Compound
5272	14	L	16	compound_102	2	8063	3.28662	11.0753	29.6752	HDR- NHEJ-	Inactive	Inactive	sample	Compound
18316	48	L	4	compound_103	2	9346	2.57864	11.0529	23.3301	HDR- NHEJ-	Inactive	Inactive	sample	Compound
7438	20	F	22	compound_104	2	8687	3.05053	10.9474	27.8654	HDR- NHEJ-	Inactive	Inactive	sample	Compound
5095	14	E	7	compound_105	2	3398	2.64862	12.5662	21.0773	HDR- NHEJ-	Inactive	Inactive	sample	Compound
11064	29	M	24	compound_106	2	8667	3.16142	12.4149	25.4647	HDR- NHEJ-	Inactive	Inactive	sample	Compound
2309	7	A	5	compound_107	2	5293	2.9095	11.109	26.1905	HDR- NHEJ-	Inactive	Inactive	sample	Compound
19790	52	I	14	compound_108	2	8390	3.76639	12.0262	31.3181	HDR- NHEJ-	Inactive	Inactive	sample	Compound
5372	14	P	20	compound_109	2	8329	3.0736	11.622	26.4463	HDR- NHEJ-	Inactive	Inactive	sample	Compound
19090	50	L	10	compound_110	2	6578	2.69079	11.9641	22.4905	HDR- NHEJ-	Inactive	Inactive	sample	Compound
6958	19	B	22	compound_111	2	5550	3.38739	14.0541	24.1026	HDR- NHEJ-	Inactive	Inactive	sample	Compound
4649	13	B	17	compound_112	2	8038	3.33416	11.6074	28.7245	HDR- NHEJ-	Inactive	Inactive	sample	Compound
20432	54	D	8	compound_113	2	117	11.1111	9.40171	118.182	Less than 1000 cells/well	<1000 cells/well	<1000 cells/well	sample	Compound
4583	12	O	23	compound_114	2	9655	3.20041	11.6727	27.4179	HDR- NHEJ-	Inactive	Inactive	sample	Compound
11755	31	J	19	compound_115	2	6808	2.52644	12.265	20.5988	HDR- NHEJ-	Inactive	Inactive	sample	Compound
17247	45	O	15	compound_116	2	6157	3.23209	11.4666	28.187	HDR- NHEJ-	Inactive	Inactive	sample	Compound
8489	23	B	17	compound_117	2	4701	3.14827	12.9547	24.3021	HDR- NHEJ-	Inactive	Inactive	sample	Compound
9782	26	H	14	compound_118	2	6663	3.18175	12.6069	25.2381	HDR- NHEJ-	Inactive	Inactive	sample	Compound
3623	10	G	23	compound_119	2	9622	2.59821	10.0707	25.7998	HDR- NHEJ-	Inactive	Inactive	sample	Compound
15645	41	L	21	compound_120	2	6666	2.62526	11.8812	22.096	HDR- NHEJ-	Inactive	Inactive	sample	Compound
22870	60	I	22	compound_121	2	6347	2.96203	11.0446	26.8188	HDR- NHEJ-	Inactive	Inactive	sample	Compound
17020	45	F	4	compound_122	2	5922	2.66802	11.8372	22.5392	HDR- NHEJ-	Inactive	Inactive	sample	Compound
20126	53	G	14	compound_123	2	4393	3.14136	11.359	27.6553	HDR- NHEJ-	Inactive	Inactive	sample	Compound
10376	28	A	8	compound_124	2	5819	3.07613	13.0435	23.5837	HDR- NHEJ-	Inactive	Inactive	sample	Compound
13465	36	B	1	compound_125	2	2981	3.38813	13.217	25.6345	HDR- NHEJ-	Inactive	Inactive	sample	Compound
15104	40	F	8	compound_126	2	7497	3.14793	11.3379	27.7647	HDR- NHEJ-	Inactive	Inactive	sample	Compound
4330	12	E	10	compound_127	2	8388	3.3381	12.4106	26.8972	HDR- NHEJ-	Inactive	Inactive	sample	Compound
5319	14	N	15	compound_128	2	8273	3.61417	10.8062	33.4452	HDR- NHEJ-	Inactive	Inactive	sample	Compound
7303	20	A	7	compound_129	2	2554	4.15035	17.3453	23.9278	HDR- NHEJ+	HDR- / NHEJ+	HDR- / NHEJ+	sample	Compound
2233	6	N	1	compound_130	2	253	2.7668	15.415	17.9487	Less than 1000 cells/well	<1000 cells/well	<1000 cells/well	sample	Compound
15277	40	M	13	compound_131	2	6871	3.31829	11.7013	28.3582	HDR- NHEJ-	Inactive	Inactive	sample	Compound
6768	18	J	24	compound_132	2	3905	3.22663	12.8297	25.1497	HDR- NHEJ-	Inactive	Inactive	sample	Compound
4180	11	O	4	compound_133	2	8709	2.68688	12.6651	21.2149	HDR- NHEJ-	Inactive	Inactive	sample	Compound
6613	18	D	13	compound_134	2	4487	2.78583	12.5251	22.242	HDR- NHEJ-	Inactive	Inactive	sample	Compound
7866	21	H	18	compound_135	2	7708	3.78827	11.3518	33.3714	HDR- NHEJ-	Inactive	Inactive	sample	Compound
18981	50	G	21	compound_136	2	6587	3.44618	12.5854	27.3824	HDR- NHEJ-	Inactive	Inactive	sample	Compound
5782	16	A	22	compound_137	2	5031	3.39893	12.2441	27.7597	HDR- NHEJ-	Inactive	Inactive	sample	Compound
12055	32	G	7	compound_138	2	5724	3.07477	11.4256	26.9113	HDR- NHEJ-	Inactive	Inactive	sample	Compound
22769	60	E	17	compound_139	2	4395	3.18544	11.4448	27.833	HDR- NHEJ-	Inactive	Inactive	sample	Compound
15544	41	H	16	compound_140	2	5194	2.94571	12.3219	23.9062	HDR- NHEJ-	Inactive	Inactive	sample	Compound
2329	7	B	1	compound_141	2	6638	2.72673	10.7111	25.4571	HDR- NHEJ-	Inactive	Inactive	sample	Compound
8088	22	A	24	compound_142	2	7909	3.45176	12.4794	27.6596	HDR- NHEJ-	Inactive	Inactive	sample	Compound
750	2	P	6	compound_143	2	10158	3.79996	13.1916	28.806	HDR- NHEJ-	Inactive	Inactive	sample	Compound
7388	20	D	20	compound_144	2	5586	3.7594	11.6899	32.1593	HDR- NHEJ-	Inactive	Inactive	sample	Compound
18438	49	A	6	compound_145	2	4702	2.74351	12.6329	21.7172	HDR- NHEJ-	Inactive	Inactive	sample	Compound
5711	15	N	23	compound_146	2	7966	3.11323	11.8755	26.2156	HDR- NHEJ-	Inactive	Inactive	sample	Compound
5564	15	H	20	compound_147	2	10678	3.6711	11.3973	32.2103	HDR- NHEJ-	Inactive	Inactive	sample	Compound
17380	46	E	4	compound_148	2	6620	2.56798	11.5106	22.3097	HDR- NHEJ-	Inactive	Inactive	sample	Compound
12017	32	E	17	compound_149	2	6324	2.64073	10.9582	24.0981	HDR- NHEJ-	Inactive	Inactive	sample	Compound
17548	46	L	4	compound_150	2	8826	3.13845	10.7523	29.1886	HDR- NHEJ-	Inactive	Inactive	sample	Compound
8740	23	M	4	compound_151	2	6155	2.98944	12.6889	23.5595	HDR- NHEJ-	Inactive	Inactive	sample	Compound
6600	18	C	24	compound_152	2	4766	3.8397	10.8477	35.3965	HDR- NHEJ-	Inactive	Inactive	sample	Compound
8761	23	N	1	compound_153	2	7015	2.73699	11.2188	24.3964	HDR- NHEJ-	Inactive	Inactive	sample	Compound
2853	8	G	21	compound_154	2	6902	3.72356	12.1849	30.5589	HDR- NHEJ-	Inactive	Inactive	sample	Compound
4717	13	E	13	compound_155	2	8609	3.12464	11.2557	27.7606	HDR- NHEJ-	Inactive	Inactive	sample	Compound
11083	29	N	19	compound_156	2	10106	3.27528	12.6855	25.819	HDR- NHEJ-	Inactive	Inactive	sample	Compound
250	1	K	10	compound_157	2	12259	3.90733	12.9945	30.0691	HDR- NHEJ-	Inactive	Inactive	sample	Compound
17534	46	K	14	compound_158	2	9687	2.9008	12.3774	23.4362	HDR- NHEJ-	Inactive	Inactive	sample	Compound
7276	19	P	4	compound_159	2	6495	2.98691	12.5789	23.7454	HDR- NHEJ-	Inactive	Inactive	sample	Compound
16323	43	I	3	compound_160	2	7650	3.75163	12.2091	30.728	HDR- NHEJ-	Inactive	Inactive	sample	Compound
16917	45	A	21	compound_161	2	6725	3.67286	11.197	32.8021	HDR- NHEJ-	Inactive	Inactive	sample	Compound
19593	52	A	9	compound_162	2	4097	3.24628	14.2299	22.813	HDR- NHEJ-	Inactive	Inactive	sample	Compound
15405	41	B	21	compound_163	2	4997	2.88173	11.1867	25.7603	HDR- NHEJ-	Inactive	Inactive	sample	Compound
4077	11	J	21	compound_164	2	10160	3.43504	10.9842	31.2724	HDR- NHEJ-	Inactive	Inactive	sample	Compound
3544	10	D	16	compound_165	2	11902	3.0079	10.6789	28.1668	HDR- NHEJ-	Inactive	Inactive	sample	Compound
11999	32	D	23	compound_166	2	8976	2.59581	11.709	22.1694	HDR- NHEJ-	Inactive	Inactive	sample	Compound
22730	60	D	2	compound_167	2	3701	2.40476	10.916	22.0297	HDR- NHEJ-	Inactive	Inactive	sample	Compound
3945	11	E	9	compound_168	2	12297	3.09018	11.5557	26.7417	HDR- NHEJ-	Inactive	Inactive	sample	Compound
765	2	P	21	compound_169	2	12073	2.99843	12.2256	24.5257	HDR- NHEJ-	Inactive	Inactive	sample	Compound
16552	44	B	16	compound_170	2	6152	4.07997	11.8661	34.3836	HDR- NHEJ-	Inactive	Inactive	sample	Compound
5059	14	C	19	compound_171	2	7149	2.69968	10.6868	25.2618	HDR- NHEJ-	Inactive	Inactive	sample	Compound
1688	5	G	8	compound_172	2	9589	3.15987	11.8156	26.7432	HDR- NHEJ-	Inactive	Inactive	sample	Compound
18553	49	F	1	compound_173	2	6415	2.77475	11.8784	23.3596	HDR- NHEJ-	Inactive	Inactive	sample	Compound
12601	33	N	1	compound_174	2	6017	2.59265	11.7667	22.0339	HDR- NHEJ-	Inactive	Inactive	sample	Compound
1899	5	P	3	compound_175	2	11363	3.09777	12.0479	25.7122	HDR- NHEJ-	Inactive	Inactive	sample	Compound
7313	20	A	17	compound_176	2	5174	3.30499	12.9494	25.5224	HDR- NHEJ-	Inactive	Inactive	sample	Compound
3589	10	F	13	compound_177	2	7823	3.11901	11.8752	26.2648	HDR- NHEJ-	Inactive	Inactive	sample	Compound
4489	12	L	1	compound_178	2	5607	2.85358	11.0576	25.8065	HDR- NHEJ-	Inactive	Inactive	sample	Compound
17426	46	G	2	compound_179	2	6579	2.87278	11.0807	25.9259	HDR- NHEJ-	Inactive	Inactive	sample	Compound
19398	51	I	6	compound_180	2	3664	3.27511	13.3734	24.4898	HDR- NHEJ-	Inactive	Inactive	sample	Compound
12651	33	P	3	compound_181	2	8916	3.55541	12.5729	28.2783	HDR- NHEJ-	Inactive	Inactive	sample	Compound
21027	55	M	3	compound_182	2	7445	3.2505	12.3841	26.2473	HDR- NHEJ-	Inactive	Inactive	sample	Compound
17885	47	J	5	compound_183	2	9111	3.51224	12.0184	29.2237	HDR- NHEJ-	Inactive	Inactive	sample	Compound
15222	40	K	6	compound_184	2	7476	3.29053	13.015	25.2826	HDR- NHEJ-	Inactive	Inactive	sample	Compound
19155	50	O	3	compound_185	2	5760	2.77778	10.9722	25.3165	HDR- NHEJ-	Inactive	Inactive	sample	Compound
10518	28	G	6	compound_186	2	9037	3.4746	12.0726	28.7809	HDR- NHEJ-	Inactive	Inactive	sample	Compound
9525	25	M	21	compound_187	2	6909	3.1553	11.9844	26.3285	HDR- NHEJ-	Inactive	Inactive	sample	Compound
10712	28	O	8	compound_188	2	7990	2.86608	11.1639	25.6727	HDR- NHEJ-	Inactive	Inactive	sample	Compound
18820	50	A	4	compound_189	2	2079	2.5012	14.6705	17.0492	HDR- NHEJ-	Inactive	Inactive	sample	Compound
6120	16	O	24	compound_190	2	10100	2.73267	11.7426	23.2715	HDR- NHEJ-	Inactive	Inactive	sample	Compound
13730	36	M	2	compound_191	2	4378	3.15212	11.9918	26.2857	HDR- NHEJ-	Inactive	Inactive	sample	Compound
13371	35	N	3	compound_192	2	6424	4.15629	11.924	34.8564	HDR- NHEJ-	Inactive	Inactive	sample	Compound
3983	11	F	23	compound_193	2	12309	2.84345	11.0244	25.7922	HDR- NHEJ-	Inactive	Inactive	sample	Compound
11264	30	F	8	compound_194	2	9908	3.16916	11.4352	27.714	HDR- NHEJ-	Inactive	Inactive	sample	Compound
2625	7	N	9	compound_195	2	6342	2.61747	11.5894	22.585	HDR- NHEJ-	Inactive	Inactive	sample	Compound
6526	17	P	22	compound_196	2	11376	2.77778	11.9462	23.2524	HDR- NHEJ-	Inactive	Inactive	sample	Compound
1532	4	P	20	compound_197	2	14437	3.08928	11.7545	26.2817	HDR- NHEJ-	Inactive	Inactive	sample	Compound
16190	43	C	14	compound_198	2	4410	2.9932	14.1497	21.1538	HDR- NHEJ-	Inactive	Inactive	sample	Compound
17667	47	A	3	compound_199	2	4908	2.60799	10.3505	25.1969	HDR- NHEJ-	Inactive	Inactive	sample	Compound
5490	15	E	18	compound_200	2	6390	3.23944	9.95305	32.5472	HDR- NHEJ-	Inactive	Inactive	sample	Compound
5259	14	L	3	compound_201	2	8215	3.04321	10.9921	27.6855	HDR- NHEJ-	Inactive	Inactive	sample	Compound
11943	32	B	15	compound_202	2	3696	2.38095	12.4188	19.1721	HDR- NHEJ-	Inactive	Inactive	sample	Compound
1553	5	A	17	compound_203	2	6011	2.89469	13.5086	21.4286	HDR- NHEJ-	Inactive	Inactive	sample	Compound
7407	20	E	15	compound_204	2	5176	3.30371	11.959	27.6252	HDR- NHEJ-	Inactive	Inactive	sample	Compound
16881	44	P	9	compound_205	2	10567	3.2081	13.315	24.0938	HDR- NHEJ-	Inactive	Inactive	sample	Compound
3596	10	F	20	compound_206	2	7359	2.50034	11.5777	21.5962	HDR- NHEJ-	Inactive	Inactive	sample	Compound
5080	14	D	16	compound_207	2	5522	2.82506	11.4089	24.7619	HDR- NHEJ-	Inactive	Inactive	sample	Compound
16614	44	E	6	compound_208	2	4332	2.46999	95.9603	2.57397	NHEJ>50% (likely false positive)	False positives	False positives NHEJ	sample	Compound
20480	54	F	8	compound_209	2	4577	2.94953	11.7763	25.0464	HDR- NHEJ-	Inactive	Inactive	sample	Compound
7631	20	N	23	compound_210	2	9061	3.56473	12.0296	29.633	HDR- NHEJ-	Inactive	Inactive	sample	Compound
478	2	D	22	compound_211	2	9742	2.95627	12.0304	24.5734	HDR- NHEJ-	Inactive	Inactive	sample	Compound
453	2	C	21	compound_212	2	7521	3.15118	12.2058	25.817	HDR- NHEJ-	Inactive	Inactive	sample	Compound
5084	14	D	20	compound_213	2	3580	2.31844	12.7654	18.1619	HDR- NHEJ-	Inactive	Inactive	sample	Compound
3248	9	H	8	compound_214	2	9282	2.98427	11.5061	25.9363	HDR- NHEJ-	Inactive	Inactive	sample	Compound
4007	11	G	23	compound_215	2	12441	3.25536	10.5297	30.916	HDR- NHEJ-	Inactive	Inactive	sample	Compound
6128	16	P	8	compound_216	2	9719	2.91182	11.7193	24.8464	HDR- NHEJ-	Inactive	Inactive	sample	Compound
2522	7	J	2	compound_217	2	6637	2.66687	10.8784	24.5152	HDR- NHEJ-	Inactive	Inactive	sample	Compound
15248	40	L	8	compound_218	2	8938	3.52428	11.8035	29.8578	HDR- NHEJ-	Inactive	Inactive	sample	Compound
21870	57	P	6	compound_219	2	7523	3.00412	12.2558	24.5119	HDR- NHEJ-	Inactive	Inactive	sample	Compound
8256	22	H	24	compound_220	2	8294	2.8816	12.7924	22.5259	HDR- NHEJ-	Inactive	Inactive	sample	Compound
20405	54	C	5	compound_221	2	3624	2.73179	12.1137	22.5512	HDR- NHEJ-	Inactive	Inactive	sample	Compound
21402	56	L	18	compound_222	2	9070	2.88864	11.9846	24.103	HDR- NHEJ-	Inactive	Inactive	sample	Compound
18051	48	A	3	compound_223	2	5626	3.59047	12.3711	29.023	HDR- NHEJ-	Inactive	Inactive	sample	Compound
4878	13	L	6	compound_224	2	6453	3.42476	12.1649	28.1529	HDR- NHEJ-	Inactive	Inactive	sample	Compound
18921	50	E	9	compound_225	2	4452	2.26864	11.3657	19.9605	HDR- NHEJ-	Inactive	Inactive	sample	Compound
11260	30	F	4	compound_226	2	12828	3.50016	11.9114	29.3848	HDR- NHEJ-	Inactive	Inactive	sample	Compound
8587	23	F	19	compound_227	2	6566	3.046	11.986	25.413	HDR- NHEJ-	Inactive	Inactive	sample	Compound
19297	51	E	1	compound_228	2	4718	2.47986	10.7885	22.9862	HDR- NHEJ-	Inactive	Inactive	sample	Compound
13314	35	K	18	compound_229	2	6852	3.54641	14.9154	23.7769	HDR- NHEJ-	Inactive	Inactive	sample	Compound
13138	35	D	10	compound_230	2	3212	2.95766	12.6712	23.3415	HDR- NHEJ-	Inactive	Inactive	sample	Compound
3792	10	N	24	compound_231	2	9116	2.52304	11.7815	21.4153	HDR- NHEJ-	Inactive	Inactive	sample	Compound
20941	55	I	13	compound_232	2	9936	3.40177	12.3893	27.4574	HDR- NHEJ-	Inactive	Inactive	sample	Compound
18081	48	B	9	compound_233	2	4936	2.99838	11.9327	25.1273	HDR- NHEJ-	Inactive	Inactive	sample	Compound
3165	9	D	21	compound_234	2	9734	1.40744	10.8075	13.0228	HDR- NHEJ-	Inactive	Inactive	sample	Compound
8773	23	N	13	compound_235	2	7127	2.91848	11.4354	25.5215	HDR- NHEJ-	Inactive	Inactive	sample	Compound
4358	12	F	14	compound_236	2	8331	3.46897	11.1031	31.2432	HDR- NHEJ-	Inactive	Inactive	sample	Compound
12426	33	F	18	compound_237	2	5069	3.49181	12.389	28.1847	HDR- NHEJ-	Inactive	Inactive	sample	Compound
5407	15	B	7	compound_238	2	9674	2.75997	12.5491	21.9934	HDR- NHEJ-	Inactive	Inactive	sample	Compound
6306	17	G	18	compound_239	2	12072	3.76077	12.003	31.3319	HDR- NHEJ-	Inactive	Inactive	sample	Compound
8548	23	E	4	compound_240	2	6779	3.15681	11.6094	27.1919	HDR- NHEJ-	Inactive	Inactive	sample	Compound
307	1	M	19	compound_241	2	12032	3.66523	13.3311	27.4938	HDR- NHEJ-	Inactive	Inactive	sample	Compound
3903	11	C	15	compound_242	2	11264	3.32919	10.6179	31.3545	HDR- NHEJ-	Inactive	Inactive	sample	Compound
6762	18	J	18	compound_243	2	11106	3.29552	11.2822	29.2099	HDR- NHEJ-	Inactive	Inactive	sample	Compound
21100	55	P	4	compound_244	2	7113	3.36004	11.6828	28.7605	HDR- NHEJ-	Inactive	Inactive	sample	Compound
7447	20	G	7	compound_245	2	10113	2.92693	13.5173	21.6533	HDR- NHEJ-	Inactive	Inactive	sample	Compound
4566	12	O	6	compound_246	2	8048	2.48509	11.0835	22.4215	HDR- NHEJ-	Inactive	Inactive	sample	Compound
18034	47	P	10	compound_247	2	8112	3.02022	12.5246	24.1142	HDR- NHEJ-	Inactive	Inactive	sample	Compound
12624	33	N	24	compound_248	2	6337	2.82468	12.6558	22.3192	HDR- NHEJ-	Inactive	Inactive	sample	Compound
12034	32	F	10	compound_249	2	7632	2.4109	9.1326	26.3988	HDR- NHEJ-	Inactive	Inactive	sample	Compound
16810	44	M	10	compound_250	2	12082	2.97136	12.5724	23.634	HDR- NHEJ-	Inactive	Inactive	sample	Compound
1792	5	K	16	compound_251	2	13799	3.06544	13.1749	23.2673	HDR- NHEJ-	Inactive	Inactive	sample	Compound
3078	9	A	6	compound_252	2	10482	2.70941	10.6373	25.4708	HDR- NHEJ-	Inactive	Inactive	sample	Compound
16946	45	C	2	compound_253	2	8557	3.35398	10.9852	30.5319	HDR- NHEJ-	Inactive	Inactive	sample	Compound
4504	12	L	16	compound_254	2	9695	3.23878	11.6452	27.8122	HDR- NHEJ-	Inactive	Inactive	sample	Compound
17626	46	O	10	compound_255	2	9706	3.23511	10.509	30.7843	HDR- NHEJ-	Inactive	Inactive	sample	Compound
20404	54	C	4	compound_256	2	3436	3.02678	11.9616	25.3041	HDR- NHEJ-	Inactive	Inactive	sample	Compound
21021	55	L	21	compound_257	2	8250	3.56364	13.1151	27.1719	HDR- NHEJ-	Inactive	Inactive	sample	Compound
20226	53	K	18	compound_258	2	6968	3.14294	11.9977	26.1962	HDR- NHEJ-	Inactive	Inactive	sample	Compound
7855	21	H	7	compound_259	2	7408	2.96976	12.1355	24.4716	HDR- NHEJ-	Inactive	Inactive	sample	Compound
4582	12	O	22	compound_260	2	10369	3.33687	11.2354	29.6996	HDR- NHEJ-	Inactive	Inactive	sample	Compound
5013	14	A	21	compound_261	2	5353	2.52195	11.6757	21.6	HDR- NHEJ-	Inactive	Inactive	sample	Compound
13377	35	N	9	compound_262	2	5954	3.71179	11.3033	32.838	HDR- NHEJ-	Inactive	Inactive	sample	Compound
17118	45	J	6	compound_263	2	5391	3.59859	11.1668	32.2259	HDR- NHEJ-	Inactive	Inactive	sample	Compound
15353	40	P	17	compound_264	2	6667	2.63987	11.1894	23.5925	HDR- NHEJ-	Inactive	Inactive	sample	Compound
11829	31	M	21	compound_265	2	8231	3.30458	12.4043	26.6406	HDR- NHEJ-	Inactive	Inactive	sample	Compound
294	1	M	6	compound_266	2	9939	4.00443	13.2408	30.2432	HDR- NHEJ-	Inactive	Inactive	sample	Compound
8514	23	C	18	compound_267	2	5963	3.2534	12.7285	25.56	HDR- NHEJ-	Inactive	Inactive	sample	Compound
11137	30	A	1	compound_268	2	9402	3.40353	12.1995	27.8989	HDR- NHEJ-	Inactive	Inactive	sample	Compound
12134	32	J	14	compound_269	2	10168	3.12746	10.7396	29.1209	HDR- NHEJ-	Inactive	Inactive	sample	Compound
12178	32	L	10	compound_270	2	8345	2.92391	11.6237	25.1546	HDR- NHEJ-	Inactive	Inactive	sample	Compound
17160	45	K	24	compound_271	2	7591	2.74009	12.2777	22.3176	HDR- NHEJ-	Inactive	Inactive	sample	Compound
19395	51	I	3	compound_272	2	4301	3.02255	12.7645	23.6794	HDR- NHEJ-	Inactive	Inactive	sample	Compound
13545	36	E	9	compound_273	2	3315	3.01659	18.2504	16.5289	HDR- NHEJ+	HDR- / NHEJ+	HDR- / NHEJ+ no	sample	Compound
21418	56	M	10	compound_274	2	8317	3.10208	13.3101	23.3062	HDR- NHEJ-	Inactive	Inactive	sample	Compound
8288	22	J	8	compound_275	2	9963	3.44274	12.5665	27.3962	HDR- NHEJ-	Inactive	Inactive	sample	Compound
13363	35	M	19	compound_276	2	6944	2.86578	12.212	23.467	HDR- NHEJ-	Inactive	Inactive	sample	Compound
1439	4	L	23	compound_277	2	9942	3.20861	11.728	27.3585	HDR- NHEJ-	Inactive	Inactive	sample	Compound
10562	28	I	2	compound_278	2	7854	3.05577	11.7774	25.9459	HDR- NHEJ-	Inactive	Inactive	sample	Compound
3056	8	P	8	compound_279	2	7079	3.48919	11.9932	29.0931	HDR- NHEJ-	Inactive	Inactive	sample	Compound
11374	30	J	22	compound_280	2	9859	3.07333	11.8268	25.9863	HDR- NHEJ-	Inactive	Inactive	sample	Compound
21125	56	A	5	compound_281	2	4685	1.68623	13.2764	12.701	HDR- NHEJ-	Inactive	Inactive	sample	Compound
3455	9	P	23	compound_282	2	11622	3.38152	11.7105	28.8758	HDR- NHEJ-	Inactive	Inactive	sample	Compound
2117	6	I	5	compound_283	2	8853	3.43386	13.1481	26.1168	HDR- NHEJ-	Inactive	Inactive	sample	Compound
15170	40	I	2	compound_284	2	8164	3.42969	12.9716	26.44	HDR- NHEJ-	Inactive	Inactive	sample	Compound
10426	28	C	10	compound_285	2	6122	3.46292	12.4306	27.8581	HDR- NHEJ-	Inactive	Inactive	sample	Compound
10961	29	I	17	compound_286	2	9449	3.5136	12.5833	27.9226	HDR- NHEJ-	Inactive	Inactive	sample	Compound
3474	10	A	18	compound_287	2	5792	3.125	12.5	25	HDR- NHEJ-	Inactive	Inactive	sample	Compound
4094	11	K	14	compound_288	2	8513	3.31258	10.7718	30.7524	HDR- NHEJ-	Inactive	Inactive	sample	Compound
20280	53	M	24	compound_289	2	7087	3.06194	12.5864	24.3273	HDR- NHEJ-	Inactive	Inactive	sample	Compound
4390	12	G	22	compound_290	2	6781	3.2886	11.9156	27.599	HDR- NHEJ-	Inactive	Inactive	sample	Compound
464	2	D	8	compound_291	2	6549	2.7027	13.0402	20.726	HDR- NHEJ-	Inactive	Inactive	sample	Compound
7615	20	N	7	compound_292	2	10084	3.68901	12.2967	30	HDR- NHEJ-	Inactive	Inactive	sample	Compound
759	2	P	15	compound_293	2	9999	3.08031	12.1812	25.2874	HDR- NHEJ-	Inactive	Inactive	sample	Compound
9631	26	B	7	compound_294	2	2841	2.63991	13.3052	19.8413	HDR- NHEJ-	Inactive	Inactive	sample	Compound
15081	40	E	9	compound_295	2	7821	3.20931	12.2874	26.1186	HDR- NHEJ-	Inactive	Inactive	sample	Compound
20402	54	C	2	compound_296	2	3595	2.92072	13.5466	21.5606	HDR- NHEJ-	Inactive	Inactive	sample	Compound
13521	36	D	9	compound_297	2	3917	3.57416	12.7649	28	HDR- NHEJ-	Inactive	Inactive	sample	Compound
6816	18	L	24	compound_298	2	11098	2.76626	12.687	21.804	HDR- NHEJ-	Inactive	Inactive	sample	Compound
19179	50	P	3	compound_299	2	9334	2.60338	10.7885	24.1311	HDR- NHEJ-	Inactive	Inactive	sample	Compound
7045	19	F	13	compound_300	2	5700	3	13.9123	21.5637	HDR- NHEJ-	Inactive	Inactive	sample	Compound
12461	33	H	5	compound_301	2	7653	3.48883	12.322	28.3139	HDR- NHEJ-	Inactive	Inactive	sample	Compound
17382	46	E	6	compound_302	2	5276	3.54435	12.1304	29.2188	HDR- NHEJ-	Inactive	Inactive	sample	Compound
14860	39	L	4	compound_303	2	6198	2.62988	11.0197	23.8653	HDR- NHEJ-	Inactive	Inactive	sample	Compound
3805	10	O	13	compound_304	2	8088	2.52225	12.2774	20.5438	HDR- NHEJ-	Inactive	Inactive	sample	Compound
11360	30	J	8	compound_305	2	10944	2.96966	12.7376	23.3142	HDR- NHEJ-	Inactive	Inactive	sample	Compound
18998	50	H	14	compound_306	2	4836	2.75021	11.4351	24.0506	HDR- NHEJ-	Inactive	Inactive	sample	Compound
21913	58	B	1	compound_307	2	4763	2.54042	10.8965	23.3141	HDR- NHEJ-	Inactive	Inactive	sample	Compound
13871	37	B	23	compound_308	2	12528	3.16092	10.8956	29.011	HDR- NHEJ-	Inactive	Inactive	sample	Compound
7682	21	A	2	compound_309	2	4799	1.95874	11.169	17.5373	HDR- NHEJ-	Inactive	Inactive	sample	Compound
15096	40	E	24	compound_310	2	8874	3.09894	10.6604	29.0698	HDR- NHEJ-	Inactive	Inactive	sample	Compound
11418	30	L	18	compound_311	2	10232	2.62901	12.0602	21.799	HDR- NHEJ-	Inactive	Inactive	sample	Compound
14996	40	A	20	compound_312	2	3437	2.61856	12.5691	20.8333	HDR- NHEJ-	Inactive	Inactive	sample	Compound
8770	23	N	10	compound_313	2	7406	2.91655	10.5995	27.5159	HDR- NHEJ-	Inactive	Inactive	sample	Compound
1608	5	C	24	compound_314	2	8023	3.81404	12.6761	30.0885	HDR- NHEJ-	Inactive	Inactive	sample	Compound
13487	36	B	23	compound_315	2	5467	3.2559	12.4383	26.1765	HDR- NHEJ-	Inactive	Inactive	sample	Compound
13382	35	N	14	compound_316	2	7138	3.12412	13.5332	23.0849	HDR- NHEJ-	Inactive	Inactive	sample	Compound
4130	11	M	2	compound_317	2	9473	2.85021	11.5381	24.7026	HDR- NHEJ-	Inactive	Inactive	sample	Compound
21165	56	B	21	compound_318	2	7019	2.80667	11.1127	25.2564	HDR- NHEJ-	Inactive	Inactive	sample	Compound
13731	36	M	3	compound_319	2	4775	3.58115	12.733	28.125	HDR- NHEJ-	Inactive	Inactive	sample	Compound
12469	33	H	13	compound_320	2	5740	3.37979	11.8989	28.4041	HDR- NHEJ-	Inactive	Inactive	sample	Compound
7364	20	C	20	compound_321	2	2926	2.56323	10.663	24.0385	HDR- NHEJ-	Inactive	Inactive	sample	Compound
3239	9	G	23	compound_322	2	10067	2.78137	11.2049	24.8227	HDR- NHEJ-	Inactive	Inactive	sample	Compound
16729	44	J	1	compound_323	2	9831	2.74641	11.4637	23.9574	HDR- NHEJ-	Inactive	Inactive	sample	Compound
6757	18	J	13	compound_324	2	7513	2.95488	10.981	26.9091	HDR- NHEJ-	Inactive	Inactive	sample	Compound
7292	19	P	20	compound_325	2	11754	3.25847	12.0385	27.0671	HDR- NHEJ-	Inactive	Inactive	sample	Compound
8045	21	P	5	compound_326	2	1166	4.2024	12.1784	34.507	HDR- NHEJ-	Inactive	Inactive	sample	Compound
17450	46	H	2	compound_327	2	288	5.55556	11.1111	50	Less than 1000 cells/well	<1000 cells/well	<1000 cells/well	sample	Compound
7768	21	D	16	compound_328	2	7409	3.46875	11.9044	29.1383	HDR- NHEJ-	Inactive	Inactive	sample	Compound
4894	13	L	22	compound_329	2	6464	3.09406	11.2933	27.3973	HDR- NHEJ-	Inactive	Inactive	sample	Compound
17001	45	E	9	compound_330	2	6923	3.56782	10.7179	33.2884	HDR- NHEJ-	Inactive	Inactive	sample	Compound
22760	60	E	8	compound_331	2	4210	2.73159	11.9002	22.9541	HDR- NHEJ-	Inactive	Inactive	sample	Compound
7287	19	P	15	compound_332	2	96	4.16667	8.33333	50	Less than 1000 cells/well	<1000 cells/well	<1000 cells/well	sample	Compound
3018	8	N	18	compound_333	2	5370	43.743	11.1173	393.467	HDR+ NHEJ0	HDR+	HDR+	sample	Compound
9709	26	E	13	compound_334	2	4659	3.36982	13.651	24.6855	HDR- NHEJ-	Inactive	Inactive	sample	Compound
6910	18	P	22	compound_335	2	7860	3.15522	11.8193	26.6954	HDR- NHEJ-	Inactive	Inactive	sample	Compound
12193	32	M	1	compound_336	2	6857	2.96048	11.6815	25.3433	HDR- NHEJ-	Inactive	Inactive	sample	Compound
17637	46	O	21	compound_337	2	10855	3.74942	12.5933	29.7732	HDR- NHEJ-	Inactive	Inactive	sample	Compound
11550	31	B	6	compound_338	2	6028	3.53351	12.9064	27.3779	HDR- NHEJ-	Inactive	Inactive	sample	Compound
4174	11	N	22	compound_339	2	10997	2.99173	11.2303	26.6397	HDR- NHEJ-	Inactive	Inactive	sample	Compound
5727	15	O	15	compound_340	2	10825	3.21478	11.3995	28.201	HDR- NHEJ-	Inactive	Inactive	sample	Compound
9338	25	F	2	compound_341	2	4720	2.73305	12.6271	21.6443	HDR- NHEJ-	Inactive	Inactive	sample	Compound
4959	13	O	15	compound_342	2	7099	3.77518	11.3396	33.2919	HDR- NHEJ-	Inactive	Inactive	sample	Compound
13629	36	H	21	compound_343	2	6268	3.50989	13.4493	26.0973	HDR- NHEJ-	Inactive	Inactive	sample	Compound
20159	53	H	23	compound_344	2	7827	3.14297	11.6009	27.0925	HDR- NHEJ-	Inactive	Inactive	sample	Compound
16913	45	A	17	compound_345	2	6988	3.21981	11.6342	27.6753	HDR- NHEJ-	Inactive	Inactive	sample	Compound
16773	44	K	21	compound_346	2	11049	3.55688	12.0825	29.4382	HDR- NHEJ-	Inactive	Inactive	sample	Compound
5297	14	M	17	compound_347	2	7121	2.80859	12.0348	23.3372	HDR- NHEJ-	Inactive	Inactive	sample	Compound
1961	6	B	17	compound_348	2	8547	3.51	11.9457	29.383	HDR- NHEJ-	Inactive	Inactive	sample	Compound
13354	35	M	10	compound_349	2	4363	3.7818	11.2079	33.7423	HDR- NHEJ-	Inactive	Inactive	sample	Compound
870	3	E	6	compound_350	2	6727	3.2704	13.7506	23.7838	HDR- NHEJ-	Inactive	Inactive	sample	Compound
942	3	H	6	compound_351	2	5439	3.62199	13.6422	26.5499	HDR- NHEJ-	Inactive	Inactive	sample	Compound
10934	29	H	14	compound_352	2	8679	2.97269	11.4644	25.9296	HDR- NHEJ-	Inactive	Inactive	sample	Compound
16923	45	B	3	compound_353	2	7052	3.60182	11.6846	30.8252	HDR- NHEJ-	Inactive	Inactive	sample	Compound
1760	5	J	8	compound_354	2	9765	3.68664	12.9339	28.5036	HDR- NHEJ-	Inactive	Inactive	sample	Compound
7777	21	E	1	compound_355	2	5556	2.98776	11.1051	26.9044	HDR- NHEJ-	Inactive	Inactive	sample	Compound
22682	60	B	2	compound_356	2	2617	2.86588	14.0237	20.436	HDR- NHEJ-	Inactive	Inactive	sample	Compound
16255	43	F	7	compound_357	2	5376	3.62723	14.7693	24.5592	HDR- NHEJ-	Inactive	Inactive	sample	Compound
13402	35	O	10	compound_358	2	5414	3.12154	12.1906	25.6061	HDR- NHEJ-	Inactive	Inactive	sample	Compound
17698	47	B	10	compound_359	2	4292	2.8658	10.7875	26.5659	HDR- NHEJ-	Inactive	Inactive	sample	Compound
3911	11	C	23	compound_360	2	14275	3.50263	12.1821	28.7522	HDR- NHEJ-	Inactive	Inactive	sample	Compound
12553	33	L	1	compound_361	2	7428	2.47711	12.399	19.9783	HDR- NHEJ-	Inactive	Inactive	sample	Compound
398	2	A	14	compound_362	2	5739	3.38038	14.7761	22.8774	HDR- NHEJ-	Inactive	Inactive	sample	Compound
17240	45	O	8	compound_363	2	9108	3.3487	12.7251	26.3158	HDR- NHEJ-	Inactive	Inactive	sample	Compound
6655	18	F	7	compound_364	2	8575	3.00875	11.7434	25.6207	HDR- NHEJ-	Inactive	Inactive	sample	Compound
10400	28	B	8	compound_365	2	5054	3.1856	13.237	24.0658	HDR- NHEJ-	Inactive	Inactive	sample	Compound
9887	26	L	23	compound_366	2	4935	2.28977	9.24012	24.7807	HDR- NHEJ-	Inactive	Inactive	sample	Compound
2960	8	L	8	compound_367	2	6242	3.31624	12.0634	27.49	HDR- NHEJ-	Inactive	Inactive	sample	Compound
2153	6	J	17	compound_368	2	10768	3.27823	12.0264	27.2587	HDR- NHEJ-	Inactive	Inactive	sample	Compound
3600	10	F	24	compound_369	2	9616	2.80782	10.5969	26.4966	HDR- NHEJ-	Inactive	Inactive	sample	Compound
18149	48	E	5	compound_370	2	4663	2.95947	11.8379	25	HDR- NHEJ-	Inactive	Inactive	sample	Compound
14205	37	P	21	compound_371	2	11116	2.61785	12.2706	21.3343	HDR- NHEJ-	Inactive	Inactive	sample	Compound
6054	16	M	6	compound_372	2	5607	3.29945	13.6615	24.1514	HDR- NHEJ-	Inactive	Inactive	sample	Compound
15284	40	M	20	compound_373	2	7190	3.15716	11.5994	27.2182	HDR- NHEJ-	Inactive	Inactive	sample	Compound
20328	53	O	24	compound_374	2	8181	2.93363	12.0645	24.3161	HDR- NHEJ-	Inactive	Inactive	sample	Compound
8805	23	O	21	compound_375	2	7542	3.12914	12.3177	25.4037	HDR- NHEJ-	Inactive	Inactive	sample	Compound
15196	40	J	4	compound_376	2	8659	3.31447	12.4264	26.6729	HDR- NHEJ-	Inactive	Inactive	sample	Compound
22689	60	B	9	compound_377	2	3418	2.66238	12.6682	21.0162	HDR- NHEJ-	Inactive	Inactive	sample	Compound
10676	28	M	20	compound_378	2	8680	3.43318	11.5438	29.7405	HDR- NHEJ-	Inactive	Inactive	sample	Compound
1959	6	B	15	compound_379	2	6596	3.53244	12.5834	28.0723	HDR- NHEJ-	Inactive	Inactive	sample	Compound
13986	37	G	18	compound_380	2	10702	3.18632	11.5773	27.5222	HDR- NHEJ-	Inactive	Inactive	sample	Compound
16157	43	B	5	compound_381	2	4500	3.31111	12.5333	26.4184	HDR- NHEJ-	Inactive	Inactive	sample	Compound
10732	28	P	4	compound_382	2	9258	3.14323	11.9032	26.4065	HDR- NHEJ-	Inactive	Inactive	sample	Compound
14034	37	I	18	compound_383	2	9289	2.51911	11.9711	21.0432	HDR- NHEJ-	Inactive	Inactive	sample	Compound
17735	47	C	23	compound_384	2	6626	2.64111	11.802	22.3785	HDR- NHEJ-	Inactive	Inactive	sample	Compound
9265	25	C	1	compound_385	2	5941	2.81098	11.0587	25.4186	HDR- NHEJ-	Inactive	Inactive	sample	Compound
4317	12	D	21	compound_386	2	7052	3.06296	12.1526	25.2042	HDR- NHEJ-	Inactive	Inactive	sample	Compound
2371	7	C	19	compound_387	2	7716	2.54018	10.2126	24.8731	HDR- NHEJ-	Inactive	Inactive	sample	Compound
18063	48	A	15	compound_388	2	3357	2.65118	12.7793	20.7459	HDR- NHEJ-	Inactive	Inactive	sample	Compound
17349	46	C	21	compound_389	2	13905	3.68932	12.0388	30.6452	HDR- NHEJ-	Inactive	Inactive	sample	Compound
843	3	D	3	compound_390	2	5469	2.61474	13.5491	19.2982	HDR- NHEJ-	Inactive	Inactive	sample	Compound
21171	56	C	3	compound_391	2	4221	2.67709	12.4141	21.5649	HDR- NHEJ-	Inactive	Inactive	sample	Compound
13659	36	J	3	compound_392	2	4211	3.08715	12.4911	24.7148	HDR- NHEJ-	Inactive	Inactive	sample	Compound
17335	46	C	7	compound_393	2	7091	3.10252	11.705	26.506	HDR- NHEJ-	Inactive	Inactive	sample	Compound
10128	27	F	24	compound_394	2	5928	3.69433	11.6903	31.6017	HDR- NHEJ-	Inactive	Inactive	sample	Compound
8063	21	P	23	compound_395	2	8152	2.79686	10.8194	25.8503	HDR- NHEJ-	Inactive	Inactive	sample	Compound
5343	14	O	15	compound_396	2	8813	2.79133	10.337	27.0033	HDR- NHEJ-	Inactive	Inactive	sample	Compound
16775	44	K	23	compound_397	2	13041	3.06725	11.8396	25.9067	HDR- NHEJ-	Inactive	Inactive	sample	Compound
5498	15	F	2	compound_398	2	10112	3.14478	12.0352	26.1298	HDR- NHEJ-	Inactive	Inactive	sample	Compound
8808	23	O	24	compound_399	2	9137	2.52818	11.0868	22.8036	HDR- NHEJ-	Inactive	Inactive	sample	Compound
11454	30	N	6	compound_400	2	12347	3.55552	12.4565	28.5436	HDR- NHEJ-	Inactive	Inactive	sample	Compound
5752	15	P	16	compound_401	2	8000	2.925	10.775	27.1462	HDR- NHEJ-	Inactive	Inactive	sample	Compound
1689	5	G	9	compound_402	2	8688	3.09623	12.6957	24.388	HDR- NHEJ-	Inactive	Inactive	sample	Compound
20566	54	I	22	compound_403	2	7341	3.14671	11.3336	27.7644	HDR- NHEJ-	Inactive	Inactive	sample	Compound
1954	6	B	10	compound_404	2	7457	3.29891	12.0424	27.3942	HDR- NHEJ-	Inactive	Inactive	sample	Compound
2519	7	I	23	compound_405	2	8378	2.6498	10.9095	24.2888	HDR- NHEJ-	Inactive	Inactive	sample	Compound
1720	5	H	16	compound_406	2	12266	4.06816	12.3838	32.8506	HDR- NHEJ-	Inactive	Inactive	sample	Compound
19894	52	M	22	compound_407	2	8670	3.46021	12.549	27.5735	HDR- NHEJ-	Inactive	Inactive	sample	Compound
2547	7	K	3	compound_408	2	4782	2.63488	9.7867	26.9231	HDR- NHEJ-	Inactive	Inactive	sample	Compound
22736	60	D	8	compound_409	2	3908	2.53327	12.4104	20.4124	HDR- NHEJ-	Inactive	Inactive	sample	Compound
6609	18	D	9	compound_410	2	7495	2.73516	11.2608	24.2891	HDR- NHEJ-	Inactive	Inactive	sample	Compound
17241	45	O	9	compound_411	2	6655	3.23065	11.6003	27.8497	HDR- NHEJ-	Inactive	Inactive	sample	Compound
19828	52	K	4	compound_412	2	5698	3.6855	12.4781	29.5359	HDR- NHEJ-	Inactive	Inactive	sample	Compound
9839	26	J	23	compound_413	2	4266	2.67229	9.61088	27.8049	HDR- NHEJ-	Inactive	Inactive	sample	Compound
13437	35	P	21	compound_414	2	6639	3.02756	11.8542	25.54	HDR- NHEJ-	Inactive	Inactive	sample	Compound
19848	52	K	24	compound_415	2	8136	3.12193	11.738	26.5969	HDR- NHEJ-	Inactive	Inactive	sample	Compound
20593	54	K	1	compound_416	2	6898	3.05886	11.0757	27.6178	HDR- NHEJ-	Inactive	Inactive	sample	Compound
13324	35	L	4	compound_417	2	5791	3.16008	12.554	25.1719	HDR- NHEJ-	Inactive	Inactive	sample	Compound
16996	45	E	4	compound_418	2	7120	3.41292	10.4635	32.6174	HDR- NHEJ-	Inactive	Inactive	sample	Compound
17441	46	G	17	compound_419	2	13689	3.64526	12.5064	29.1472	HDR- NHEJ-	Inactive	Inactive	sample	Compound
18655	49	J	7	compound_420	2	6388	2.80213	11.412	24.5542	HDR- NHEJ-	Inactive	Inactive	sample	Compound
601	2	J	1	compound_421	2	12744	3.30351	13.0571	25.3005	HDR- NHEJ-	Inactive	Inactive	sample	Compound
4737	13	F	9	compound_422	2	8047	3.10675	11.9921	25.9067	HDR- NHEJ-	Inactive	Inactive	sample	Compound
18217	48	H	1	compound_423	2	7642	2.85266	11.8948	23.9824	HDR- NHEJ-	Inactive	Inactive	sample	Compound
6907	18	P	19	compound_424	2	11332	2.83269	12.2838	23.0603	HDR- NHEJ-	Inactive	Inactive	sample	Compound
4328	12	E	8	compound_425	2	7149	2.6717	10.477	25.5007	HDR- NHEJ-	Inactive	Inactive	sample	Compound
20032	53	C	16	compound_426	2	4852	2.96785	12.1805	24.3655	HDR- NHEJ-	Inactive	Inactive	sample	Compound
10018	27	B	10	compound_427	2	8818	3.17532	12.1456	26.1438	HDR- NHEJ-	Inactive	Inactive	sample	Compound
2942	8	K	14	compound_428	2	6674	3.40126	11.792	28.8437	HDR- NHEJ-	Inactive	Inactive	sample	Compound
17569	46	M	1	compound_429	2	7683	3.04569	11.1805	27.241	HDR- NHEJ-	Inactive	Inactive	sample	Compound
2754	8	C	18	compound_430	2	6481	3.28653	12.5135	26.2639	HDR- NHEJ-	Inactive	Inactive	sample	Compound
6714	18	H	18	compound_431	2	8255	3.44034	11.2174	30.6696	HDR- NHEJ-	Inactive	Inactive	sample	Compound
1554	5	A	18	compound_432	2	8779	2.973	12.473	23.8356	HDR- NHEJ-	Inactive	Inactive	sample	Compound
9490	25	L	10	compound_433	2	6200	3.20968	12.6936	25.2859	HDR- NHEJ-	Inactive	Inactive	sample	Compound
12632	33	O	8	compound_434	2	7229	3.66579	11.8965	30.8139	HDR- NHEJ-	Inactive	Inactive	sample	Compound
16964	45	C	20	compound_435	2	7568	3.54123	11.5883	30.5587	HDR- NHEJ-	Inactive	Inactive	sample	Compound
5899	16	F	19	compound_436	2	7919	3.35901	12.7668	26.3106	HDR- NHEJ-	Inactive	Inactive	sample	Compound
706	2	N	10	compound_437	2	8634	3.63679	13.0762	27.8122	HDR- NHEJ-	Inactive	Inactive	sample	Compound
2611	7	M	19	compound_438	2	6161	3.03522	10.8586	27.9522	HDR- NHEJ-	Inactive	Inactive	sample	Compound
10009	27	B	1	compound_439	2	7578	3.06149	11.0055	27.8178	HDR- NHEJ-	Inactive	Inactive	sample	Compound
21449	56	N	17	compound_440	2	10183	3.34872	11.7254	28.5595	HDR- NHEJ-	Inactive	Inactive	sample	Compound
17522	46	K	2	compound_441	2	8188	2.80899	11.2604	24.9458	HDR- NHEJ-	Inactive	Inactive	sample	Compound
14933	39	O	5	compound_442	2	6645	2.7389	10.6396	25.7426	HDR- NHEJ-	Inactive	Inactive	sample	Compound
3200	9	F	8	compound_443	2	8404	3.52213	11.6254	30.2968	HDR- NHEJ-	Inactive	Inactive	sample	Compound
4270	12	B	22	compound_444	2	7599	3.18463	12.9491	24.5935	HDR- NHEJ-	Inactive	Inactive	sample	Compound
11953	32	C	1	compound_445	2	5534	3.23455	12.1793	26.5579	HDR- NHEJ-	Inactive	Inactive	sample	Compound
21354	56	J	18	compound_446	2	154	0.649351	7.14286	9.09091	Less than 1000 cells/well	<1000 cells/well	<1000 cells/well	sample	Compound
2811	8	F	3	compound_447	2	6655	3.51615	12.5319	28.0575	HDR- NHEJ-	Inactive	Inactive	sample	Compound
3790	10	N	22	compound_448	2	9358	3.22718	10.7502	30.0199	HDR- NHEJ-	Inactive	Inactive	sample	Compound
12095	32	H	23	compound_449	2	3633	3.16543	10.9827	28.8221	HDR- NHEJ-	Inactive	Inactive	sample	Compound
17176	45	L	16	compound_450	2	8363	3.63506	12.1368	29.9507	HDR- NHEJ-	Inactive	Inactive	sample	Compound
845	3	D	5	compound_451	2	4262	2.97982	13.9371	21.3805	HDR- NHEJ-	Inactive	Inactive	sample	Compound
5539	15	G	19	compound_452	2	7743	3.39662	12.9149	26.3	HDR- NHEJ-	Inactive	Inactive	sample	Compound
11865	31	O	9	compound_453	2	7966	3.41451	11.8755	28.7526	HDR- NHEJ-	Inactive	Inactive	sample	Compound
2065	6	G	1	compound_454	2	6837	3.42255	12.5347	27.3045	HDR- NHEJ-	Inactive	Inactive	sample	Compound
17280	45	P	24	compound_455	2	8079	2.94591	11.8084	24.9476	HDR- NHEJ-	Inactive	Inactive	sample	Compound
7718	21	B	14	compound_456	2	6061	2.85432	11.8627	24.0612	HDR- NHEJ-	Inactive	Inactive	sample	Compound
21624	57	E	24	compound_457	2	7864	2.82299	11.0885	25.4587	HDR- NHEJ-	Inactive	Inactive	sample	Compound
4253	12	B	5	compound_458	2	6002	2.64912	11.5628	22.9107	HDR- NHEJ-	Inactive	Inactive	sample	Compound
19775	52	H	23	compound_459	2	7134	3.40622	12.91	26.3844	HDR- NHEJ-	Inactive	Inactive	sample	Compound
1920	5	P	24	compound_460	2	7740	2.97158	13.6046	21.8424	HDR- NHEJ-	Inactive	Inactive	sample	Compound
1830	5	M	6	compound_461	2	2984	1.60858	17.5268	9.17782	HDR- NHEJ+	HDR- / NHEJ+	HDR- / NHEJ+	sample	Compound
5626	15	K	10	compound_462	2	10027	3.65015	12.2569	29.7803	HDR- NHEJ-	Inactive	Inactive	sample	Compound
6389	17	K	5	compound_463	2	9558	2.88763	10.8391	26.6409	HDR- NHEJ-	Inactive	Inactive	sample	Compound
5975	16	I	23	compound_464	2	9315	3.66076	11.7445	31.17	HDR- NHEJ-	Inactive	Inactive	sample	Compound
9431	25	I	23	compound_465	2	9920	3.47782	12.0464	28.8703	HDR- NHEJ-	Inactive	Inactive	sample	Compound
11722	31	I	10	compound_466	2	9039	3.10875	12.6009	24.6708	HDR- NHEJ-	Inactive	Inactive	sample	Compound
7634	20	O	2	compound_467	2	7612	3.13978	12.7168	24.6901	HDR- NHEJ-	Inactive	Inactive	sample	Compound
2310	7	A	6	compound_468	2	5404	2.53516	10.3997	24.3772	HDR- NHEJ-	Inactive	Inactive	sample	Compound
4982	13	P	14	compound_469	2	7894	3.40765	11.3124	30.1232	HDR- NHEJ-	Inactive	Inactive	sample	Compound
7289	19	P	17	compound_470	2	7514	3.79292	11.8446	32.0225	HDR- NHEJ-	Inactive	Inactive	sample	Compound
15384	41	A	24	compound_471	2	3117	2.91947	13.1858	22.1411	HDR- NHEJ-	Inactive	Inactive	sample	Compound
15565	41	I	13	compound_472	2	6347	2.99354	10.9185	27.417	HDR- NHEJ-	Inactive	Inactive	sample	Compound
22733	60	D	5	compound_473	2	4390	2.32346	12.6879	18.3124	HDR- NHEJ-	Inactive	Inactive	sample	Compound
6029	16	L	5	compound_474	2	8070	3.61834	12.3916	29.2	HDR- NHEJ-	Inactive	Inactive	sample	Compound
16366	43	J	22	compound_475	2	7307	4.02354	12.837	31.3433	HDR- NHEJ-	Inactive	Inactive	sample	Compound
15160	40	H	16	compound_476	2	6984	2.74914	10.5956	25.9459	HDR- NHEJ-	Inactive	Inactive	sample	Compound
1250	4	E	2	compound_477	2	12428	3.33923	12.3833	26.9656	HDR- NHEJ-	Inactive	Inactive	sample	Compound
20318	53	O	14	compound_478	2	6299	3.47674	10.6525	32.6379	HDR- NHEJ-	Inactive	Inactive	sample	Compound
17332	46	C	4	compound_479	2	5539	3.05109	11.0128	27.7049	HDR- NHEJ-	Inactive	Inactive	sample	Compound
2577	7	L	9	compound_480	2	8329	2.62937	11.1778	23.5231	HDR- NHEJ-	Inactive	Inactive	sample	Compound
1272	4	E	24	compound_481	2	9311	3.18978	12.4154	25.692	HDR- NHEJ-	Inactive	Inactive	sample	Compound
22306	59	B	10	compound_482	2	6605	2.57381	12.0515	21.3568	HDR- NHEJ-	Inactive	Inactive	sample	Compound
7696	21	A	16	compound_483	2	4760	2.73109	11.7227	23.2975	HDR- NHEJ-	Inactive	Inactive	sample	Compound
20686	54	N	22	compound_484	2	4476	1.76497	8.98123	19.6517	HDR- NHEJ-	Inactive	Inactive	sample	Compound
5170	14	H	10	compound_485	2	6283	3.00812	11.937	25.2	HDR- NHEJ-	Inactive	Inactive	sample	Compound
7492	20	I	4	compound_486	2	5842	3.35502	11.9993	27.9601	HDR- NHEJ-	Inactive	Inactive	sample	Compound
19978	53	A	10	compound_487	2	2487	3.17652	13.9928	22.7011	HDR- NHEJ-	Inactive	Inactive	sample	Compound
19658	52	D	2	compound_488	2	4489	2.94052	13.0096	22.6027	HDR- NHEJ-	Inactive	Inactive	sample	Compound
22780	60	F	4	compound_489	2	4208	2.70913	11.7871	22.9839	HDR- NHEJ-	Inactive	Inactive	sample	Compound
12603	33	N	3	compound_490	2	7848	3.31295	11.8629	27.927	HDR- NHEJ-	Inactive	Inactive	sample	Compound
18495	49	C	15	compound_491	2	4320	3.65741	12.3148	29.6992	HDR- NHEJ-	Inactive	Inactive	sample	Compound
9773	26	H	5	compound_492	2	4658	3.34908	13.4822	24.8408	HDR- NHEJ-	Inactive	Inactive	sample	Compound
3126	9	C	6	compound_493	2	9053	2.98244	10.1734	29.316	HDR- NHEJ-	Inactive	Inactive	sample	Compound
3770	10	N	2	compound_494	2	7233	3.64994	12.678	28.7895	HDR- NHEJ-	Inactive	Inactive	sample	Compound
6859	18	N	19	compound_495	2	3864	1.73395	11.2319	15.4378	HDR- NHEJ-	Inactive	Inactive	sample	Compound
10632	28	K	24	compound_496	2	8820	3.16326	12.1315	26.0748	HDR- NHEJ-	Inactive	Inactive	sample	Compound
12231	32	N	15	compound_497	2	7654	2.56075	11.2621	22.7378	HDR- NHEJ-	Inactive	Inactive	sample	Compound
4546	12	N	10	compound_498	2	13053	2.85758	11.5912	24.653	HDR- NHEJ-	Inactive	Inactive	sample	Compound
7421	20	F	5	compound_499	2	10305	3.21203	12.3629	25.9812	HDR- NHEJ-	Inactive	Inactive	sample	Compound
11605	31	D	13	compound_500	2	3875	3.45806	13.6258	25.3788	HDR- NHEJ-	Inactive	Inactive	sample	Compound
20681	54	N	17	compound_501	2	7317	3.14337	11.8354	26.5589	HDR- NHEJ-	Inactive	Inactive	sample	Compound
14057	37	J	17	compound_502	2	8862	3.01286	11.7806	25.5747	HDR- NHEJ-	Inactive	Inactive	sample	Compound
8870	24	B	14	compound_503	2	7022	2.96212	11.5637	25.6158	HDR- NHEJ-	Inactive	Inactive	sample	Compound
13823	36	P	23	compound_504	2	5876	3.13138	11.7086	26.7442	HDR- NHEJ-	Inactive	Inactive	sample	Compound
20241	53	L	9	compound_505	2	5983	3.04195	12.9032	23.5751	HDR- NHEJ-	Inactive	Inactive	sample	Compound
6184	17	B	16	compound_506	2	10441	2.90202	11.6464	24.9178	HDR- NHEJ-	Inactive	Inactive	sample	Compound
19489	51	M	1	compound_507	2	7204	2.49861	11.688	21.3777	HDR- NHEJ-	Inactive	Inactive	sample	Compound
5552	15	H	8	compound_508	2	9491	3.46644	11.5478	30.0182	HDR- NHEJ-	Inactive	Inactive	sample	Compound
5158	14	G	22	compound_509	2	140	2.14286	5.71429	37.5	Less than 1000 cells/well	<1000 cells/well	<1000 cells/well	sample	Compound
3050	8	P	2	compound_510	2	3619	3.61978	12.2409	29.5711	HDR- NHEJ-	Inactive	Inactive	sample	Compound
13388	35	N	20	compound_511	2	5823	3.43466	11.4718	29.9401	HDR- NHEJ-	Inactive	Inactive	sample	Compound
20236	53	L	4	compound_512	2	5796	3.98551	11.922	33.4298	HDR- NHEJ-	Inactive	Inactive	sample	Compound
1625	5	D	17	compound_513	2	11525	3.22777	11.3406	28.4621	HDR- NHEJ-	Inactive	Inactive	sample	Compound
5802	16	B	18	compound_514	2	5568	3.125	13.5955	22.9855	HDR- NHEJ-	Inactive	Inactive	sample	Compound
9237	25	A	21	compound_515	2	7287	2.51132	12.9683	19.3651	HDR- NHEJ-	Inactive	Inactive	sample	Compound
19719	52	F	15	compound_516	2	7338	4.00654	12.6874	31.5789	HDR- NHEJ-	Inactive	Inactive	sample	Compound
10613	28	K	5	compound_517	2	7859	3.80456	13.3477	28.5033	HDR- NHEJ-	Inactive	Inactive	sample	Compound
18926	50	E	14	compound_518	2	4410	3.40136	10.9751	30.9917	HDR- NHEJ-	Inactive	Inactive	sample	Compound
11569	31	C	1	compound_519	2	6385	3.66484	12.2788	29.8469	HDR- NHEJ-	Inactive	Inactive	sample	Compound
10170	27	H	18	compound_520	2	6674	3.47618	12.5712	27.652	HDR- NHEJ-	Inactive	Inactive	sample	Compound
12401	33	E	17	compound_521	2	5319	3.15849	12.6904	24.8889	HDR- NHEJ-	Inactive	Inactive	sample	Compound
20543	54	H	23	compound_522	2	6534	2.77013	11.8304	23.4153	HDR- NHEJ-	Inactive	Inactive	sample	Compound
17642	46	P	2	compound_523	2	10601	3.00915	11.7725	25.5609	HDR- NHEJ-	Inactive	Inactive	sample	Compound
10832	29	D	8	compound_524	2	7055	3.1467	12.6293	24.9158	HDR- NHEJ-	Inactive	Inactive	sample	Compound
8474	23	B	2	compound_525	2	4093	2.17444	11.7762	18.4647	HDR- NHEJ-	Inactive	Inactive	sample	Compound
4795	13	H	19	compound_526	2	5970	3.9866	14.1373	28.199	HDR- NHEJ-	Inactive	Inactive	sample	Compound
17767	47	E	7	compound_527	2	6744	3.36596	12.4407	27.056	HDR- NHEJ-	Inactive	Inactive	sample	Compound
5768	16	A	8	compound_528	2	6354	3.21058	13.1885	24.3437	HDR- NHEJ-	Inactive	Inactive	sample	Compound
15742	41	P	22	compound_529	2	6904	3.15759	11.2978	27.9487	HDR- NHEJ-	Inactive	Inactive	sample	Compound
20903	55	G	23	compound_530	2	6513	3.77706	12.6209	29.927	HDR- NHEJ-	Inactive	Inactive	sample	Compound
13041	34	P	9	compound_531	2	6739	2.52263	11.0847	22.7577	HDR- NHEJ-	Inactive	Inactive	sample	Compound
10057	27	D	1	compound_532	2	7931	3.75741	12.3314	30.4703	HDR- NHEJ-	Inactive	Inactive	sample	Compound
13760	36	N	8	compound_533	2	3672	3.07734	13.5349	22.7364	HDR- NHEJ-	Inactive	Inactive	sample	Compound
7488	20	H	24	compound_534	2	5834	3.35962	12.2215	27.4895	HDR- NHEJ-	Inactive	Inactive	sample	Compound
19424	51	J	8	compound_535	2	4154	2.52768	11.507	21.9665	HDR- NHEJ-	Inactive	Inactive	sample	Compound
5014	14	A	22	compound_536	2	1713	2.62697	12.4927	21.028	HDR- NHEJ-	Inactive	Inactive	sample	Compound
20055	53	D	15	compound_537	2	4453	2.8071	11.1835	25.1004	HDR- NHEJ-	Inactive	Inactive	sample	Compound
15090	40	E	18	compound_538	2	7928	3.02725	12.1973	24.819	HDR- NHEJ-	Inactive	Inactive	sample	Compound
9137	24	M	17	compound_539	2	7878	3.33841	12.1985	27.3673	HDR- NHEJ-	Inactive	Inactive	sample	Compound
17351	46	C	23	compound_540	2	12006	2.97351	11.3776	26.1347	HDR- NHEJ-	Inactive	Inactive	sample	Compound
16868	44	O	20	compound_541	2	13604	3.87386	12.5184	30.9454	HDR- NHEJ-	Inactive	Inactive	sample	Compound
1771	5	J	19	compound_542	2	11528	3.01006	11.8668	25.3655	HDR- NHEJ-	Inactive	Inactive	sample	Compound
6034	16	L	10	compound_543	2	3102	4.09413	12.9271	31.6708	HDR- NHEJ-	Inactive	Inactive	sample	Compound
326	1	N	14	compound_544	2	3006	2.49501	8.98204	27.7778	HDR- NHEJ-	Inactive	Inactive	sample	Compound
9259	25	B	19	compound_545	2	8145	3.03254	11.5777	26.193	HDR- NHEJ-	Inactive	Inactive	sample	Compound
15064	40	D	16	compound_546	2	4092	2.78592	12.3167	22.6191	HDR- NHEJ-	Inactive	Inactive	sample	Compound
261	1	K	21	compound_547	2	12561	3.09689	12.3477	25.0806	HDR- NHEJ-	Inactive	Inactive	sample	Compound
8373	22	M	21	compound_548	2	8540	3.62998	12.7166	28.5451	HDR- NHEJ-	Inactive	Inactive	sample	Compound
19024	50	I	16	compound_549	2	4907	2.42511	11.3919	21.288	HDR- NHEJ-	Inactive	Inactive	sample	Compound
17149	45	K	13	compound_550	2	6701	3.17863	12.3414	25.7557	HDR- NHEJ-	Inactive	Inactive	sample	Compound
19733	52	G	5	compound_551	2	5206	2.82367	12.3895	22.7907	HDR- NHEJ-	Inactive	Inactive	sample	Compound
2663	7	O	23	compound_552	2	7514	2.47538	10.74	23.0483	HDR- NHEJ-	Inactive	Inactive	sample	Compound
5318	14	N	14	compound_553	2	5876	3.01225	10.6365	28.32	HDR- NHEJ-	Inactive	Inactive	sample	Compound
5249	14	K	17	compound_554	2	6133	2.59253	10.9408	23.696	HDR- NHEJ-	Inactive	Inactive	sample	Compound
5751	15	P	15	compound_555	2	6272	2.51913	11.6071	21.7033	HDR- NHEJ-	Inactive	Inactive	sample	Compound
6157	17	A	13	compound_556	2	8726	3.23172	11.9413	27.0633	HDR- NHEJ-	Inactive	Inactive	sample	Compound
12743	34	C	23	compound_557	2	5913	3.07796	11.2126	27.451	HDR- NHEJ-	Inactive	Inactive	sample	Compound
4999	14	A	7	compound_558	2	3710	2.91105	10.9434	26.601	HDR- NHEJ-	Inactive	Inactive	sample	Compound
10983	29	J	15	compound_559	2	8450	3.37278	12.3432	27.325	HDR- NHEJ-	Inactive	Inactive	sample	Compound
3962	11	F	2	compound_560	2	11990	2.86906	12.0183	23.8723	HDR- NHEJ-	Inactive	Inactive	sample	Compound
1879	5	O	7	compound_561	2	14492	3.29147	12.0894	27.226	HDR- NHEJ-	Inactive	Inactive	sample	Compound
19683	52	E	3	compound_562	2	5258	2.60555	14.1879	18.3646	HDR- NHEJ-	Inactive	Inactive	sample	Compound
5741	15	P	5	compound_563	2	10974	2.30545	10.3973	22.1735	HDR- NHEJ-	Inactive	Inactive	sample	Compound
8232	22	G	24	compound_564	2	8742	3.38595	12.5829	26.9091	HDR- NHEJ-	Inactive	Inactive	sample	Compound
15607	41	K	7	compound_565	2	8029	3.54963	13.5384	26.2189	HDR- NHEJ-	Inactive	Inactive	sample	Compound
13857	37	B	9	compound_566	2	12871	2.99122	11.794	25.3623	HDR- NHEJ-	Inactive	Inactive	sample	Compound
19533	51	N	21	compound_567	2	9143	3.00777	10.3358	29.1005	HDR- NHEJ-	Inactive	Inactive	sample	Compound
8181	22	E	21	compound_568	2	8400	2.95238	11.8452	24.9246	HDR- NHEJ-	Inactive	Inactive	sample	Compound
18425	48	P	17	compound_569	2	7588	2.92567	11.2546	25.9953	HDR- NHEJ-	Inactive	Inactive	sample	Compound
7033	19	F	1	compound_570	2	5257	2.568	12.6878	20.2399	HDR- NHEJ-	Inactive	Inactive	sample	Compound
95	1	D	23	compound_571	2	11447	3.92243	12.0119	32.6545	HDR- NHEJ-	Inactive	Inactive	sample	Compound
5682	15	M	18	compound_572	2	8590	2.95693	12.3981	23.8498	HDR- NHEJ-	Inactive	Inactive	sample	Compound
11643	31	F	3	compound_573	2	7596	3.05424	12.9542	23.5772	HDR- NHEJ-	Inactive	Inactive	sample	Compound
2062	6	F	22	compound_574	2	8581	3.50775	12.7957	27.4135	HDR- NHEJ-	Inactive	Inactive	sample	Compound
13562	36	F	2	compound_575	2	4298	2.67566	13.0759	20.4626	HDR- NHEJ-	Inactive	Inactive	sample	Compound
7544	20	K	8	compound_576	2	9201	3.71699	12.2921	30.2387	HDR- NHEJ-	Inactive	Inactive	sample	Compound
12692	34	A	20	compound_577	2	5560	2.67986	10.7914	24.8333	HDR- NHEJ-	Inactive	Inactive	sample	Compound
7679	20	P	23	compound_578	2	8396	3.58504	11.1601	32.1238	HDR- NHEJ-	Inactive	Inactive	sample	Compound
20755	55	A	19	compound_579	2	8145	3.17986	12.8177	24.8084	HDR- NHEJ-	Inactive	Inactive	sample	Compound
9064	24	J	16	compound_580	2	7084	3.85376	12.3659	31.1644	HDR- NHEJ-	Inactive	Inactive	sample	Compound
8433	22	P	9	compound_581	2	9530	3.09549	11.7734	26.2923	HDR- NHEJ-	Inactive	Inactive	sample	Compound
16485	43	O	21	compound_582	2	11481	3.88468	12.4379	31.2325	HDR- NHEJ-	Inactive	Inactive	sample	Compound
3032	8	O	8	compound_583	2	6293	2.62196	11.9816	21.8833	HDR- NHEJ-	Inactive	Inactive	sample	Compound
54	1	C	6	compound_584	2	10938	3.63869	11.8669	30.6626	HDR- NHEJ-	Inactive	Inactive	sample	Compound
532	2	G	4	compound_585	2	6891	3.54085	13.7571	25.7384	HDR- NHEJ-	Inactive	Inactive	sample	Compound
17308	46	B	4	compound_586	2	4182	3.3955	11.1669	30.4068	HDR- NHEJ-	Inactive	Inactive	sample	Compound
18004	47	O	4	compound_587	2	8247	3.04353	11.9316	25.5081	HDR- NHEJ-	Inactive	Inactive	sample	Compound
17169	45	L	9	compound_588	2	7867	3.76255	12.1266	31.0272	HDR- NHEJ-	Inactive	Inactive	sample	Compound
3529	10	D	1	compound_589	2	5673	2.22105	9.37775	23.6842	HDR- NHEJ-	Inactive	Inactive	sample	Compound
13453	36	A	13	compound_590	2	2917	3.22249	12.5129	25.7534	HDR- NHEJ-	Inactive	Inactive	sample	Compound
1199	4	B	23	compound_591	2	6254	3.38983	12.9837	26.1084	HDR- NHEJ-	Inactive	Inactive	sample	Compound
12546	33	K	18	compound_592	2	9558	3.32706	11.8958	27.9683	HDR- NHEJ-	Inactive	Inactive	sample	Compound
19560	51	O	24	compound_593	2	9213	3.48421	11.3427	30.7177	HDR- NHEJ-	Inactive	Inactive	sample	Compound
13682	36	K	2	compound_594	2	3791	3.0335	13.7958	21.9885	HDR- NHEJ-	Inactive	Inactive	sample	Compound
390	2	A	6	compound_595	2	9239	4.22124	13.2157	31.941	HDR- NHEJ-	Inactive	Inactive	sample	Compound
2574	7	L	6	compound_596	2	6352	2.92821	10.5479	27.7612	HDR- NHEJ-	Inactive	Inactive	sample	Compound
10149	27	G	21	compound_597	2	5936	3.7062	12.7022	29.1777	HDR- NHEJ-	Inactive	Inactive	sample	Compound
18069	48	A	21	compound_598	2	3547	2.50916	13.5608	18.5031	HDR- NHEJ-	Inactive	Inactive	sample	Compound
16758	44	K	6	compound_599	2	8394	3.09745	13.1523	23.5507	HDR- NHEJ-	Inactive	Inactive	sample	Compound
5936	16	H	8	compound_600	2	7687	2.71888	14.4269	18.8458	HDR- NHEJ-	Inactive	Inactive	sample	Compound
20928	55	H	24	compound_601	2	7505	2.93138	12.2318	23.9651	HDR- NHEJ-	Inactive	Inactive	sample	Compound
17712	47	B	24	compound_602	2	7222	3.0324	11.548	26.259	HDR- NHEJ-	Inactive	Inactive	sample	Compound
18475	49	B	19	compound_603	2	5393	2.31782	13.0725	17.7305	HDR- NHEJ-	Inactive	Inactive	sample	Compound
8033	21	O	17	compound_604	2	8018	2.93091	11.2123	26.1402	HDR- NHEJ-	Inactive	Inactive	sample	Compound
17167	45	L	7	compound_605	2	7634	3.17003	11.6584	27.191	HDR- NHEJ-	Inactive	Inactive	sample	Compound
10242	27	K	18	compound_606	2	7727	3.28717	12.8381	25.6048	HDR- NHEJ-	Inactive	Inactive	sample	Compound
10011	27	B	3	compound_607	2	5514	2.82916	11.9877	23.6006	HDR- NHEJ-	Inactive	Inactive	sample	Compound
17589	46	M	21	compound_608	2	9995	3.52176	12.2761	28.6879	HDR- NHEJ-	Inactive	Inactive	sample	Compound
3416	9	O	8	compound_609	2	10162	2.73568	10.7951	25.3418	HDR- NHEJ-	Inactive	Inactive	sample	Compound
10528	28	G	16	compound_610	2	5352	3.58744	11.3789	31.5271	HDR- NHEJ-	Inactive	Inactive	sample	Compound
4815	13	I	15	compound_611	2	6561	3.56653	12.3152	28.9604	HDR- NHEJ-	Inactive	Inactive	sample	Compound
20552	54	I	8	compound_612	2	5221	2.56656	12.8902	19.9108	HDR- NHEJ-	Inactive	Inactive	sample	Compound
4720	13	E	16	compound_613	2	8027	3.58789	12.0344	29.8137	HDR- NHEJ-	Inactive	Inactive	sample	Compound
2671	7	P	7	compound_614	2	8399	3.21467	11.2871	28.481	HDR- NHEJ-	Inactive	Inactive	sample	Compound
11646	31	F	6	compound_615	2	5836	2.15901	12.3886	17.4274	HDR- NHEJ-	Inactive	Inactive	sample	Compound
19809	52	J	9	compound_616	2	5687	3.04203	12.2033	24.9279	HDR- NHEJ-	Inactive	Inactive	sample	Compound
15342	40	P	6	compound_617	2	7490	2.59012	11.4953	22.5319	HDR- NHEJ-	Inactive	Inactive	sample	Compound
8786	23	O	2	compound_618	2	7466	2.94669	11.7868	25	HDR- NHEJ-	Inactive	Inactive	sample	Compound
13954	37	F	10	compound_619	2	12854	2.97962	12.0507	24.7256	HDR- NHEJ-	Inactive	Inactive	sample	Compound
14697	39	E	9	compound_620	2	5969	2.42922	11.0236	22.0365	HDR- NHEJ-	Inactive	Inactive	sample	Compound
17617	46	O	1	compound_621	2	7882	3.47627	12.8013	27.1556	HDR- NHEJ-	Inactive	Inactive	sample	Compound
20151	53	H	15	compound_622	2	6939	3.05519	13.6475	22.3865	HDR- NHEJ-	Inactive	Inactive	sample	Compound
2813	8	F	5	compound_623	2	6953	3.42298	12.5989	27.1689	HDR- NHEJ-	Inactive	Inactive	sample	Compound
14182	37	O	22	compound_624	2	9735	3.09194	11.7309	26.3573	HDR- NHEJ-	Inactive	Inactive	sample	Compound
794	3	B	2	compound_625	2	248	7.66129	11.2903	67.8571	Less than 1000 cells/well	<1000 cells/well	<1000 cells/well	sample	Compound
4481	12	K	17	compound_626	2	9070	3.03197	11.9956	25.2757	HDR- NHEJ-	Inactive	Inactive	sample	Compound
2855	8	G	23	compound_627	2	6735	3.97921	11.7149	33.9671	HDR- NHEJ-	Inactive	Inactive	sample	Compound
63	1	C	15	compound_628	2	10293	3.20606	13.9998	22.9008	HDR- NHEJ-	Inactive	Inactive	sample	Compound
9581	25	P	5	compound_629	2	6586	2.74825	11.904	23.0867	HDR- NHEJ-	Inactive	Inactive	sample	Compound
17754	47	D	18	compound_630	2	4781	3.53483	11.211	31.5298	HDR- NHEJ-	Inactive	Inactive	sample	Compound
224	1	J	8	compound_631	2	10544	3.70827	13.1449	28.2107	HDR- NHEJ-	Inactive	Inactive	sample	Compound
8385	22	N	9	compound_632	2	9799	3.07174	11.7257	26.1967	HDR- NHEJ-	Inactive	Inactive	sample	Compound
260	1	K	20	compound_633	2	8697	3.254	10.8773	29.9154	HDR- NHEJ-	Inactive	Inactive	sample	Compound
16631	44	E	23	compound_634	2	6115	3.10711	13.148	23.6318	HDR- NHEJ-	Inactive	Inactive	sample	Compound
4102	11	K	22	compound_635	2	8768	3.15922	11.7359	26.9193	HDR- NHEJ-	Inactive	Inactive	sample	Compound
17709	47	B	21	compound_636	2	5941	2.96246	11.1092	26.6667	HDR- NHEJ-	Inactive	Inactive	sample	Compound
966	3	I	6	compound_637	2	7473	3.53272	11.7757	30	HDR- NHEJ-	Inactive	Inactive	sample	Compound
21245	56	F	5	compound_638	2	7857	2.80005	12.1293	23.085	HDR- NHEJ-	Inactive	Inactive	sample	Compound
13783	36	O	7	compound_639	2	4553	3.16275	14.3642	22.0184	HDR- NHEJ-	Inactive	Inactive	sample	Compound
6703	18	H	7	compound_640	2	6857	3.32507	12.4544	26.6979	HDR- NHEJ-	Inactive	Inactive	sample	Compound
18800	49	P	8	compound_641	2	6217	3.32958	10.5839	31.459	HDR- NHEJ-	Inactive	Inactive	sample	Compound
13166	35	E	14	compound_642	2	5113	3.20751	12.3998	25.8675	HDR- NHEJ-	Inactive	Inactive	sample	Compound
1563	5	B	3	compound_643	2	4875	2.89231	13.1692	21.9626	HDR- NHEJ-	Inactive	Inactive	sample	Compound
13848	37	A	24	compound_644	2	11786	3.16477	11.1149	28.4733	HDR- NHEJ-	Inactive	Inactive	sample	Compound
1924	6	A	4	compound_645	2	3123	2.17739	12.8722	16.9154	HDR- NHEJ-	Inactive	Inactive	sample	Compound
3364	9	M	4	compound_646	2	8992	3.16948	11.6548	27.1947	HDR- NHEJ-	Inactive	Inactive	sample	Compound
414	2	B	6	compound_647	2	5405	3.68178	12.7289	28.9244	HDR- NHEJ-	Inactive	Inactive	sample	Compound
10261	27	L	13	compound_648	2	8622	3.67664	12.0854	30.4223	HDR- NHEJ-	Inactive	Inactive	sample	Compound
3270	9	I	6	compound_649	2	9761	3.45252	11.4742	30.0893	HDR- NHEJ-	Inactive	Inactive	sample	Compound
6236	17	D	20	compound_650	2	9454	3.06749	10.7997	28.4035	HDR- NHEJ-	Inactive	Inactive	sample	Compound
17077	45	H	13	compound_651	2	7961	3.47946	11.6443	29.8813	HDR- NHEJ-	Inactive	Inactive	sample	Compound
4014	11	H	6	compound_652	2	10065	3.15946	11.386	27.7487	HDR- NHEJ-	Inactive	Inactive	sample	Compound
19025	50	I	17	compound_653	2	5017	1.7341	8.4712	20.4706	HDR- NHEJ-	Inactive	Inactive	sample	Compound
22722	60	C	18	compound_654	2	3206	2.24579	11.3849	19.726	HDR- NHEJ-	Inactive	Inactive	sample	Compound
1349	4	I	5	compound_655	2	6942	3.6877	12.6621	29.124	HDR- NHEJ-	Inactive	Inactive	sample	Compound
215	1	I	23	compound_656	2	9377	3.5939	13.1065	27.4207	HDR- NHEJ-	Inactive	Inactive	sample	Compound
21279	56	G	15	compound_657	2	165	0.606061	0.606061	100	Less than 1000 cells/well	<1000 cells/well	<1000 cells/well	sample	Compound
13086	35	B	6	compound_658	2	2702	2.40563	10.6958	22.4914	HDR- NHEJ-	Inactive	Inactive	sample	Compound
2917	8	J	13	compound_659	2	7618	3.39984	12.2998	27.6414	HDR- NHEJ-	Inactive	Inactive	sample	Compound
3591	10	F	15	compound_660	2	4635	1.70442	10.2481	16.6316	HDR- NHEJ-	Inactive	Inactive	sample	Compound
5786	16	B	2	compound_661	2	5174	3.63355	13.8191	26.2937	HDR- NHEJ-	Inactive	Inactive	sample	Compound
10317	27	N	21	compound_662	2	9295	3.6794	12.5444	29.3311	HDR- NHEJ-	Inactive	Inactive	sample	Compound
15698	41	O	2	compound_663	2	7027	3.14501	12.4662	25.2283	HDR- NHEJ-	Inactive	Inactive	sample	Compound
11117	29	P	5	compound_664	2	8014	3.15698	13.1645	23.981	HDR- NHEJ-	Inactive	Inactive	sample	Compound
4183	11	O	7	compound_665	2	12617	2.98803	11.7381	25.4558	HDR- NHEJ-	Inactive	Inactive	sample	Compound
8712	23	K	24	compound_666	2	7985	2.84283	11.1835	25.4199	HDR- NHEJ-	Inactive	Inactive	sample	Compound
17140	45	K	4	compound_667	2	7192	2.65573	11.7631	22.5768	HDR- NHEJ-	Inactive	Inactive	sample	Compound
28	1	B	4	compound_668	2	10582	3.969	11.6046	34.2019	HDR- NHEJ-	Inactive	Inactive	sample	Compound
17773	47	E	13	compound_669	2	6800	3.35294	12.7353	26.3279	HDR- NHEJ-	Inactive	Inactive	sample	Compound
8727	23	L	15	compound_670	2	6942	2.95304	11.452	25.7862	HDR- NHEJ-	Inactive	Inactive	sample	Compound
2921	8	J	17	compound_671	2	4964	3.14263	12.2079	25.7426	HDR- NHEJ-	Inactive	Inactive	sample	Compound
637	2	K	13	compound_672	2	14602	3.8077	13.1283	29.0037	HDR- NHEJ-	Inactive	Inactive	sample	Compound
14083	37	K	19	compound_673	2	3572	3.02352	8.06271	37.5	HDR- NHEJ-	Inactive	Inactive	sample	Compound
21041	55	M	17	compound_674	2	9290	3.91819	12.3035	31.846	HDR- NHEJ-	Inactive	Inactive	sample	Compound
226	1	J	10	compound_675	2	11522	3.49766	13.0707	26.7596	HDR- NHEJ-	Inactive	Inactive	sample	Compound
4968	13	O	24	compound_676	2	6852	3.561	12.4197	28.6721	HDR- NHEJ-	Inactive	Inactive	sample	Compound
6743	18	I	23	compound_677	2	5284	3.31189	11.8282	28	HDR- NHEJ-	Inactive	Inactive	sample	Compound
2999	8	M	23	compound_678	2	5338	3.61559	11.0341	32.7674	HDR- NHEJ-	Inactive	Inactive	sample	Compound
5836	16	D	4	compound_679	2	7997	3.08866	13.1174	23.5462	HDR- NHEJ-	Inactive	Inactive	sample	Compound
7441	20	G	1	compound_680	2	7139	2.75949	12.6208	21.8646	HDR- NHEJ-	Inactive	Inactive	sample	Compound
12572	33	L	20	compound_681	2	6476	3.52069	13.0173	27.0463	HDR- NHEJ-	Inactive	Inactive	sample	Compound
7733	21	C	5	compound_682	2	4745	3.47735	11.001	31.6092	HDR- NHEJ-	Inactive	Inactive	sample	Compound
12990	34	N	6	compound_683	2	5709	3.08285	9.98424	30.8772	HDR- NHEJ-	Inactive	Inactive	sample	Compound
1805	5	L	5	compound_684	2	91	4.3956	17.5824	25	Less than 1000 cells/well	<1000 cells/well	<1000 cells/well	sample	Compound
20354	54	A	2	compound_685	2	3627	2.89495	12.5724	23.0263	HDR- NHEJ-	Inactive	Inactive	sample	Compound
11469	30	N	21	compound_686	2	10956	2.60131	11.5006	22.6191	HDR- NHEJ-	Inactive	Inactive	sample	Compound
1173	4	A	21	compound_687	2	8232	4.06949	12.4878	32.5876	HDR- NHEJ-	Inactive	Inactive	sample	Compound
19611	52	B	3	compound_688	2	5308	3.52298	13.4514	26.1905	HDR- NHEJ-	Inactive	Inactive	sample	Compound
10706	28	O	2	compound_689	2	6848	2.14661	12.3832	17.3349	HDR- NHEJ-	Inactive	Inactive	sample	Compound
377	1	P	17	compound_690	2	12081	3.89868	13.3598	29.1822	HDR- NHEJ-	Inactive	Inactive	sample	Compound
10196	27	I	20	compound_691	2	7979	1.87993	9.6754	19.4301	HDR- NHEJ-	Inactive	Inactive	sample	Compound
15236	40	K	20	compound_692	2	8659	3.24518	12.819	25.3153	HDR- NHEJ-	Inactive	Inactive	sample	Compound
4078	11	J	22	compound_693	2	10921	3.17736	10.9331	29.062	HDR- NHEJ-	Inactive	Inactive	sample	Compound
531	2	G	3	compound_694	2	7244	3.90668	14.2463	27.4225	HDR- NHEJ-	Inactive	Inactive	sample	Compound
5985	16	J	9	compound_695	2	886	2.59594	6.20768	41.8182	Less than 1000 cells/well	<1000 cells/well	<1000 cells/well	sample	Compound
20168	53	I	8	compound_696	2	6466	3.51067	12.8209	27.3824	HDR- NHEJ-	Inactive	Inactive	sample	Compound
17527	46	K	7	compound_697	2	11135	2.85586	11.7108	24.3865	HDR- NHEJ-	Inactive	Inactive	sample	Compound
5839	16	D	7	compound_698	2	7009	4.15181	13.7965	30.0931	HDR- NHEJ-	Inactive	Inactive	sample	Compound
6082	16	N	10	compound_699	2	6979	3.13799	12.0504	26.0404	HDR- NHEJ-	Inactive	Inactive	sample	Compound
19840	52	K	16	compound_700	2	7836	3.03726	12.047	25.2119	HDR- NHEJ-	Inactive	Inactive	sample	Compound
10123	27	F	19	compound_701	2	8790	3.50398	11.9795	29.2498	HDR- NHEJ-	Inactive	Inactive	sample	Compound
5932	16	H	4	compound_702	2	7761	3.56913	13.3488	26.7374	HDR- NHEJ-	Inactive	Inactive	sample	Compound
19947	52	P	3	compound_703	2	6933	2.3655	13.9045	17.0125	HDR- NHEJ-	Inactive	Inactive	sample	Compound
22721	60	C	17	compound_704	2	3646	3.07186	12.8634	23.8806	HDR- NHEJ-	Inactive	Inactive	sample	Compound
301	1	M	13	compound_705	2	11519	3.70692	12.6139	29.3875	HDR- NHEJ-	Inactive	Inactive	sample	Compound
11930	32	B	2	compound_706	2	3949	2.30438	11.8764	19.403	HDR- NHEJ-	Inactive	Inactive	sample	Compound
220	1	J	4	compound_707	2	11184	3.80007	13.7786	27.5795	HDR- NHEJ-	Inactive	Inactive	sample	Compound
21437	56	N	5	compound_708	2	7811	3.6615	11.9959	30.523	HDR- NHEJ-	Inactive	Inactive	sample	Compound
2639	7	N	23	compound_709	2	6786	2.60831	10.0943	25.8394	HDR- NHEJ-	Inactive	Inactive	sample	Compound
14985	40	A	9	compound_710	2	7732	3.20745	13.761	23.3083	HDR- NHEJ-	Inactive	Inactive	sample	Compound
2495	7	H	23	compound_711	2	5997	3.18493	9.50475	33.5088	HDR- NHEJ-	Inactive	Inactive	sample	Compound
2896	8	I	16	compound_712	2	6643	3.2666	12.0729	27.0574	HDR- NHEJ-	Inactive	Inactive	sample	Compound
9825	26	J	9	compound_713	2	4249	2.87126	12.8736	22.3035	HDR- NHEJ-	Inactive	Inactive	sample	Compound
2980	8	M	4	compound_714	2	4016	2.81374	12.1514	23.1557	HDR- NHEJ-	Inactive	Inactive	sample	Compound
11187	30	C	3	compound_715	2	7710	3.81323	12.0104	31.7495	HDR- NHEJ-	Inactive	Inactive	sample	Compound
23012	60	O	20	compound_716	2	8361	2.63126	10.7523	24.4716	HDR- NHEJ-	Inactive	Inactive	sample	Compound
9673	26	D	1	compound_717	2	5614	3.24189	11.7207	27.6596	HDR- NHEJ-	Inactive	Inactive	sample	Compound
22781	60	F	5	compound_718	2	5069	2.97889	12.7836	23.3025	HDR- NHEJ-	Inactive	Inactive	sample	Compound
6476	17	N	20	compound_719	2	10207	3.33105	11.8644	28.076	HDR- NHEJ-	Inactive	Inactive	sample	Compound
13378	35	N	10	compound_720	2	5326	3.5674	12.4671	28.6145	HDR- NHEJ-	Inactive	Inactive	sample	Compound
20385	54	B	9	compound_721	2	2699	2.6306	13.857	18.984	HDR- NHEJ-	Inactive	Inactive	sample	Compound
16489	43	P	1	compound_722	2	7227	3.27937	12.7854	25.6493	HDR- NHEJ-	Inactive	Inactive	sample	Compound
1591	5	C	7	compound_723	2	9072	2.85494	12.4228	22.9814	HDR- NHEJ-	Inactive	Inactive	sample	Compound
22831	60	H	7	compound_724	2	8542	3.02037	11.6249	25.9819	HDR- NHEJ-	Inactive	Inactive	sample	Compound
18725	49	M	5	compound_725	2	6304	2.44289	11.9131	20.506	HDR- NHEJ-	Inactive	Inactive	sample	Compound
23010	60	O	18	compound_726	2	6023	3.02175	12.004	25.1729	HDR- NHEJ-	Inactive	Inactive	sample	Compound
8275	22	I	19	compound_727	2	8400	3.45238	12.619	27.3585	HDR- NHEJ-	Inactive	Inactive	sample	Compound
3543	10	D	15	compound_728	2	8048	2.7336	11.5681	23.6305	HDR- NHEJ-	Inactive	Inactive	sample	Compound
10468	28	E	4	compound_729	2	6853	2.58281	13.0746	19.7545	HDR- NHEJ-	Inactive	Inactive	sample	Compound
4857	13	K	9	compound_730	2	2695	3.33952	10.8349	30.8219	HDR- NHEJ-	Inactive	Inactive	sample	Compound
16801	44	M	1	compound_731	2	11140	3.48294	13.2765	26.2339	HDR- NHEJ-	Inactive	Inactive	sample	Compound
15352	40	P	16	compound_732	2	6106	3.02981	11.3004	26.8116	HDR- NHEJ-	Inactive	Inactive	sample	Compound
22920	60	K	24	compound_733	2	5037	3.25591	11.5744	28.1304	HDR- NHEJ-	Inactive	Inactive	sample	Compound
16939	45	B	19	compound_734	2	7158	3.88377	11.8888	32.6675	HDR- NHEJ-	Inactive	Inactive	sample	Compound
16601	44	D	17	compound_735	2	8197	3.36708	13.3219	25.2747	HDR- NHEJ-	Inactive	Inactive	sample	Compound
5906	16	G	2	compound_736	2	6532	2.75566	12.8751	21.4031	HDR- NHEJ-	Inactive	Inactive	sample	Compound
5078	14	D	14	compound_737	2	4166	3.19251	9.43351	33.8422	HDR- NHEJ-	Inactive	Inactive	sample	Compound
11720	31	I	8	compound_738	2	9786	3.21888	12.9164	24.9209	HDR- NHEJ-	Inactive	Inactive	sample	Compound
7599	20	M	15	compound_739	2	7116	3.49916	14.109	24.8008	HDR- NHEJ-	Inactive	Inactive	sample	Compound
562	2	H	10	compound_740	2	11856	3.80398	13.4868	28.2051	HDR- NHEJ-	Inactive	Inactive	sample	Compound
20088	53	E	24	compound_741	2	7236	3.59314	11.6777	30.7692	HDR- NHEJ-	Inactive	Inactive	sample	Compound
16895	44	P	23	compound_742	2	14153	3.31379	11.7643	28.1682	HDR- NHEJ-	Inactive	Inactive	sample	Compound
1973	6	C	5	compound_743	2	5372	3.35071	12.3418	27.1493	HDR- NHEJ-	Inactive	Inactive	sample	Compound
3619	10	G	19	compound_744	2	9369	3.06329	11.3139	27.0755	HDR- NHEJ-	Inactive	Inactive	sample	Compound
7712	21	B	8	compound_745	2	5013	2.63315	12.9463	20.339	HDR- NHEJ-	Inactive	Inactive	sample	Compound
10440	28	C	24	compound_746	2	5146	2.93432	11.4847	25.5499	HDR- NHEJ-	Inactive	Inactive	sample	Compound
1357	4	I	13	compound_747	2	10819	3.86357	13.6796	28.2432	HDR- NHEJ-	Inactive	Inactive	sample	Compound
11850	31	N	18	compound_748	2	6045	3.01075	11.1332	27.0431	HDR- NHEJ-	Inactive	Inactive	sample	Compound
7734	21	C	6	compound_749	2	5420	3.52399	11.8266	29.7972	HDR- NHEJ-	Inactive	Inactive	sample	Compound
2125	6	I	13	compound_750	2	7944	2.41692	12.6007	19.1808	HDR- NHEJ-	Inactive	Inactive	sample	Compound
18016	47	O	16	compound_751	2	10620	3.45574	11.3088	30.5579	HDR- NHEJ-	Inactive	Inactive	sample	Compound
12272	32	P	8	compound_752	2	6881	3.61866	12.411	29.1569	HDR- NHEJ-	Inactive	Inactive	sample	Compound
17223	45	N	15	compound_753	2	7555	3.71939	11.767	31.6086	HDR- NHEJ-	Inactive	Inactive	sample	Compound
17482	46	I	10	compound_754	2	8893	3.39593	12.0769	28.1192	HDR- NHEJ-	Inactive	Inactive	sample	Compound
5341	14	O	13	compound_755	2	2307	3.20763	11.4001	28.1369	HDR- NHEJ-	Inactive	Inactive	sample	Compound
5064	14	C	24	compound_756	2	5425	3.05991	10.8756	28.1356	HDR- NHEJ-	Inactive	Inactive	sample	Compound
1330	4	H	10	compound_757	2	10146	3.80445	13.9957	27.1831	HDR- NHEJ-	Inactive	Inactive	sample	Compound
22737	60	D	9	compound_758	2	5398	2.77881	12.9307	21.49	HDR- NHEJ-	Inactive	Inactive	sample	Compound
18845	50	B	5	compound_759	2	3791	2.71696	11.3427	23.9535	HDR- NHEJ-	Inactive	Inactive	sample	Compound
6421	17	L	13	compound_760	2	10246	3.18173	12.3268	25.8116	HDR- NHEJ-	Inactive	Inactive	sample	Compound
10076	27	D	20	compound_761	2	9428	3.0123	12.5477	24.0068	HDR- NHEJ-	Inactive	Inactive	sample	Compound
11593	31	D	1	compound_762	2	8397	2.87007	12.04	23.8378	HDR- NHEJ-	Inactive	Inactive	sample	Compound
3717	10	K	21	compound_763	2	9098	2.91273	11.475	25.3831	HDR- NHEJ-	Inactive	Inactive	sample	Compound
2197	6	L	13	compound_764	2	12254	3.33769	12.2409	27.2667	HDR- NHEJ-	Inactive	Inactive	sample	Compound
17620	46	O	4	compound_765	2	10210	2.9383	11.6748	25.1678	HDR- NHEJ-	Inactive	Inactive	sample	Compound
6711	18	H	15	compound_766	2	7417	2.99312	12.5657	23.8197	HDR- NHEJ-	Inactive	Inactive	sample	Compound
12812	34	F	20	compound_767	2	5300	2.98113	11.2075	26.5993	HDR- NHEJ-	Inactive	Inactive	sample	Compound
7713	21	B	9	compound_768	2	6542	2.32345	12.8554	18.0737	HDR- NHEJ-	Inactive	Inactive	sample	Compound
744	2	O	24	compound_769	2	10345	3.52827	12.1991	28.9224	HDR- NHEJ-	Inactive	Inactive	sample	Compound
1996	6	D	4	compound_770	2	6773	3.33678	12.2693	27.1961	HDR- NHEJ-	Inactive	Inactive	sample	Compound
13375	35	N	7	compound_771	2	6063	3.71103	17.615	21.0674	HDR- NHEJ+	HDR- / NHEJ+	HDR- / NHEJ+	sample	Compound
8000	21	N	8	compound_772	2	6991	2.38879	11.9296	20.024	HDR- NHEJ-	Inactive	Inactive	sample	Compound
10672	28	M	16	compound_773	2	8351	2.4548	97.2937	2.52308	NHEJ>50% (likely false positive)	False positives	False positives NHEJ	sample	Compound
21500	56	P	20	compound_774	2	7972	3.12343	11.8164	26.4331	HDR- NHEJ-	Inactive	Inactive	sample	Compound
16911	45	A	15	compound_775	2	8686	3.26963	12.5259	26.1029	HDR- NHEJ-	Inactive	Inactive	sample	Compound
20946	55	I	18	compound_776	2	10302	3.83421	12.8227	29.9016	HDR- NHEJ-	Inactive	Inactive	sample	Compound
19871	52	L	23	compound_777	2	8109	2.67604	12.5786	21.2745	HDR- NHEJ-	Inactive	Inactive	sample	Compound
11452	30	N	4	compound_778	2	10511	3.70088	11.7115	31.6003	HDR- NHEJ-	Inactive	Inactive	sample	Compound
17996	47	N	20	compound_779	2	7083	3.51546	12.4241	28.2954	HDR- NHEJ-	Inactive	Inactive	sample	Compound
8182	22	E	22	compound_780	2	9114	3.30261	11.806	27.974	HDR- NHEJ-	Inactive	Inactive	sample	Compound
12704	34	B	8	compound_781	2	5234	2.78945	9.76309	28.5714	HDR- NHEJ-	Inactive	Inactive	sample	Compound
8277	22	I	21	compound_782	2	9565	2.89597	12.2321	23.6752	HDR- NHEJ-	Inactive	Inactive	sample	Compound
15682	41	N	10	compound_783	2	7562	3.22666	11.6239	27.7588	HDR- NHEJ-	Inactive	Inactive	sample	Compound
7405	20	E	13	compound_784	2	8614	3.29696	11.9921	27.4927	HDR- NHEJ-	Inactive	Inactive	sample	Compound
15335	40	O	23	compound_785	2	6154	3.31492	11.4072	29.0598	HDR- NHEJ-	Inactive	Inactive	sample	Compound
22744	60	D	16	compound_786	2	5060	2.66798	10.9091	24.4565	HDR- NHEJ-	Inactive	Inactive	sample	Compound
6479	17	N	23	compound_787	2	9797	2.87843	12.9836	22.1698	HDR- NHEJ-	Inactive	Inactive	sample	Compound
10334	27	O	14	compound_788	2	7891	3.39627	11.963	28.3898	HDR- NHEJ-	Inactive	Inactive	sample	Compound
11165	30	B	5	compound_789	2	9400	3.7234	11.266	33.05	HDR- NHEJ-	Inactive	Inactive	sample	Compound
22877	60	J	5	compound_790	2	6864	3.16142	10.8683	29.0885	HDR- NHEJ-	Inactive	Inactive	sample	Compound
5869	16	E	13	compound_791	2	9005	3.3759	12.4042	27.2158	HDR- NHEJ-	Inactive	Inactive	sample	Compound
8200	22	F	16	compound_792	2	8571	3.15016	13.2073	23.8516	HDR- NHEJ-	Inactive	Inactive	sample	Compound
6916	19	A	4	compound_793	2	3088	2.88212	13.2448	21.7604	HDR- NHEJ-	Inactive	Inactive	sample	Compound
9144	24	M	24	compound_794	2	7191	3.37922	12.1819	27.7397	HDR- NHEJ-	Inactive	Inactive	sample	Compound
10446	28	D	6	compound_795	2	6665	3.6009	12.6782	28.4024	HDR- NHEJ-	Inactive	Inactive	sample	Compound
22879	60	J	7	compound_796	2	6227	2.89064	11.0326	26.2009	HDR- NHEJ-	Inactive	Inactive	sample	Compound
5446	15	C	22	compound_797	2	10504	3.18926	11.091	28.7554	HDR- NHEJ-	Inactive	Inactive	sample	Compound
12448	33	G	16	compound_798	2	8031	3.48649	12.8627	27.1055	HDR- NHEJ-	Inactive	Inactive	sample	Compound
8615	23	G	23	compound_799	2	7002	3.47044	11.7538	29.5261	HDR- NHEJ-	Inactive	Inactive	sample	Compound
20721	54	P	9	compound_800	2	6906	3.4318	12.1633	28.2143	HDR- NHEJ-	Inactive	Inactive	sample	Compound
20679	54	N	15	compound_801	2	8424	3.16952	12.0133	26.3834	HDR- NHEJ-	Inactive	Inactive	sample	Compound
8229	22	G	21	compound_802	2	10299	3.28187	12.2828	26.7194	HDR- NHEJ-	Inactive	Inactive	sample	Compound
17823	47	G	15	compound_803	2	9368	3.25576	11.3258	28.7465	HDR- NHEJ-	Inactive	Inactive	sample	Compound
6628	18	E	4	compound_804	2	6094	2.88809	11.4047	25.3237	HDR- NHEJ-	Inactive	Inactive	sample	Compound
6554	18	B	2	compound_805	2	6423	2.49105	11.6456	21.3904	HDR- NHEJ-	Inactive	Inactive	sample	Compound
1295	4	F	23	compound_806	2	9330	3.52626	13.2583	26.5966	HDR- NHEJ-	Inactive	Inactive	sample	Compound
3839	10	P	23	compound_807	2	11740	2.8109	11.7206	23.9826	HDR- NHEJ-	Inactive	Inactive	sample	Compound
17203	45	M	19	compound_808	2	8585	3.71578	12.4636	29.8131	HDR- NHEJ-	Inactive	Inactive	sample	Compound
2846	8	G	14	compound_809	2	4704	3.42262	12.9252	26.4803	HDR- NHEJ-	Inactive	Inactive	sample	Compound
11156	30	A	20	compound_810	2	9216	3.07075	12.0009	25.5877	HDR- NHEJ-	Inactive	Inactive	sample	Compound
13133	35	D	5	compound_811	2	2502	2.67786	12.3501	21.6828	HDR- NHEJ-	Inactive	Inactive	sample	Compound
15714	41	O	18	compound_812	2	6749	2.37072	12.224	19.3939	HDR- NHEJ-	Inactive	Inactive	sample	Compound
19327	51	F	7	compound_813	2	3783	3.17209	12.4504	25.4777	HDR- NHEJ-	Inactive	Inactive	sample	Compound
22294	59	A	22	compound_814	2	5153	2.8139	13.0992	21.4815	HDR- NHEJ-	Inactive	Inactive	sample	Compound
4726	13	E	22	compound_815	2	6331	3.52235	11.499	30.6319	HDR- NHEJ-	Inactive	Inactive	sample	Compound
10656	28	L	24	compound_816	2	7366	3.19033	12.707	25.1068	HDR- NHEJ-	Inactive	Inactive	sample	Compound
5766	16	A	6	compound_817	2	6231	3.06532	12.2613	25	HDR- NHEJ-	Inactive	Inactive	sample	Compound
579	2	I	3	compound_818	2	8661	3.59081	13.6012	26.4007	HDR- NHEJ-	Inactive	Inactive	sample	Compound
447	2	C	15	compound_819	2	6859	3.35326	13.4568	24.9187	HDR- NHEJ-	Inactive	Inactive	sample	Compound
4279	12	C	7	compound_820	2	6764	3.48906	12.2561	28.468	HDR- NHEJ-	Inactive	Inactive	sample	Compound
20470	54	E	22	compound_821	2	5028	3.10263	11.8735	26.1306	HDR- NHEJ-	Inactive	Inactive	sample	Compound
8711	23	K	23	compound_822	2	8071	3.13468	11.1882	28.0177	HDR- NHEJ-	Inactive	Inactive	sample	Compound
9142	24	M	22	compound_823	2	5568	3.08908	13.5417	22.8117	HDR- NHEJ-	Inactive	Inactive	sample	Compound
21487	56	P	7	compound_824	2	8045	3.46799	11.8583	29.2453	HDR- NHEJ-	Inactive	Inactive	sample	Compound
1647	5	E	15	compound_825	2	10274	2.74479	11.6897	23.4804	HDR- NHEJ-	Inactive	Inactive	sample	Compound
1706	5	H	2	compound_826	2	7377	3.26691	11.2376	29.0712	HDR- NHEJ-	Inactive	Inactive	sample	Compound
17794	47	F	10	compound_827	2	9080	3.4141	11.9934	28.4665	HDR- NHEJ-	Inactive	Inactive	sample	Compound
13689	36	K	9	compound_828	2	4448	3.7545	13.0396	28.7931	HDR- NHEJ-	Inactive	Inactive	sample	Compound
3003	8	N	3	compound_829	2	5316	2.82167	11.6253	24.2718	HDR- NHEJ-	Inactive	Inactive	sample	Compound
9922	26	N	10	compound_830	2	7013	2.83759	11.8637	23.9183	HDR- NHEJ-	Inactive	Inactive	sample	Compound
20576	54	J	8	compound_831	2	6974	2.73874	11.1701	24.5186	HDR- NHEJ-	Inactive	Inactive	sample	Compound
20584	54	J	16	compound_832	2	10001	3.24967	10.9089	29.7892	HDR- NHEJ-	Inactive	Inactive	sample	Compound
17530	46	K	10	compound_833	2	9565	3.59645	11.4166	31.5018	HDR- NHEJ-	Inactive	Inactive	sample	Compound
5303	14	M	23	compound_834	2	4424	2.8255	10.3978	27.1739	HDR- NHEJ-	Inactive	Inactive	sample	Compound
12940	34	L	4	compound_835	2	1435	2.64808	5.57491	47.5	HDR- NHEJ-	Inactive	Inactive	sample	Compound
2991	8	M	15	compound_836	2	7260	3.49862	10.5647	33.116	HDR- NHEJ-	Inactive	Inactive	sample	Compound
1744	5	I	16	compound_837	2	9853	2.94327	13.3969	21.9697	HDR- NHEJ-	Inactive	Inactive	sample	Compound
7156	19	K	4	compound_838	2	6814	3.09657	12.5477	24.6784	HDR- NHEJ-	Inactive	Inactive	sample	Compound
10432	28	C	16	compound_839	2	9673	3.57697	13.212	27.0736	HDR- NHEJ-	Inactive	Inactive	sample	Compound
8997	24	G	21	compound_840	2	7549	3.12624	13.2071	23.671	HDR- NHEJ-	Inactive	Inactive	sample	Compound
14136	37	M	24	compound_841	2	11831	2.92452	11.6474	25.1089	HDR- NHEJ-	Inactive	Inactive	sample	Compound
5369	14	P	17	compound_842	2	14502	3.31678	12.5086	26.516	HDR- NHEJ-	Inactive	Inactive	sample	Compound
15088	40	E	16	compound_843	2	7891	3.42162	11.4307	29.9335	HDR- NHEJ-	Inactive	Inactive	sample	Compound
10723	28	O	19	compound_844	2	8851	2.89233	10.0102	28.8939	HDR- NHEJ-	Inactive	Inactive	sample	Compound
11849	31	N	17	compound_845	2	7699	3.05234	10.326	29.5598	HDR- NHEJ-	Inactive	Inactive	sample	Compound
12388	33	E	4	compound_846	2	4719	2.86077	12.2484	23.3564	HDR- NHEJ-	Inactive	Inactive	sample	Compound
9544	25	N	16	compound_847	2	8823	2.36881	10.9033	21.7256	HDR- NHEJ-	Inactive	Inactive	sample	Compound
21168	56	B	24	compound_848	2	5752	2.99026	13.1259	22.7815	HDR- NHEJ-	Inactive	Inactive	sample	Compound
13099	35	B	19	compound_849	2	4404	3.04269	12.148	25.0467	HDR- NHEJ-	Inactive	Inactive	sample	Compound
3129	9	C	9	compound_850	2	8557	2.88653	10.2957	28.0363	HDR- NHEJ-	Inactive	Inactive	sample	Compound
19122	50	M	18	compound_851	2	3635	2.75103	9.24347	29.7619	HDR- NHEJ-	Inactive	Inactive	sample	Compound
22731	60	D	3	compound_852	2	3325	2.55639	12.3609	20.6813	HDR- NHEJ-	Inactive	Inactive	sample	Compound
22369	59	E	1	compound_853	2	5517	3.11764	12.4162	25.1095	HDR- NHEJ-	Inactive	Inactive	sample	Compound
6028	16	L	4	compound_854	2	7812	3.28981	12.212	26.9392	HDR- NHEJ-	Inactive	Inactive	sample	Compound
5130	14	F	18	compound_855	2	5247	3.44959	11.1874	30.8347	HDR- NHEJ-	Inactive	Inactive	sample	Compound
10287	27	M	15	compound_856	2	9137	3.52413	12.827	27.4744	HDR- NHEJ-	Inactive	Inactive	sample	Compound
8186	22	F	2	compound_857	2	2086	3.83509	14.5254	26.4026	HDR- NHEJ-	Inactive	Inactive	sample	Compound
5829	16	C	21	compound_858	2	6087	3.20355	12.9292	24.7776	HDR- NHEJ-	Inactive	Inactive	sample	Compound
18776	49	O	8	compound_859	2	5960	2.09732	11.2248	18.6846	HDR- NHEJ-	Inactive	Inactive	sample	Compound
6341	17	I	5	compound_860	2	7903	2.80906	11.8689	23.6674	HDR- NHEJ-	Inactive	Inactive	sample	Compound
3575	10	E	23	compound_861	2	6879	2.9074	11.4115	25.4777	HDR- NHEJ-	Inactive	Inactive	sample	Compound
18447	49	A	15	compound_862	2	4194	2.88507	12.1841	23.6791	HDR- NHEJ-	Inactive	Inactive	sample	Compound
4653	13	B	21	compound_863	2	5620	3.79004	11.7972	32.1267	HDR- NHEJ-	Inactive	Inactive	sample	Compound
20876	55	F	20	compound_864	2	7238	3.60597	12.2409	29.4582	HDR- NHEJ-	Inactive	Inactive	sample	Compound
189	1	H	21	compound_865	2	11166	4.18234	12.8784	32.4757	HDR- NHEJ-	Inactive	Inactive	sample	Compound
4294	12	C	22	compound_866	2	11327	3.24005	11.3622	28.5159	HDR- NHEJ-	Inactive	Inactive	sample	Compound
5425	15	C	1	compound_867	2	7466	3.26815	11.1305	29.3622	HDR- NHEJ-	Inactive	Inactive	sample	Compound
9728	26	F	8	compound_868	2	3024	3.30688	11.8717	27.8551	HDR- NHEJ-	Inactive	Inactive	sample	Compound
18451	49	A	19	compound_869	2	3359	2.6496	13.0396	20.3196	HDR- NHEJ-	Inactive	Inactive	sample	Compound
5996	16	J	20	compound_870	2	8379	3.91455	12.233	32	HDR- NHEJ-	Inactive	Inactive	sample	Compound
9193	24	P	1	compound_871	2	7226	2.51868	12.3305	20.4265	HDR- NHEJ-	Inactive	Inactive	sample	Compound
17274	45	P	18	compound_872	2	7678	3.46444	12.4902	27.7372	HDR- NHEJ-	Inactive	Inactive	sample	Compound
17161	45	L	1	compound_873	2	6350	2.89764	11.4803	25.2401	HDR- NHEJ-	Inactive	Inactive	sample	Compound
22678	60	A	22	compound_874	2	2337	2.65297	12.9653	20.4621	HDR- NHEJ-	Inactive	Inactive	sample	Compound
12409	33	F	1	compound_875	2	8763	3.17243	13.4657	23.5593	HDR- NHEJ-	Inactive	Inactive	sample	Compound
22079	58	H	23	compound_876	2	7420	2.92453	10.9299	26.7571	HDR- NHEJ-	Inactive	Inactive	sample	Compound
5382	15	A	6	compound_877	2	8000	2.8875	11.475	25.1634	HDR- NHEJ-	Inactive	Inactive	sample	Compound
6119	16	O	23	compound_878	2	7378	3.48333	12.4695	27.9348	HDR- NHEJ-	Inactive	Inactive	sample	Compound
4695	13	D	15	compound_879	2	7080	4.11017	11.1582	36.8354	HDR- NHEJ-	Inactive	Inactive	sample	Compound
5456	15	D	8	compound_880	2	7929	3.50612	12.3975	28.2808	HDR- NHEJ-	Inactive	Inactive	sample	Compound
16882	44	P	10	compound_881	2	11537	3.09439	11.2854	27.4194	HDR- NHEJ-	Inactive	Inactive	sample	Compound
8625	23	H	9	compound_882	2	5841	3.50967	13.1827	26.6234	HDR- NHEJ-	Inactive	Inactive	sample	Compound
15437	41	D	5	compound_883	2	3990	2.58145	14.3358	18.007	HDR- NHEJ-	Inactive	Inactive	sample	Compound
4774	13	G	22	compound_884	2	7959	2.86468	10.9436	26.1768	HDR- NHEJ-	Inactive	Inactive	sample	Compound
9191	24	O	23	compound_885	2	6389	3.16168	12.0363	26.2679	HDR- NHEJ-	Inactive	Inactive	sample	Compound
1405	4	K	13	compound_886	2	10311	3.88905	12.1715	31.9522	HDR- NHEJ-	Inactive	Inactive	sample	Compound
6701	18	H	5	compound_887	2	8262	2.95328	11.4742	25.7384	HDR- NHEJ-	Inactive	Inactive	sample	Compound
8035	21	O	19	compound_888	2	8542	2.80965	12.2103	23.0105	HDR- NHEJ-	Inactive	Inactive	sample	Compound
1301	4	G	5	compound_889	2	6544	3.77445	13.8753	27.2026	HDR- NHEJ-	Inactive	Inactive	sample	Compound
14907	39	N	3	compound_890	2	7312	3.03611	11.1871	27.1394	HDR- NHEJ-	Inactive	Inactive	sample	Compound
4776	13	G	24	compound_891	2	7366	2.63372	12.2862	21.4365	HDR- NHEJ-	Inactive	Inactive	sample	Compound
18465	49	B	9	compound_892	2	4213	3.18063	13.2684	23.9714	HDR- NHEJ-	Inactive	Inactive	sample	Compound
6862	18	N	22	compound_893	2	11191	2.78796	12.1258	22.9919	HDR- NHEJ-	Inactive	Inactive	sample	Compound
4049	11	I	17	compound_894	2	11660	3.3705	10.5146	32.0555	HDR- NHEJ-	Inactive	Inactive	sample	Compound
4984	13	P	16	compound_895	2	5914	3.66926	11.4136	32.1482	HDR- NHEJ-	Inactive	Inactive	sample	Compound
3867	11	B	3	compound_896	2	9431	3.34005	11.1335	30	HDR- NHEJ-	Inactive	Inactive	sample	Compound
1687	5	G	7	compound_897	2	12102	3.59445	12.2542	29.3324	HDR- NHEJ-	Inactive	Inactive	sample	Compound
19561	51	P	1	compound_898	2	6502	2.43002	10.5967	22.9318	HDR- NHEJ-	Inactive	Inactive	sample	Compound
19393	51	I	1	compound_899	2	5626	2.93281	11.1091	26.4	HDR- NHEJ-	Inactive	Inactive	sample	Compound
11084	29	N	20	compound_900	2	7771	3.17848	10.8738	29.2308	HDR- NHEJ-	Inactive	Inactive	sample	Compound
309	1	M	21	compound_901	2	13370	3.53029	12.2962	28.7105	HDR- NHEJ-	Inactive	Inactive	sample	Compound
1639	5	E	7	compound_902	2	6637	3.46542	12.8371	26.9953	HDR- NHEJ-	Inactive	Inactive	sample	Compound
5974	16	I	22	compound_903	2	10044	3.56432	13.3313	26.7364	HDR- NHEJ-	Inactive	Inactive	sample	Compound
3254	9	H	14	compound_904	2	9950	3.32663	11.1457	29.8467	HDR- NHEJ-	Inactive	Inactive	sample	Compound
11162	30	B	2	compound_905	2	7704	3.07632	12.4221	24.7649	HDR- NHEJ-	Inactive	Inactive	sample	Compound
12592	33	M	16	compound_906	2	6749	4.43029	12.3574	35.8513	HDR- NHEJ-	Inactive	Inactive	sample	Compound
1735	5	I	7	compound_907	2	12732	3.51084	11.8756	29.5635	HDR- NHEJ-	Inactive	Inactive	sample	Compound
7513	20	J	1	compound_908	2	6834	2.99971	13.0816	22.9306	HDR- NHEJ-	Inactive	Inactive	sample	Compound
9224	25	A	8	compound_909	2	7330	2.71487	11.7053	23.1935	HDR- NHEJ-	Inactive	Inactive	sample	Compound
20160	53	H	24	compound_910	2	8316	3.33093	10.9428	30.4396	HDR- NHEJ-	Inactive	Inactive	sample	Compound
1850	5	N	2	compound_911	2	9468	2.82002	12.1779	23.157	HDR- NHEJ-	Inactive	Inactive	sample	Compound
8353	22	M	1	compound_912	2	10174	3.47946	12.6401	27.5272	HDR- NHEJ-	Inactive	Inactive	sample	Compound
22791	60	F	15	compound_913	2	4956	3.16788	11.481	27.5923	HDR- NHEJ-	Inactive	Inactive	sample	Compound
3406	9	N	22	compound_914	2	11564	3.33794	11.8212	28.237	HDR- NHEJ-	Inactive	Inactive	sample	Compound
19656	52	C	24	compound_915	2	7504	2.83849	11.9003	23.8522	HDR- NHEJ-	Inactive	Inactive	sample	Compound
18078	48	B	6	compound_916	2	6612	2.84332	11.7514	24.1956	HDR- NHEJ-	Inactive	Inactive	sample	Compound
13112	35	C	8	compound_917	2	5878	2.75604	10.0374	27.4576	HDR- NHEJ-	Inactive	Inactive	sample	Compound
6257	17	E	17	compound_918	2	8765	3.27439	11.4775	28.5288	HDR- NHEJ-	Inactive	Inactive	sample	Compound
6334	17	H	22	compound_919	2	12279	3.33903	10.6198	31.4417	HDR- NHEJ-	Inactive	Inactive	sample	Compound
4673	13	C	17	compound_920	2	8554	2.6888	12.0061	22.3953	HDR- NHEJ-	Inactive	Inactive	sample	Compound
13066	35	A	10	compound_921	2	2367	2.70384	13.139	20.5788	HDR- NHEJ-	Inactive	Inactive	sample	Compound
10037	27	C	5	compound_922	2	7903	3.90991	12.6408	30.9309	HDR- NHEJ-	Inactive	Inactive	sample	Compound
5934	16	H	6	compound_923	2	8438	3.70941	13.1548	28.1982	HDR- NHEJ-	Inactive	Inactive	sample	Compound
19440	51	J	24	compound_924	2	7243	2.73367	10.2029	26.793	HDR- NHEJ-	Inactive	Inactive	sample	Compound
16389	43	K	21	compound_925	2	10354	3.30307	11.9278	27.6923	HDR- NHEJ-	Inactive	Inactive	sample	Compound
4464	12	J	24	compound_926	2	9878	3.10792	13.0897	23.7432	HDR- NHEJ-	Inactive	Inactive	sample	Compound
16665	44	G	9	compound_927	2	8607	3.50877	13.1753	26.6314	HDR- NHEJ-	Inactive	Inactive	sample	Compound
10372	28	A	4	compound_928	2	4290	2.77389	13.3566	20.7679	HDR- NHEJ-	Inactive	Inactive	sample	Compound
12403	33	E	19	compound_929	2	5288	3.66868	11.8759	30.8917	HDR- NHEJ-	Inactive	Inactive	sample	Compound
13995	37	H	3	compound_930	2	7268	3.21959	11.5162	27.957	HDR- NHEJ-	Inactive	Inactive	sample	Compound
20376	54	A	24	compound_931	2	3300	2.63636	13.9697	18.872	HDR- NHEJ-	Inactive	Inactive	sample	Compound
19435	51	J	19	compound_932	2	7124	2.89163	10.9349	26.4442	HDR- NHEJ-	Inactive	Inactive	sample	Compound
20716	54	P	4	compound_933	2	7550	2.80795	11.3775	24.6799	HDR- NHEJ-	Inactive	Inactive	sample	Compound
15163	40	H	19	compound_934	2	7129	3.53486	12.2177	28.9323	HDR- NHEJ-	Inactive	Inactive	sample	Compound
18825	50	A	9	compound_935	2	2307	3.29432	13.0039	25.3333	HDR- NHEJ-	Inactive	Inactive	sample	Compound
12978	34	M	18	compound_936	2	5814	2.64878	10.7843	24.5614	HDR- NHEJ-	Inactive	Inactive	sample	Compound
5835	16	D	3	compound_937	2	6945	3.38373	12.2678	27.5822	HDR- NHEJ-	Inactive	Inactive	sample	Compound
10624	28	K	16	compound_938	2	10312	3.45229	11.2102	30.7959	HDR- NHEJ-	Inactive	Inactive	sample	Compound
7856	21	H	8	compound_939	2	5810	3.09811	11.6523	26.5879	HDR- NHEJ-	Inactive	Inactive	sample	Compound
6238	17	D	22	compound_940	2	9710	2.96601	10.2575	28.9157	HDR- NHEJ-	Inactive	Inactive	sample	Compound
5307	14	N	3	compound_941	2	3178	2.76904	10.8559	25.5072	HDR- NHEJ-	Inactive	Inactive	sample	Compound
16045	42	M	13	compound_942	2	6747	3.55714	10.9382	32.5203	HDR- NHEJ-	Inactive	Inactive	sample	Compound
9253	25	B	13	compound_943	2	9286	3.07991	11.7058	26.3109	HDR- NHEJ-	Inactive	Inactive	sample	Compound
3310	9	J	22	compound_944	2	10077	2.65952	10.8862	24.4303	HDR- NHEJ-	Inactive	Inactive	sample	Compound
9461	25	K	5	compound_945	2	5103	3.07662	11.9733	25.6956	HDR- NHEJ-	Inactive	Inactive	sample	Compound
7301	20	A	5	compound_946	2	5053	3.20602	12.3887	25.8786	HDR- NHEJ-	Inactive	Inactive	sample	Compound
13262	35	I	14	compound_947	2	409	0	2.20049	0	Less than 1000 cells/well	<1000 cells/well	<1000 cells/well	sample	Compound
8227	22	G	19	compound_948	2	9855	3.87621	12.4708	31.0822	HDR- NHEJ-	Inactive	Inactive	sample	Compound
20678	54	N	14	compound_949	2	3894	3.87776	12.3523	31.3929	HDR- NHEJ-	Inactive	Inactive	sample	Compound
170	1	H	2	compound_950	2	15435	4.04276	12.8798	31.3883	HDR- NHEJ-	Inactive	Inactive	sample	Compound
12289	33	A	1	compound_951	2	3014	3.25149	15.2953	21.2581	HDR- NHEJ+	HDR- / NHEJ+	HDR- / NHEJ+	sample	Compound
20827	55	D	19	compound_952	2	6883	3.60308	13.2791	27.1335	HDR- NHEJ-	Inactive	Inactive	sample	Compound
19434	51	J	18	compound_953	2	8693	2.81836	10.3532	27.2222	HDR- NHEJ-	Inactive	Inactive	sample	Compound
13971	37	G	3	compound_954	2	8711	2.76662	11.4453	24.1725	HDR- NHEJ-	Inactive	Inactive	sample	Compound
4001	11	G	17	compound_955	2	11794	3.30677	12.1333	27.2537	HDR- NHEJ-	Inactive	Inactive	sample	Compound
14169	37	O	9	compound_956	2	9398	3.18153	10.4277	30.5102	HDR- NHEJ-	Inactive	Inactive	sample	Compound
6407	17	K	23	compound_957	2	11837	3.11734	11.3711	27.4146	HDR- NHEJ-	Inactive	Inactive	sample	Compound
6925	19	A	13	compound_958	2	4087	3.22975	13.0903	24.6729	HDR- NHEJ-	Inactive	Inactive	sample	Compound
5840	16	D	8	compound_959	2	6168	3.32361	12.7756	26.0152	HDR- NHEJ-	Inactive	Inactive	sample	Compound
7394	20	E	2	compound_960	2	5967	3.75398	12.1837	30.8116	HDR- NHEJ-	Inactive	Inactive	sample	Compound
3075	9	A	3	compound_961	2	9497	2.80088	10.8561	25.8002	HDR- NHEJ-	Inactive	Inactive	sample	Compound
2261	6	O	5	compound_962	2	8993	3.43601	11.8537	28.9869	HDR- NHEJ-	Inactive	Inactive	sample	Compound
18751	49	N	7	compound_963	2	6017	2.75885	11.4343	24.1279	HDR- NHEJ-	Inactive	Inactive	sample	Compound
17785	47	F	1	compound_964	2	7481	2.72691	10.921	24.9694	HDR- NHEJ-	Inactive	Inactive	sample	Compound
9360	25	F	24	compound_965	2	10213	3.47596	12.0826	28.7682	HDR- NHEJ-	Inactive	Inactive	sample	Compound
9281	25	C	17	compound_966	2	8608	3.11338	11.4661	27.153	HDR- NHEJ-	Inactive	Inactive	sample	Compound
5776	16	A	16	compound_967	2	7283	3.80338	13.4148	28.3521	HDR- NHEJ-	Inactive	Inactive	sample	Compound
4362	12	F	18	compound_968	2	7428	3.13678	12.1298	25.8602	HDR- NHEJ-	Inactive	Inactive	sample	Compound
6794	18	L	2	compound_969	2	7043	3.18046	12.5231	25.3968	HDR- NHEJ-	Inactive	Inactive	sample	Compound
5866	16	E	10	compound_970	2	6029	3.71538	13.0038	28.5714	HDR- NHEJ-	Inactive	Inactive	sample	Compound
7790	21	E	14	compound_971	2	5838	3.85406	11.802	32.656	HDR- NHEJ-	Inactive	Inactive	sample	Compound
15522	41	G	18	compound_972	2	4257	2.70143	12.2857	21.9885	HDR- NHEJ-	Inactive	Inactive	sample	Compound
5943	16	H	15	compound_973	2	5478	4.19861	12.8149	32.7635	HDR- NHEJ-	Inactive	Inactive	sample	Compound
11766	31	K	6	compound_974	2	5998	3.10103	12.4375	24.933	HDR- NHEJ-	Inactive	Inactive	sample	Compound
4845	13	J	21	compound_975	2	6141	3.19166	13.2389	24.1082	HDR- NHEJ-	Inactive	Inactive	sample	Compound
15152	40	H	8	compound_976	2	7552	2.93962	12.3941	23.7179	HDR- NHEJ-	Inactive	Inactive	sample	Compound
17296	46	A	16	compound_977	2	4348	2.85189	12.5345	22.7523	HDR- NHEJ-	Inactive	Inactive	sample	Compound
19672	52	D	16	compound_978	2	7384	3.53467	12.7031	27.8252	HDR- NHEJ-	Inactive	Inactive	sample	Compound
1708	5	H	4	compound_979	2	12231	3.2622	12.2312	26.6711	HDR- NHEJ-	Inactive	Inactive	sample	Compound
4025	11	H	17	compound_980	2	13496	3.06017	10.2104	29.971	HDR- NHEJ-	Inactive	Inactive	sample	Compound
4623	13	A	15	compound_981	2	7826	3.16892	10.9123	29.0398	HDR- NHEJ-	Inactive	Inactive	sample	Compound
22789	60	F	13	compound_982	2	4926	3.04507	10.7998	28.1955	HDR- NHEJ-	Inactive	Inactive	sample	Compound
18064	48	A	16	compound_983	2	5239	3.09219	12.9032	23.9645	HDR- NHEJ-	Inactive	Inactive	sample	Compound
13069	35	A	13	compound_984	2	2046	2.24829	10.7527	20.9091	HDR- NHEJ-	Inactive	Inactive	sample	Compound
6190	17	B	22	compound_985	2	13989	3.0238	12.2954	24.593	HDR- NHEJ-	Inactive	Inactive	sample	Compound
2083	6	G	19	compound_986	2	7141	3.37488	13.3735	25.2356	HDR- NHEJ-	Inactive	Inactive	sample	Compound
9629	26	B	5	compound_987	2	2982	3.25285	12.2736	26.5027	HDR- NHEJ-	Inactive	Inactive	sample	Compound
16914	45	A	18	compound_988	2	6276	3.74442	11.9662	31.2916	HDR- NHEJ-	Inactive	Inactive	sample	Compound
11715	31	I	3	compound_989	2	9610	3.01769	13.205	22.8526	HDR- NHEJ-	Inactive	Inactive	sample	Compound
16997	45	E	5	compound_990	2	7074	3.80266	11.62	32.7251	HDR- NHEJ-	Inactive	Inactive	sample	Compound
20409	54	C	9	compound_991	2	7530	3.08101	11.3679	27.1028	HDR- NHEJ-	Inactive	Inactive	sample	Compound
9784	26	H	16	compound_992	2	6244	2.94683	12.9404	22.7723	HDR- NHEJ-	Inactive	Inactive	sample	Compound
5514	15	F	18	compound_993	2	10229	3.46075	12.3766	27.9621	HDR- NHEJ-	Inactive	Inactive	sample	Compound
11788	31	L	4	compound_994	2	7512	3.12833	12.6198	24.789	HDR- NHEJ-	Inactive	Inactive	sample	Compound
3168	9	D	24	compound_995	2	5851	3.16185	11.7929	26.8116	HDR- NHEJ-	Inactive	Inactive	sample	Compound
6677	18	G	5	compound_996	2	7749	2.78746	11.6015	24.0267	HDR- NHEJ-	Inactive	Inactive	sample	Compound
1724	5	H	20	compound_997	2	11221	3.61822	12.1023	29.8969	HDR- NHEJ-	Inactive	Inactive	sample	Compound
2752	8	C	16	compound_998	2	4443	3.3986	12.3115	27.6051	HDR- NHEJ-	Inactive	Inactive	sample	Compound
5186	14	I	2	compound_999	2	6375	2.98039	9.39608	31.7195	HDR- NHEJ-	Inactive	Inactive	sample	Compound
3616	10	G	16	compound_1000	2	533	2.62664	4.12758	63.6364	Less than 1000 cells/well	<1000 cells/well	<1000 cells/well	sample	Compound
16833	44	N	9	compound_1001	2	12604	3.18946	11.6709	27.3284	HDR- NHEJ-	Inactive	Inactive	sample	Compound
16953	45	C	9	compound_1002	2	6515	3.94474	11.1128	35.4972	HDR- NHEJ-	Inactive	Inactive	sample	Compound
16761	44	K	9	compound_1003	2	9911	3.50116	13.0259	26.8784	HDR- NHEJ-	Inactive	Inactive	sample	Compound
17283	46	A	3	compound_1004	2	4375	2.81143	12.1143	23.2076	HDR- NHEJ-	Inactive	Inactive	sample	Compound
10232	27	K	8	compound_1005	2	8910	3.17621	12.6038	25.2004	HDR- NHEJ-	Inactive	Inactive	sample	Compound
21198	56	D	6	compound_1006	2	5356	3.04332	13.5736	22.4209	HDR- NHEJ-	Inactive	Inactive	sample	Compound
19817	52	J	17	compound_1007	2	7537	2.58724	13.1219	19.7169	HDR- NHEJ-	Inactive	Inactive	sample	Compound
4151	11	M	23	compound_1008	2	11088	3.18362	11.2284	28.3534	HDR- NHEJ-	Inactive	Inactive	sample	Compound
13213	35	G	13	compound_1009	2	3333	3.63036	12.5713	28.8783	HDR- NHEJ-	Inactive	Inactive	sample	Compound
20378	54	B	2	compound_1010	2	3662	3.08575	13.6264	22.6453	HDR- NHEJ-	Inactive	Inactive	sample	Compound
8851	24	A	19	compound_1011	2	6007	2.76344	11.9361	23.152	HDR- NHEJ-	Inactive	Inactive	sample	Compound
22849	60	I	1	compound_1012	2	141	4.96454	9.21986	53.8462	Less than 1000 cells/well	<1000 cells/well	<1000 cells/well	sample	Compound
20476	54	F	4	compound_1013	2	4280	2.8972	12.0561	24.031	HDR- NHEJ-	Inactive	Inactive	sample	Compound
4888	13	L	16	compound_1014	2	7824	3.48926	12.1933	28.6164	HDR- NHEJ-	Inactive	Inactive	sample	Compound
8085	22	A	21	compound_1015	2	7086	3.24584	12.8987	25.1641	HDR- NHEJ-	Inactive	Inactive	sample	Compound
5942	16	H	14	compound_1016	2	6991	3.07538	12.6877	24.239	HDR- NHEJ-	Inactive	Inactive	sample	Compound
15093	40	E	21	compound_1017	2	6966	3.08642	12.3744	24.942	HDR- NHEJ-	Inactive	Inactive	sample	Compound
1645	5	E	13	compound_1018	2	5114	2.22918	9.95307	22.3969	HDR- NHEJ-	Inactive	Inactive	sample	Compound
5788	16	B	4	compound_1019	2	7635	3.05173	13.5036	22.5994	HDR- NHEJ-	Inactive	Inactive	sample	Compound
1829	5	M	5	compound_1020	2	8456	3.15752	12.701	24.8603	HDR- NHEJ-	Inactive	Inactive	sample	Compound
3378	9	M	18	compound_1021	2	8567	3.1633	12.163	26.0077	HDR- NHEJ-	Inactive	Inactive	sample	Compound
10592	28	J	8	compound_1022	2	8432	3.35626	12.1679	27.5829	HDR- NHEJ-	Inactive	Inactive	sample	Compound
13725	36	L	21	compound_1023	2	7450	3.66443	12.3356	29.7062	HDR- NHEJ-	Inactive	Inactive	sample	Compound
6999	19	D	15	compound_1024	2	6025	3.21992	11.917	27.0195	HDR- NHEJ-	Inactive	Inactive	sample	Compound
7785	21	E	9	compound_1025	2	8151	3.57011	11.2011	31.8729	HDR- NHEJ-	Inactive	Inactive	sample	Compound
6488	17	O	8	compound_1026	2	9870	2.9382	10.6991	27.4621	HDR- NHEJ-	Inactive	Inactive	sample	Compound
20509	54	G	13	compound_1027	2	5241	3.75882	13.0319	28.8433	HDR- NHEJ-	Inactive	Inactive	sample	Compound
20312	53	O	8	compound_1028	2	7222	3.39241	12.005	28.2584	HDR- NHEJ-	Inactive	Inactive	sample	Compound
22762	60	E	10	compound_1029	2	4532	3.2436	11.6725	27.7883	HDR- NHEJ-	Inactive	Inactive	sample	Compound
2337	7	B	9	compound_1030	2	5598	2.85816	10.8432	26.3591	HDR- NHEJ-	Inactive	Inactive	sample	Compound
1322	4	H	2	compound_1031	2	13331	3.49561	12.3622	28.2767	HDR- NHEJ-	Inactive	Inactive	sample	Compound
4243	12	A	19	compound_1032	2	11692	3.4297	12.3589	27.7509	HDR- NHEJ-	Inactive	Inactive	sample	Compound
20389	54	B	13	compound_1033	2	4659	3.36982	12.9427	26.0365	HDR- NHEJ-	Inactive	Inactive	sample	Compound
20136	53	G	24	compound_1034	2	5557	2.64531	10.8152	24.4592	HDR- NHEJ-	Inactive	Inactive	sample	Compound
16290	43	G	18	compound_1035	2	6913	3.93462	14.3787	27.3642	HDR- NHEJ-	Inactive	Inactive	sample	Compound
11893	31	P	13	compound_1036	2	8893	3.44091	12.7516	26.9841	HDR- NHEJ-	Inactive	Inactive	sample	Compound
13569	36	F	9	compound_1037	2	5034	3.71474	12.7731	29.0824	HDR- NHEJ-	Inactive	Inactive	sample	Compound
5813	16	C	5	compound_1038	2	6638	3.32932	13.3022	25.0283	HDR- NHEJ-	Inactive	Inactive	sample	Compound
18757	49	N	13	compound_1039	2	7048	3.26334	10.6413	30.6667	HDR- NHEJ-	Inactive	Inactive	sample	Compound
5337	14	O	9	compound_1040	2	5988	2.70541	10.9886	24.6201	HDR- NHEJ-	Inactive	Inactive	sample	Compound
9073	24	K	1	compound_1041	2	6880	2.95058	12.1221	24.3405	HDR- NHEJ-	Inactive	Inactive	sample	Compound
7410	20	E	18	compound_1042	2	6222	2.98939	12.4558	24	HDR- NHEJ-	Inactive	Inactive	sample	Compound
387	2	A	3	compound_1043	2	6837	4.18312	14.2753	29.3033	HDR- NHEJ-	Inactive	Inactive	sample	Compound
1809	5	L	9	compound_1044	2	11005	3.88005	13.0759	29.6734	HDR- NHEJ-	Inactive	Inactive	sample	Compound
6048	16	L	24	compound_1045	2	6367	2.02607	11.324	17.8918	HDR- NHEJ-	Inactive	Inactive	sample	Compound
2035	6	E	19	compound_1046	2	9186	3.52711	12.5191	28.1739	HDR- NHEJ-	Inactive	Inactive	sample	Compound
3038	8	O	14	compound_1047	2	4873	3.03714	10.117	30.0203	HDR- NHEJ-	Inactive	Inactive	sample	Compound
10472	28	E	8	compound_1048	2	8538	3.64254	12.0989	30.1065	HDR- NHEJ-	Inactive	Inactive	sample	Compound
16999	45	E	7	compound_1049	2	7309	3.70776	11.6432	31.8449	HDR- NHEJ-	Inactive	Inactive	sample	Compound
3776	10	N	8	compound_1050	2	8501	3.45842	11.0693	31.2434	HDR- NHEJ-	Inactive	Inactive	sample	Compound
19990	53	A	22	compound_1051	2	3320	3.13253	14.0964	22.2222	HDR- NHEJ-	Inactive	Inactive	sample	Compound
12526	33	J	22	compound_1052	2	9062	2.90223	13.4297	21.6105	HDR- NHEJ-	Inactive	Inactive	sample	Compound
9217	25	A	1	compound_1053	2	5884	2.56628	11.1999	22.9135	HDR- NHEJ-	Inactive	Inactive	sample	Compound
17286	46	A	6	compound_1054	2	4955	3.14833	12.6943	24.8013	HDR- NHEJ-	Inactive	Inactive	sample	Compound
19160	50	O	8	compound_1055	2	5798	3.5702	10.4346	34.2149	HDR- NHEJ-	Inactive	Inactive	sample	Compound
8444	22	P	20	compound_1056	2	11557	4.02354	12.5984	31.9368	HDR- NHEJ-	Inactive	Inactive	sample	Compound
16584	44	C	24	compound_1057	2	7133	3.33661	12.9118	25.8415	HDR- NHEJ-	Inactive	Inactive	sample	Compound
4264	12	B	16	compound_1058	2	10497	3.47718	10.9555	31.7391	HDR- NHEJ-	Inactive	Inactive	sample	Compound
12710	34	B	14	compound_1059	2	4043	2.2508	10.042	22.4138	HDR- NHEJ-	Inactive	Inactive	sample	Compound
4127	11	L	23	compound_1060	2	12984	3.25786	12.0225	27.098	HDR- NHEJ-	Inactive	Inactive	sample	Compound
13538	36	E	2	compound_1061	2	5695	3.37138	11.4311	29.4931	HDR- NHEJ-	Inactive	Inactive	sample	Compound
11211	30	D	3	compound_1062	2	10456	3.47169	11.8305	29.3452	HDR- NHEJ-	Inactive	Inactive	sample	Compound
14041	37	J	1	compound_1063	2	1584	2.96717	9.97475	29.7468	HDR- NHEJ-	Inactive	Inactive	sample	Compound
13146	35	D	18	compound_1064	2	4981	2.81068	11.2628	24.9554	HDR- NHEJ-	Inactive	Inactive	sample	Compound
7893	21	I	21	compound_1065	2	7075	3.51944	11.576	30.4029	HDR- NHEJ-	Inactive	Inactive	sample	Compound
6842	18	N	2	compound_1066	2	10437	3.09476	12.0245	25.737	HDR- NHEJ-	Inactive	Inactive	sample	Compound
78	1	D	6	compound_1067	2	11703	3.70845	12.578	29.4837	HDR- NHEJ-	Inactive	Inactive	sample	Compound
5462	15	D	14	compound_1068	2	7140	3.54342	12.535	28.2682	HDR- NHEJ-	Inactive	Inactive	sample	Compound
13072	35	A	16	compound_1069	2	1566	2.23499	11.3027	19.774	HDR- NHEJ-	Inactive	Inactive	sample	Compound
11396	30	K	20	compound_1070	2	10907	2.58549	11.6347	22.2222	HDR- NHEJ-	Inactive	Inactive	sample	Compound
5605	15	J	13	compound_1071	2	7636	3.44421	11.7077	29.4183	HDR- NHEJ-	Inactive	Inactive	sample	Compound
13273	35	J	1	compound_1072	2	389	1.28535	7.19794	17.8571	Less than 1000 cells/well	<1000 cells/well	<1000 cells/well	sample	Compound
8688	23	J	24	compound_1073	2	7963	3.1144	12.5581	24.8	HDR- NHEJ-	Inactive	Inactive	sample	Compound
20516	54	G	20	compound_1074	2	5158	3.72237	12.8344	29.003	HDR- NHEJ-	Inactive	Inactive	sample	Compound
15010	40	B	10	compound_1075	2	7241	3.14874	13.4236	23.4568	HDR- NHEJ-	Inactive	Inactive	sample	Compound
7078	19	G	22	compound_1076	2	5757	3.50877	11.2559	31.1728	HDR- NHEJ-	Inactive	Inactive	sample	Compound
17358	46	D	6	compound_1077	2	9225	2.73171	12.0325	22.7027	HDR- NHEJ-	Inactive	Inactive	sample	Compound
10290	27	M	18	compound_1078	2	10190	2.96369	12.5221	23.6677	HDR- NHEJ-	Inactive	Inactive	sample	Compound
13777	36	O	1	compound_1079	2	5145	2.89602	12.1088	23.9165	HDR- NHEJ-	Inactive	Inactive	sample	Compound
20002	53	B	10	compound_1080	2	3966	3.27786	13.6157	24.0741	HDR- NHEJ-	Inactive	Inactive	sample	Compound
9820	26	J	4	compound_1081	2	6176	3.48122	11.1075	31.3411	HDR- NHEJ-	Inactive	Inactive	sample	Compound
15238	40	K	22	compound_1082	2	7119	2.89366	10.8302	26.7186	HDR- NHEJ-	Inactive	Inactive	sample	Compound
1429	4	L	13	compound_1083	2	13831	3.35478	13.0142	25.7778	HDR- NHEJ-	Inactive	Inactive	sample	Compound
11648	31	F	8	compound_1084	2	6142	2.97949	12.618	23.6129	HDR- NHEJ-	Inactive	Inactive	sample	Compound
12363	33	D	3	compound_1085	2	4980	3.27309	13.0121	25.1543	HDR- NHEJ-	Inactive	Inactive	sample	Compound
6423	17	L	15	compound_1086	2	5005	1.4985	6.05395	24.7525	HDR- NHEJ-	Inactive	Inactive	sample	Compound
1839	5	M	15	compound_1087	2	13669	3.59207	12.8612	27.9295	HDR- NHEJ-	Inactive	Inactive	sample	Compound
15741	41	P	21	compound_1088	2	8175	2.39755	12.3425	19.4252	HDR- NHEJ-	Inactive	Inactive	sample	Compound
8327	22	K	23	compound_1089	2	9451	3.40705	12.6124	27.0134	HDR- NHEJ-	Inactive	Inactive	sample	Compound
12536	33	K	8	compound_1090	2	7561	2.94935	12.009	24.5595	HDR- NHEJ-	Inactive	Inactive	sample	Compound
4496	12	L	8	compound_1091	2	12736	2.83448	11.5107	24.6248	HDR- NHEJ-	Inactive	Inactive	sample	Compound
19114	50	M	10	compound_1092	2	5497	3.71111	11.8246	31.3846	HDR- NHEJ-	Inactive	Inactive	sample	Compound
12234	32	N	18	compound_1093	2	10699	2.78531	11.945	23.3177	HDR- NHEJ-	Inactive	Inactive	sample	Compound
5979	16	J	3	compound_1094	2	6621	3.23214	14.0009	23.0852	HDR- NHEJ-	Inactive	Inactive	sample	Compound
7347	20	C	3	compound_1095	2	5247	3.92605	12.7311	30.8383	HDR- NHEJ-	Inactive	Inactive	sample	Compound
19345	51	G	1	compound_1096	2	4584	1.94154	11.9983	16.1818	HDR- NHEJ-	Inactive	Inactive	sample	Compound
12690	34	A	18	compound_1097	2	2917	2.6397	8.98183	29.3893	HDR- NHEJ-	Inactive	Inactive	sample	Compound
17629	46	O	13	compound_1098	2	8631	2.98922	11.9801	24.9516	HDR- NHEJ-	Inactive	Inactive	sample	Compound
20371	54	A	19	compound_1099	2	1150	2.08696	95.3043	2.18978	NHEJ>50% (likely false positive)	False positives	False positives NHEJ	sample	Compound
1616	5	D	8	compound_1100	2	3341	2.06525	97.3361	2.12177	NHEJ>50% (likely false positive)	False positives	False positives NHEJ	sample	Compound
12400	33	E	16	compound_1101	2	5796	2.9158	12.8364	22.7151	HDR- NHEJ-	Inactive	Inactive	sample	Compound
16948	45	C	4	compound_1102	2	6008	3.89481	11.4514	34.0116	HDR- NHEJ-	Inactive	Inactive	sample	Compound
17591	46	M	23	compound_1103	2	11513	2.99661	12.3339	24.2958	HDR- NHEJ-	Inactive	Inactive	sample	Compound
13122	35	C	18	compound_1104	2	3882	2.49871	11.2313	22.2477	HDR- NHEJ-	Inactive	Inactive	sample	Compound
7750	21	C	22	compound_1105	2	6829	3.14834	11.8172	26.6419	HDR- NHEJ-	Inactive	Inactive	sample	Compound
186	1	H	18	compound_1106	2	10789	3.41088	14.6538	23.2764	HDR- NHEJ-	Inactive	Inactive	sample	Compound
462	2	D	6	compound_1107	2	6081	3.93027	15.2278	25.8099	HDR- NHEJ+	HDR- / NHEJ+	HDR- / NHEJ+	sample	Compound
16681	44	H	1	compound_1108	2	10836	3.34072	12.9014	25.8941	HDR- NHEJ-	Inactive	Inactive	sample	Compound
5873	16	E	17	compound_1109	2	8282	2.88578	13.306	21.6878	HDR- NHEJ-	Inactive	Inactive	sample	Compound
12498	33	I	18	compound_1110	2	9686	3.09725	13.3801	23.1482	HDR- NHEJ-	Inactive	Inactive	sample	Compound
11030	29	L	14	compound_1111	2	8083	3.25374	11.2829	28.8377	HDR- NHEJ-	Inactive	Inactive	sample	Compound
12176	32	L	8	compound_1112	2	6615	3.09902	11.353	27.2969	HDR- NHEJ-	Inactive	Inactive	sample	Compound
17385	46	E	9	compound_1113	2	7577	3.27306	11.2577	29.0739	HDR- NHEJ-	Inactive	Inactive	sample	Compound
20072	53	E	8	compound_1114	2	7118	3.161	11.6325	27.1739	HDR- NHEJ-	Inactive	Inactive	sample	Compound
9486	25	L	6	compound_1115	2	7368	3.20304	12.4321	25.7642	HDR- NHEJ-	Inactive	Inactive	sample	Compound
18826	50	A	10	compound_1116	2	2217	3.15742	12.0433	26.2172	HDR- NHEJ-	Inactive	Inactive	sample	Compound
13411	35	O	19	compound_1117	2	7479	3.77056	11.7529	32.0819	HDR- NHEJ-	Inactive	Inactive	sample	Compound
8632	23	H	16	compound_1118	2	7393	3.30042	11.565	28.538	HDR- NHEJ-	Inactive	Inactive	sample	Compound
15111	40	F	15	compound_1119	2	7934	4.22233	11.9864	35.2261	HDR- NHEJ-	Inactive	Inactive	sample	Compound
6165	17	A	21	compound_1120	2	7689	2.7832	11.8871	23.4136	HDR- NHEJ-	Inactive	Inactive	sample	Compound
10765	29	A	13	compound_1121	2	754	0.66313	3.84615	17.2414	Less than 1000 cells/well	<1000 cells/well	<1000 cells/well	sample	Compound
14101	37	L	13	compound_1122	2	12599	3.50028	11.3184	30.9257	HDR- NHEJ-	Inactive	Inactive	sample	Compound
20526	54	H	6	compound_1123	2	6551	2.94611	11.6623	25.2618	HDR- NHEJ-	Inactive	Inactive	sample	Compound
21095	55	O	23	compound_1124	2	5621	3.62925	12.4711	29.1013	HDR- NHEJ-	Inactive	Inactive	sample	Compound
13729	36	M	1	compound_1125	2	4040	3.04455	11.9059	25.5717	HDR- NHEJ-	Inactive	Inactive	sample	Compound
4147	11	M	19	compound_1126	2	11441	3.53116	11.3889	31.0054	HDR- NHEJ-	Inactive	Inactive	sample	Compound
12061	32	G	13	compound_1127	2	213	5.6338	14.554	38.7097	Less than 1000 cells/well	<1000 cells/well	<1000 cells/well	sample	Compound
22772	60	E	20	compound_1128	2	4118	2.91404	11.1948	26.0304	HDR- NHEJ-	Inactive	Inactive	sample	Compound
4240	12	A	16	compound_1129	2	6948	2.76338	11.73	23.5583	HDR- NHEJ-	Inactive	Inactive	sample	Compound
11739	31	J	3	compound_1130	2	5551	3.45884	12.9346	26.741	HDR- NHEJ-	Inactive	Inactive	sample	Compound
7586	20	M	2	compound_1131	2	6507	3.22729	11.818	27.3082	HDR- NHEJ-	Inactive	Inactive	sample	Compound
16937	45	B	17	compound_1132	2	7096	1.98704	11.9786	16.5882	HDR- NHEJ-	Inactive	Inactive	sample	Compound
14152	37	N	16	compound_1133	2	10958	3.0845	11.9182	25.8805	HDR- NHEJ-	Inactive	Inactive	sample	Compound
7851	21	H	3	compound_1134	2	5518	3.22581	12.2146	26.4095	HDR- NHEJ-	Inactive	Inactive	sample	Compound
20462	54	E	14	compound_1135	2	5028	2.06842	10.3819	19.9234	HDR- NHEJ-	Inactive	Inactive	sample	Compound
3023	8	N	23	compound_1136	2	5881	2.95868	12.0048	24.6459	HDR- NHEJ-	Inactive	Inactive	sample	Compound
9658	26	C	10	compound_1137	2	7217	3.38091	11.5561	29.2566	HDR- NHEJ-	Inactive	Inactive	sample	Compound
3747	10	M	3	compound_1138	2	8516	3.05308	12.1536	25.1208	HDR- NHEJ-	Inactive	Inactive	sample	Compound
8464	23	A	16	compound_1139	2	5139	2.97723	11.15	26.7016	HDR- NHEJ-	Inactive	Inactive	sample	Compound
11631	31	E	15	compound_1140	2	6223	3.14961	12.8555	24.5	HDR- NHEJ-	Inactive	Inactive	sample	Compound
8562	23	E	18	compound_1141	2	6630	3.74057	12.8356	29.1422	HDR- NHEJ-	Inactive	Inactive	sample	Compound
11660	31	F	20	compound_1142	2	5554	3.565	13.5578	26.2948	HDR- NHEJ-	Inactive	Inactive	sample	Compound
4807	13	I	7	compound_1143	2	7936	3.01159	12.7646	23.5933	HDR- NHEJ-	Inactive	Inactive	sample	Compound
8086	22	A	22	compound_1144	2	7186	3.11717	12.3991	25.1403	HDR- NHEJ-	Inactive	Inactive	sample	Compound
3658	10	I	10	compound_1145	2	7807	3.45844	12.3735	27.9503	HDR- NHEJ-	Inactive	Inactive	sample	Compound
17543	46	K	23	compound_1146	2	10829	3.269	13.1591	24.8421	HDR- NHEJ-	Inactive	Inactive	sample	Compound
20570	54	J	2	compound_1147	2	8792	2.7525	10.7143	25.69	HDR- NHEJ-	Inactive	Inactive	sample	Compound
12145	32	K	1	compound_1148	2	6155	2.92445	11.8115	24.7593	HDR- NHEJ-	Inactive	Inactive	sample	Compound
2295	6	P	15	compound_1149	2	11173	3.38316	12.217	27.6923	HDR- NHEJ-	Inactive	Inactive	sample	Compound
18148	48	E	4	compound_1150	2	6604	3.13446	11.7353	26.7097	HDR- NHEJ-	Inactive	Inactive	sample	Compound
22210	58	N	10	compound_1151	2	5741	3.62306	10.3466	35.0168	HDR- NHEJ-	Inactive	Inactive	sample	Compound
5683	15	M	19	compound_1152	2	9596	3.54314	13.0784	27.0916	HDR- NHEJ-	Inactive	Inactive	sample	Compound
5504	15	F	8	compound_1153	2	8558	3.50549	12.4795	28.0899	HDR- NHEJ-	Inactive	Inactive	sample	Compound
8738	23	M	2	compound_1154	2	7394	3.23235	11.5364	28.0188	HDR- NHEJ-	Inactive	Inactive	sample	Compound
4108	11	L	4	compound_1155	2	8786	3.42591	10.9379	31.3215	HDR- NHEJ-	Inactive	Inactive	sample	Compound
19347	51	G	3	compound_1156	2	3709	2.88488	11.7552	24.5413	HDR- NHEJ-	Inactive	Inactive	sample	Compound
10124	27	F	20	compound_1157	2	8407	3.37814	11.4666	29.4606	HDR- NHEJ-	Inactive	Inactive	sample	Compound
14077	37	K	13	compound_1158	2	11763	3.70654	12.2333	30.2988	HDR- NHEJ-	Inactive	Inactive	sample	Compound
5442	15	C	18	compound_1159	2	8800	2.92046	11.1932	26.0914	HDR- NHEJ-	Inactive	Inactive	sample	Compound
9432	25	I	24	compound_1160	2	8659	2.69084	11.976	22.4687	HDR- NHEJ-	Inactive	Inactive	sample	Compound
20105	53	F	17	compound_1161	2	5911	3.28202	11.4025	28.7834	HDR- NHEJ-	Inactive	Inactive	sample	Compound
11355	30	J	3	compound_1162	2	9918	2.88365	11.0002	26.2145	HDR- NHEJ-	Inactive	Inactive	sample	Compound
8729	23	L	17	compound_1163	2	7299	2.84971	10.9193	26.0979	HDR- NHEJ-	Inactive	Inactive	sample	Compound
5275	14	L	19	compound_1164	2	5209	3.53235	11.173	31.6151	HDR- NHEJ-	Inactive	Inactive	sample	Compound
12365	33	D	5	compound_1165	2	4119	3.10755	14.858	20.915	HDR- NHEJ-	Inactive	Inactive	sample	Compound
9710	26	E	14	compound_1166	2	5152	3.3191	11.8595	27.9869	HDR- NHEJ-	Inactive	Inactive	sample	Compound
17010	45	E	18	compound_1167	2	7798	3.00077	12.0928	24.8144	HDR- NHEJ-	Inactive	Inactive	sample	Compound
20358	54	A	6	compound_1168	2	1608	1.99005	14.1169	14.0969	HDR- NHEJ-	Inactive	Inactive	sample	Compound
2330	7	B	2	compound_1169	2	4721	2.92311	10.5486	27.7108	HDR- NHEJ-	Inactive	Inactive	sample	Compound
16302	43	H	6	compound_1170	2	7324	3.01748	11.9743	25.1995	HDR- NHEJ-	Inactive	Inactive	sample	Compound
5558	15	H	14	compound_1171	2	9736	3.55382	12.3459	28.7854	HDR- NHEJ-	Inactive	Inactive	sample	Compound
12241	32	O	1	compound_1172	2	8738	2.80384	10.6088	26.4293	HDR- NHEJ-	Inactive	Inactive	sample	Compound
18512	49	D	8	compound_1173	2	4594	2.72094	11.6021	23.4522	HDR- NHEJ-	Inactive	Inactive	sample	Compound
3926	11	D	14	compound_1174	2	10636	3.16848	12.4483	25.4532	HDR- NHEJ-	Inactive	Inactive	sample	Compound
10299	27	N	3	compound_1175	2	7575	3.73597	12.9637	28.8187	HDR- NHEJ-	Inactive	Inactive	sample	Compound
293	1	M	5	compound_1176	2	11775	3.83015	13.4692	28.4363	HDR- NHEJ-	Inactive	Inactive	sample	Compound
4252	12	B	4	compound_1177	2	4973	3.0364	11.2608	26.9643	HDR- NHEJ-	Inactive	Inactive	sample	Compound
7106	19	I	2	compound_1178	2	7300	3.47945	11.7671	29.5693	HDR- NHEJ-	Inactive	Inactive	sample	Compound
20289	53	N	9	compound_1179	2	7221	2.88049	12.4221	23.1884	HDR- NHEJ-	Inactive	Inactive	sample	Compound
21038	55	M	14	compound_1180	2	7522	3.62935	12.058	30.0992	HDR- NHEJ-	Inactive	Inactive	sample	Compound
5365	14	P	13	compound_1181	2	9288	3.16538	11.2511	28.134	HDR- NHEJ-	Inactive	Inactive	sample	Compound
18493	49	C	13	compound_1182	2	5239	2.95858	12.7314	23.2384	HDR- NHEJ-	Inactive	Inactive	sample	Compound
2618	7	N	2	compound_1183	2	5254	3.19756	10.2398	31.2268	HDR- NHEJ-	Inactive	Inactive	sample	Compound
17404	46	F	4	compound_1184	2	9062	2.88016	11.5648	24.9046	HDR- NHEJ-	Inactive	Inactive	sample	Compound
6552	18	A	24	compound_1185	2	5349	2.72948	12.9557	21.0678	HDR- NHEJ-	Inactive	Inactive	sample	Compound
22991	60	N	23	compound_1186	2	5595	2.91332	10.6524	27.349	HDR- NHEJ-	Inactive	Inactive	sample	Compound
18464	49	B	8	compound_1187	2	6140	2.54072	10.8469	23.4234	HDR- NHEJ-	Inactive	Inactive	sample	Compound
21499	56	P	19	compound_1188	2	9225	2.66667	11.6748	22.8412	HDR- NHEJ-	Inactive	Inactive	sample	Compound
17048	45	G	8	compound_1189	2	6606	3.95095	11.5198	34.297	HDR- NHEJ-	Inactive	Inactive	sample	Compound
340	1	O	4	compound_1190	2	13714	3.99592	12.9721	30.8038	HDR- NHEJ-	Inactive	Inactive	sample	Compound
5258	14	L	2	compound_1191	2	5667	2.73513	11.417	23.9567	HDR- NHEJ-	Inactive	Inactive	sample	Compound
17178	45	L	18	compound_1192	2	7679	3.8156	11.7984	32.34	HDR- NHEJ-	Inactive	Inactive	sample	Compound
1299	4	G	3	compound_1193	2	6702	3.80483	11.3548	33.5085	HDR- NHEJ-	Inactive	Inactive	sample	Compound
9415	25	I	7	compound_1194	2	9077	2.96353	10.6423	27.8468	HDR- NHEJ-	Inactive	Inactive	sample	Compound
10425	28	C	9	compound_1195	2	3320	2.53012	12.3193	20.5379	HDR- NHEJ-	Inactive	Inactive	sample	Compound
15458	41	E	2	compound_1196	2	5602	2.98108	11.9779	24.8882	HDR- NHEJ-	Inactive	Inactive	sample	Compound
12850	34	H	10	compound_1197	2	8099	3.30905	11.1125	29.7778	HDR- NHEJ-	Inactive	Inactive	sample	Compound
3499	10	B	19	compound_1198	2	5714	2.94015	11.3406	25.9259	HDR- NHEJ-	Inactive	Inactive	sample	Compound
12361	33	D	1	compound_1199	2	5410	3.30869	12.8096	25.8297	HDR- NHEJ-	Inactive	Inactive	sample	Compound
8660	23	I	20	compound_1200	2	9591	2.64832	12.8767	20.5668	HDR- NHEJ-	Inactive	Inactive	sample	Compound
4838	13	J	14	compound_1201	2	9244	3.55906	11.7157	30.3786	HDR- NHEJ-	Inactive	Inactive	sample	Compound
18389	48	O	5	compound_1202	2	7779	2.69958	11.3382	23.8095	HDR- NHEJ-	Inactive	Inactive	sample	Compound
2013	6	D	21	compound_1203	2	5658	3.26971	12.5663	26.0197	HDR- NHEJ-	Inactive	Inactive	sample	Compound
17285	46	A	5	compound_1204	2	5054	3.3241	11.7531	28.2828	HDR- NHEJ-	Inactive	Inactive	sample	Compound
4345	12	F	1	compound_1205	2	5771	3.29232	11.4711	28.7009	HDR- NHEJ-	Inactive	Inactive	sample	Compound
13073	35	A	17	compound_1206	2	2585	2.90135	12.7273	22.7964	HDR- NHEJ-	Inactive	Inactive	sample	Compound
18609	49	H	9	compound_1207	2	8822	3.30991	11.0973	29.8264	HDR- NHEJ-	Inactive	Inactive	sample	Compound
4799	13	H	23	compound_1208	2	6791	3.12178	10.9557	28.4946	HDR- NHEJ-	Inactive	Inactive	sample	Compound
11321	30	H	17	compound_1209	2	10577	3.3847	12.5745	26.9173	HDR- NHEJ-	Inactive	Inactive	sample	Compound
5838	16	D	6	compound_1210	2	9426	3.40547	12.8368	26.5289	HDR- NHEJ-	Inactive	Inactive	sample	Compound
12354	33	C	18	compound_1211	2	5395	2.87303	13.7905	20.8333	HDR- NHEJ-	Inactive	Inactive	sample	Compound
8769	23	N	9	compound_1212	2	7466	3.04045	11.5457	26.3341	HDR- NHEJ-	Inactive	Inactive	sample	Compound
2193	6	L	9	compound_1213	2	10683	3.58514	11.888	30.1575	HDR- NHEJ-	Inactive	Inactive	sample	Compound
3523	10	C	19	compound_1214	2	8552	3.00515	11.2722	26.6597	HDR- NHEJ-	Inactive	Inactive	sample	Compound
15709	41	O	13	compound_1215	2	8506	3.25652	12.2619	26.558	HDR- NHEJ-	Inactive	Inactive	sample	Compound
12523	33	J	19	compound_1216	2	7774	2.99717	12.4003	24.1701	HDR- NHEJ-	Inactive	Inactive	sample	Compound
6000	16	J	24	compound_1217	2	6150	2.76423	11.9024	23.224	HDR- NHEJ-	Inactive	Inactive	sample	Compound
5938	16	H	10	compound_1218	2	8101	3.22182	12.8132	25.1445	HDR- NHEJ-	Inactive	Inactive	sample	Compound
5394	15	A	18	compound_1219	2	5680	2.71127	12.8345	21.1248	HDR- NHEJ-	Inactive	Inactive	sample	Compound
6114	16	O	18	compound_1220	2	7799	3.55174	13.1812	26.9455	HDR- NHEJ-	Inactive	Inactive	sample	Compound
8638	23	H	22	compound_1221	2	8063	3.11299	10.3559	30.0599	HDR- NHEJ-	Inactive	Inactive	sample	Compound
6118	16	O	22	compound_1222	2	7880	3.52792	13.0584	27.0165	HDR- NHEJ-	Inactive	Inactive	sample	Compound
10525	28	G	13	compound_1223	2	8593	3.61923	11.4512	31.6057	HDR- NHEJ-	Inactive	Inactive	sample	Compound
1345	4	I	1	compound_1224	2	11568	3.73444	13.4336	27.7992	HDR- NHEJ-	Inactive	Inactive	sample	Compound
18043	47	P	19	compound_1225	2	9136	3.01007	11.7338	25.653	HDR- NHEJ-	Inactive	Inactive	sample	Compound
2205	6	L	21	compound_1226	2	8220	3.15085	11.3382	27.7897	HDR- NHEJ-	Inactive	Inactive	sample	Compound
9278	25	C	14	compound_1227	2	5887	3.75403	10.7015	35.0794	HDR- NHEJ-	Inactive	Inactive	sample	Compound
3797	10	O	5	compound_1228	2	5534	3.59595	12.884	27.9102	HDR- NHEJ-	Inactive	Inactive	sample	Compound
18786	49	O	18	compound_1229	2	7122	2.70991	12.8335	21.116	HDR- NHEJ-	Inactive	Inactive	sample	Compound
8565	23	E	21	compound_1230	2	6812	3.20024	12.6835	25.2315	HDR- NHEJ-	Inactive	Inactive	sample	Compound
3030	8	O	6	compound_1231	2	6213	4.18477	11.2184	37.3027	HDR- NHEJ-	Inactive	Inactive	sample	Compound
16467	43	O	3	compound_1232	2	8689	4.1777	12.7748	32.7027	HDR- NHEJ-	Inactive	Inactive	sample	Compound
5886	16	F	6	compound_1233	2	7068	3.57951	12.5071	28.6199	HDR- NHEJ-	Inactive	Inactive	sample	Compound
4631	13	A	23	compound_1234	2	7619	2.55939	12.2457	20.9003	HDR- NHEJ-	Inactive	Inactive	sample	Compound
3412	9	O	4	compound_1235	2	9664	3.30091	11.4032	28.9474	HDR- NHEJ-	Inactive	Inactive	sample	Compound
613	2	J	13	compound_1236	2	11224	3.70634	13.685	27.0833	HDR- NHEJ-	Inactive	Inactive	sample	Compound
1877	5	O	5	compound_1237	2	518	2.12355	10.0386	21.1538	Less than 1000 cells/well	<1000 cells/well	<1000 cells/well	sample	Compound
20948	55	I	20	compound_1238	2	11525	3.53145	12.9718	27.2241	HDR- NHEJ-	Inactive	Inactive	sample	Compound
20053	53	D	13	compound_1239	2	5314	2.74746	11.4415	24.0132	HDR- NHEJ-	Inactive	Inactive	sample	Compound
11373	30	J	21	compound_1240	2	12190	3.01066	11.7309	25.6643	HDR- NHEJ-	Inactive	Inactive	sample	Compound
8405	22	O	5	compound_1241	2	9584	2.99457	12.4687	24.0167	HDR- NHEJ-	Inactive	Inactive	sample	Compound
20396	54	B	20	compound_1242	2	3040	2.73026	12.5658	21.7278	HDR- NHEJ-	Inactive	Inactive	sample	Compound
1995	6	D	3	compound_1243	2	9962	3.66392	12.1462	30.1653	HDR- NHEJ-	Inactive	Inactive	sample	Compound
385	2	A	1	compound_1244	2	5486	3.11702	13.4342	23.2022	HDR- NHEJ-	Inactive	Inactive	sample	Compound
8681	23	J	17	compound_1245	2	6385	2.78778	12.2944	22.6752	HDR- NHEJ-	Inactive	Inactive	sample	Compound
19491	51	M	3	compound_1246	2	6987	2.97696	10.7199	27.7704	HDR- NHEJ-	Inactive	Inactive	sample	Compound
11523	31	A	3	compound_1247	2	4139	3.11669	11.7903	26.4344	HDR- NHEJ-	Inactive	Inactive	sample	Compound
17159	45	K	23	compound_1248	2	9113	3.14935	11.116	28.3317	HDR- NHEJ-	Inactive	Inactive	sample	Compound
6450	17	M	18	compound_1249	2	7896	3.45745	10.8663	31.8182	HDR- NHEJ-	Inactive	Inactive	sample	Compound
17151	45	K	15	compound_1250	2	8901	4.4377	11.4032	38.9163	HDR- NHEJ-	Inactive	Inactive	sample	Compound
16618	44	E	10	compound_1251	2	9522	3.75971	12.0143	31.2937	HDR- NHEJ-	Inactive	Inactive	sample	Compound
20443	54	D	19	compound_1252	2	5964	3.01811	12.9779	23.2558	HDR- NHEJ-	Inactive	Inactive	sample	Compound
3730	10	L	10	compound_1253	2	6432	3.77799	11.9714	31.5584	HDR- NHEJ-	Inactive	Inactive	sample	Compound
15448	41	D	16	compound_1254	2	4967	3.34206	12.885	25.9375	HDR- NHEJ-	Inactive	Inactive	sample	Compound
2533	7	J	13	compound_1255	2	5711	2.64402	10.2609	25.7679	HDR- NHEJ-	Inactive	Inactive	sample	Compound
13397	35	O	5	compound_1256	2	5701	3.20996	12.5592	25.5587	HDR- NHEJ-	Inactive	Inactive	sample	Compound
5289	14	M	9	compound_1257	2	7980	3.07017	11.817	25.9809	HDR- NHEJ-	Inactive	Inactive	sample	Compound
2491	7	H	19	compound_1258	2	6207	2.78718	11.1004	25.1089	HDR- NHEJ-	Inactive	Inactive	sample	Compound
5933	16	H	5	compound_1259	2	9369	2.99925	13.7688	21.7829	HDR- NHEJ-	Inactive	Inactive	sample	Compound
6676	18	G	4	compound_1260	2	5900	3.11864	11.2881	27.6276	HDR- NHEJ-	Inactive	Inactive	sample	Compound
14103	37	L	15	compound_1261	2	11847	3.3595	12.1887	27.5623	HDR- NHEJ-	Inactive	Inactive	sample	Compound
7509	20	I	21	compound_1262	2	11559	3.52972	12.7087	27.774	HDR- NHEJ-	Inactive	Inactive	sample	Compound
4822	13	I	22	compound_1263	2	7444	3.60021	12.5739	28.6325	HDR- NHEJ-	Inactive	Inactive	sample	Compound
14066	37	K	2	compound_1264	2	10831	3.51768	11.661	30.1663	HDR- NHEJ-	Inactive	Inactive	sample	Compound
21399	56	L	15	compound_1265	2	8792	3.52593	12.7047	27.7529	HDR- NHEJ-	Inactive	Inactive	sample	Compound
9786	26	H	18	compound_1266	2	8592	4.05028	13.1867	30.7149	HDR- NHEJ-	Inactive	Inactive	sample	Compound
5984	16	J	8	compound_1267	2	7335	3.44922	13.1697	26.1905	HDR- NHEJ-	Inactive	Inactive	sample	Compound
18910	50	D	22	compound_1268	2	4975	2.79397	11.8995	23.4797	HDR- NHEJ-	Inactive	Inactive	sample	Compound
7445	20	G	5	compound_1269	2	5558	2.93271	12.1447	24.1482	HDR- NHEJ-	Inactive	Inactive	sample	Compound
9354	25	F	18	compound_1270	2	8654	2.86573	13.7855	20.7879	HDR- NHEJ-	Inactive	Inactive	sample	Compound
16967	45	C	23	compound_1271	2	8062	3.78318	11.2379	33.6645	HDR- NHEJ-	Inactive	Inactive	sample	Compound
16206	43	D	6	compound_1272	2	6590	3.38392	11.5933	29.1885	HDR- NHEJ-	Inactive	Inactive	sample	Compound
6043	16	L	19	compound_1273	2	9153	3.60537	12.7499	28.2776	HDR- NHEJ-	Inactive	Inactive	sample	Compound
9448	25	J	16	compound_1274	2	9726	3.00226	13.7878	21.7748	HDR- NHEJ-	Inactive	Inactive	sample	Compound
11333	30	I	5	compound_1275	2	10620	3.00377	12.6459	23.7528	HDR- NHEJ-	Inactive	Inactive	sample	Compound
20754	55	A	18	compound_1276	2	810	3.33333	2.71605	122.727	Less than 1000 cells/well	<1000 cells/well	<1000 cells/well	sample	Compound
9832	26	J	16	compound_1277	2	5386	2.58076	11.2885	22.8618	HDR- NHEJ-	Inactive	Inactive	sample	Compound
20631	54	L	15	compound_1278	2	7997	2.68851	11.2417	23.9155	HDR- NHEJ-	Inactive	Inactive	sample	Compound
1210	4	C	10	compound_1279	2	5866	3.54586	14.5073	24.4418	HDR- NHEJ-	Inactive	Inactive	sample	Compound
11073	29	N	9	compound_1280	2	8341	2.80542	12.5285	22.3924	HDR- NHEJ-	Inactive	Inactive	sample	Compound
15051	40	D	3	compound_1281	2	9081	3.08336	12.3775	24.911	HDR- NHEJ-	Inactive	Inactive	sample	Compound
15457	41	E	1	compound_1282	2	4776	2.30318	12.5838	18.3028	HDR- NHEJ-	Inactive	Inactive	sample	Compound
22741	60	D	13	compound_1283	2	2204	3.03993	12.2505	24.8148	HDR- NHEJ-	Inactive	Inactive	sample	Compound
1231	4	D	7	compound_1284	2	8810	3.32577	12.3269	26.9797	HDR- NHEJ-	Inactive	Inactive	sample	Compound
525	2	F	21	compound_1285	2	15066	3.49131	12.87	27.1274	HDR- NHEJ-	Inactive	Inactive	sample	Compound
8234	22	H	2	compound_1286	2	9145	3.4445	12.4768	27.6074	HDR- NHEJ-	Inactive	Inactive	sample	Compound
8503	23	C	7	compound_1287	2	5368	2.75708	12.1461	22.6994	HDR- NHEJ-	Inactive	Inactive	sample	Compound
2816	8	F	8	compound_1288	2	737	2.44233	4.74898	51.4286	Less than 1000 cells/well	<1000 cells/well	<1000 cells/well	sample	Compound
19136	50	N	8	compound_1289	2	5646	2.74531	11.8491	23.1689	HDR- NHEJ-	Inactive	Inactive	sample	Compound
4100	11	K	20	compound_1290	2	5854	1.96447	97.301	2.01896	NHEJ>50% (likely false positive)	False positives	False positives NHEJ	sample	Compound
10158	27	H	6	compound_1291	2	9963	3.97471	11.7033	33.9623	HDR- NHEJ-	Inactive	Inactive	sample	Compound
8695	23	K	7	compound_1292	2	6632	3.49819	11.927	29.33	HDR- NHEJ-	Inactive	Inactive	sample	Compound
6466	17	N	10	compound_1293	2	5020	2.39044	9.0239	26.4901	HDR- NHEJ-	Inactive	Inactive	sample	Compound
6374	17	J	14	compound_1294	2	8904	3.3805	11.9272	28.3427	HDR- NHEJ-	Inactive	Inactive	sample	Compound
21082	55	O	10	compound_1295	2	8191	3.41839	12.8067	26.6921	HDR- NHEJ-	Inactive	Inactive	sample	Compound
18728	49	M	8	compound_1296	2	6419	3.20922	11.9956	26.7533	HDR- NHEJ-	Inactive	Inactive	sample	Compound
15136	40	G	16	compound_1297	2	6645	3.13017	11.3017	27.6964	HDR- NHEJ-	Inactive	Inactive	sample	Compound
521	2	F	17	compound_1298	2	10690	3.55472	13.7605	25.8328	HDR- NHEJ-	Inactive	Inactive	sample	Compound
22051	58	G	19	compound_1299	2	6951	3.16501	11.8688	26.6667	HDR- NHEJ-	Inactive	Inactive	sample	Compound
16058	42	N	2	compound_1300	2	9150	2.98361	11.1257	26.8173	HDR- NHEJ-	Inactive	Inactive	sample	Compound
3519	10	C	15	compound_1301	2	8463	2.35141	10.9772	21.4209	HDR- NHEJ-	Inactive	Inactive	sample	Compound
17447	46	G	23	compound_1302	2	10429	3.47109	12.7433	27.2385	HDR- NHEJ-	Inactive	Inactive	sample	Compound
12013	32	E	13	compound_1303	2	4989	3.06675	11.7458	26.1092	HDR- NHEJ-	Inactive	Inactive	sample	Compound
21062	55	N	14	compound_1304	2	6622	2.80882	12.2622	22.9064	HDR- NHEJ-	Inactive	Inactive	sample	Compound
8422	22	O	22	compound_1305	2	8980	3.63029	11.3252	32.0551	HDR- NHEJ-	Inactive	Inactive	sample	Compound
15304	40	N	16	compound_1306	2	8442	2.68894	11.7389	22.9062	HDR- NHEJ-	Inactive	Inactive	sample	Compound
19150	50	N	22	compound_1307	2	7516	2.92709	11.8015	24.8027	HDR- NHEJ-	Inactive	Inactive	sample	Compound
17413	46	F	13	compound_1308	2	9687	4.03634	12.0574	33.476	HDR- NHEJ-	Inactive	Inactive	sample	Compound
4728	13	E	24	compound_1309	2	5266	3.30422	11.4698	28.808	HDR- NHEJ-	Inactive	Inactive	sample	Compound
509	2	F	5	compound_1310	2	6576	3.28467	13.6253	24.1071	HDR- NHEJ-	Inactive	Inactive	sample	Compound
11984	32	D	8	compound_1311	2	5385	3.2312	10.6221	30.4196	HDR- NHEJ-	Inactive	Inactive	sample	Compound
6763	18	J	19	compound_1312	2	6661	3.25777	12.3555	26.3669	HDR- NHEJ-	Inactive	Inactive	sample	Compound
3333	9	K	21	compound_1313	2	9577	3.60238	11.5589	31.1653	HDR- NHEJ-	Inactive	Inactive	sample	Compound
7423	20	F	7	compound_1314	2	9977	3.478	11.5666	30.0693	HDR- NHEJ-	Inactive	Inactive	sample	Compound
8937	24	E	9	compound_1315	2	5865	2.47229	12.191	20.2797	HDR- NHEJ-	Inactive	Inactive	sample	Compound
20548	54	I	4	compound_1316	2	6358	2.9569	10.2233	28.9231	HDR- NHEJ-	Inactive	Inactive	sample	Compound
13637	36	I	5	compound_1317	2	6668	3.20936	12.1926	26.3223	HDR- NHEJ-	Inactive	Inactive	sample	Compound
21394	56	L	10	compound_1318	2	7715	3.46079	11.0694	31.2646	HDR- NHEJ-	Inactive	Inactive	sample	Compound
16905	45	A	9	compound_1319	2	7110	3.1083	11.294	27.5218	HDR- NHEJ-	Inactive	Inactive	sample	Compound
8687	23	J	23	compound_1320	2	8634	3.31249	11.6285	28.4861	HDR- NHEJ-	Inactive	Inactive	sample	Compound
16685	44	H	5	compound_1321	2	5537	3.26892	12.859	25.4214	HDR- NHEJ-	Inactive	Inactive	sample	Compound
20753	55	A	17	compound_1322	2	7823	3.91154	12.0414	32.4841	HDR- NHEJ-	Inactive	Inactive	sample	Compound
8516	23	C	20	compound_1323	2	6652	2.39026	12.3722	19.3196	HDR- NHEJ-	Inactive	Inactive	sample	Compound
18483	49	C	3	compound_1324	2	5382	2.71275	11.7243	23.1379	HDR- NHEJ-	Inactive	Inactive	sample	Compound
3744	10	L	24	compound_1325	2	11434	3.00857	10.7836	27.8994	HDR- NHEJ-	Inactive	Inactive	sample	Compound
13142	35	D	14	compound_1326	2	5204	3.11299	11.3759	27.3649	HDR- NHEJ-	Inactive	Inactive	sample	Compound
10726	28	O	22	compound_1327	2	6666	3.09031	11.8662	26.043	HDR- NHEJ-	Inactive	Inactive	sample	Compound
12239	32	N	23	compound_1328	2	10089	3.39974	10.9327	31.097	HDR- NHEJ-	Inactive	Inactive	sample	Compound
16855	44	O	7	compound_1329	2	12501	3.34373	12.695	26.339	HDR- NHEJ-	Inactive	Inactive	sample	Compound
20186	53	J	2	compound_1330	2	7052	3.65854	12.8332	28.5083	HDR- NHEJ-	Inactive	Inactive	sample	Compound
4813	13	I	13	compound_1331	2	7941	4.00453	11.6988	34.2304	HDR- NHEJ-	Inactive	Inactive	sample	Compound
4556	12	N	20	compound_1332	2	10587	2.69198	11.8069	22.8	HDR- NHEJ-	Inactive	Inactive	sample	Compound
21039	55	M	15	compound_1333	2	7307	3.20241	13.5487	23.6364	HDR- NHEJ-	Inactive	Inactive	sample	Compound
11379	30	K	3	compound_1334	2	8611	2.97294	11.4621	25.9372	HDR- NHEJ-	Inactive	Inactive	sample	Compound
4340	12	E	20	compound_1335	2	11727	3.07837	12.3817	24.8623	HDR- NHEJ-	Inactive	Inactive	sample	Compound
15469	41	E	13	compound_1336	2	4270	3.11475	12.1311	25.6757	HDR- NHEJ-	Inactive	Inactive	sample	Compound
1855	5	N	7	compound_1337	2	10504	3.3511	12.4905	26.8293	HDR- NHEJ-	Inactive	Inactive	sample	Compound
17177	45	L	17	compound_1338	2	8506	3.32706	10.9452	30.3974	HDR- NHEJ-	Inactive	Inactive	sample	Compound
18982	50	G	22	compound_1339	2	4216	3.22581	12.5237	25.7576	HDR- NHEJ-	Inactive	Inactive	sample	Compound
8529	23	D	9	compound_1340	2	6639	2.892	10.5438	27.4286	HDR- NHEJ-	Inactive	Inactive	sample	Compound
14991	40	A	15	compound_1341	2	4941	3.05606	13.4588	22.7068	HDR- NHEJ-	Inactive	Inactive	sample	Compound
12097	32	I	1	compound_1342	2	5977	3.07847	10.6241	28.9764	HDR- NHEJ-	Inactive	Inactive	sample	Compound
19632	52	B	24	compound_1343	2	4173	2.80374	13.5874	20.6349	HDR- NHEJ-	Inactive	Inactive	sample	Compound
6604	18	D	4	compound_1344	2	5605	2.76539	12.5245	22.0798	HDR- NHEJ-	Inactive	Inactive	sample	Compound
20518	54	G	22	compound_1345	2	4106	3.23916	13.2976	24.359	HDR- NHEJ-	Inactive	Inactive	sample	Compound
19900	52	N	4	compound_1346	2	6052	3.13946	12.8718	24.3902	HDR- NHEJ-	Inactive	Inactive	sample	Compound
10181	27	I	5	compound_1347	2	7612	2.99527	12.6379	23.7006	HDR- NHEJ-	Inactive	Inactive	sample	Compound
17479	46	I	7	compound_1348	2	10812	2.93193	11.4965	25.5028	HDR- NHEJ-	Inactive	Inactive	sample	Compound
9538	25	N	10	compound_1349	2	6813	3.39058	11.5808	29.2776	HDR- NHEJ-	Inactive	Inactive	sample	Compound
20998	55	K	22	compound_1350	2	12816	3.55025	12.2191	29.0549	HDR- NHEJ-	Inactive	Inactive	sample	Compound
4630	13	A	22	compound_1351	2	6948	2.61946	11.399	22.9798	HDR- NHEJ-	Inactive	Inactive	sample	Compound
3685	10	J	13	compound_1352	2	7150	3.60839	12.1678	29.6552	HDR- NHEJ-	Inactive	Inactive	sample	Compound
4677	13	C	21	compound_1353	2	7491	3.71112	9.87852	37.5676	HDR- NHEJ-	Inactive	Inactive	sample	Compound
12040	32	F	16	compound_1354	2	6850	2.72993	10.9781	24.867	HDR- NHEJ-	Inactive	Inactive	sample	Compound
7947	21	L	3	compound_1355	2	7348	3.59281	11.3773	31.5789	HDR- NHEJ-	Inactive	Inactive	sample	Compound
5848	16	D	16	compound_1356	2	8231	3.30458	13.1211	25.1852	HDR- NHEJ-	Inactive	Inactive	sample	Compound
1978	6	C	10	compound_1357	2	6882	2.96426	13.4845	21.9828	HDR- NHEJ-	Inactive	Inactive	sample	Compound
8655	23	I	15	compound_1358	2	9663	3.08393	12.0666	25.5575	HDR- NHEJ-	Inactive	Inactive	sample	Compound
15097	40	F	1	compound_1359	2	9863	2.83889	13.2313	21.4559	HDR- NHEJ-	Inactive	Inactive	sample	Compound
10566	28	I	6	compound_1360	2	8511	3.65409	13.6529	26.7642	HDR- NHEJ-	Inactive	Inactive	sample	Compound
7196	19	L	20	compound_1361	2	9030	3.46622	12.9347	26.798	HDR- NHEJ-	Inactive	Inactive	sample	Compound
18822	50	A	6	compound_1362	2	3198	2.62664	12.5704	20.8955	HDR- NHEJ-	Inactive	Inactive	sample	Compound
16537	44	B	1	compound_1363	2	5711	3.01173	13.7454	21.9108	HDR- NHEJ-	Inactive	Inactive	sample	Compound
2572	7	L	4	compound_1364	2	6672	3.14748	10.7164	29.3706	HDR- NHEJ-	Inactive	Inactive	sample	Compound
17598	46	N	6	compound_1365	2	10486	2.91818	11.6918	24.9592	HDR- NHEJ-	Inactive	Inactive	sample	Compound
19158	50	O	6	compound_1366	2	7279	2.4866	12.1857	20.4059	HDR- NHEJ-	Inactive	Inactive	sample	Compound
7360	20	C	16	compound_1367	2	4652	3.03095	12.7687	23.7374	HDR- NHEJ-	Inactive	Inactive	sample	Compound
7340	20	B	20	compound_1368	2	7128	3.38103	11.8266	28.5884	HDR- NHEJ-	Inactive	Inactive	sample	Compound
19181	50	P	5	compound_1369	2	3572	2.15565	11.7581	18.3333	HDR- NHEJ-	Inactive	Inactive	sample	Compound
8815	23	P	7	compound_1370	2	8023	88.0469	8.06432	1091.81	HDR>50% (likely false positive)	False positives	False positives HDR	sample	Compound
17943	47	L	15	compound_1371	2	9422	3.44937	12.7468	27.0608	HDR- NHEJ-	Inactive	Inactive	sample	Compound
16753	44	K	1	compound_1372	2	11651	3.29585	12.1105	27.2147	HDR- NHEJ-	Inactive	Inactive	sample	Compound
17384	46	E	8	compound_1373	2	6157	3.15089	11.0606	28.4875	HDR- NHEJ-	Inactive	Inactive	sample	Compound
17917	47	K	13	compound_1374	2	10341	2.92041	11.7784	24.7948	HDR- NHEJ-	Inactive	Inactive	sample	Compound
10614	28	K	6	compound_1375	2	9277	3.24458	12.1052	26.8032	HDR- NHEJ-	Inactive	Inactive	sample	Compound
14005	37	H	13	compound_1376	2	9247	2.96312	11.7984	25.1146	HDR- NHEJ-	Inactive	Inactive	sample	Compound
20084	53	E	20	compound_1377	2	7824	3.84714	12.0654	31.8856	HDR- NHEJ-	Inactive	Inactive	sample	Compound
8901	24	C	21	compound_1378	2	5418	3.15615	13.2337	23.8494	HDR- NHEJ-	Inactive	Inactive	sample	Compound
5254	14	K	22	compound_1379	2	8183	2.44409	10.3752	23.5571	HDR- NHEJ-	Inactive	Inactive	sample	Compound
18531	49	E	3	compound_1380	2	8819	2.47194	10.4434	23.6699	HDR- NHEJ-	Inactive	Inactive	sample	Compound
19042	50	J	10	compound_1381	2	4896	2.90033	11.9485	24.2735	HDR- NHEJ-	Inactive	Inactive	sample	Compound
19061	50	K	5	compound_1382	2	6524	3.21888	10.9136	29.4944	HDR- NHEJ-	Inactive	Inactive	sample	Compound
3565	10	E	13	compound_1383	2	9025	3.54571	12.0886	29.3309	HDR- NHEJ-	Inactive	Inactive	sample	Compound
6744	18	I	24	compound_1384	2	9394	3.18288	11.8799	26.7921	HDR- NHEJ-	Inactive	Inactive	sample	Compound
19107	50	M	3	compound_1385	2	4775	2.36649	10.6806	22.1569	HDR- NHEJ-	Inactive	Inactive	sample	Compound
13094	35	B	14	compound_1386	2	3415	3.1918	12.2108	26.1391	HDR- NHEJ-	Inactive	Inactive	sample	Compound
14977	40	A	1	compound_1387	2	5709	2.90769	12.7868	22.7397	HDR- NHEJ-	Inactive	Inactive	sample	Compound
7613	20	N	5	compound_1388	2	8446	3.67038	11.9465	30.7235	HDR- NHEJ-	Inactive	Inactive	sample	Compound
26	1	B	2	compound_1389	2	6547	3.45196	12.8303	26.9048	HDR- NHEJ-	Inactive	Inactive	sample	Compound
4997	14	A	5	compound_1390	2	3214	2.70691	12.3211	21.9697	HDR- NHEJ-	Inactive	Inactive	sample	Compound
7871	21	H	23	compound_1391	2	9055	3.12534	12.7664	24.481	HDR- NHEJ-	Inactive	Inactive	sample	Compound
1267	4	E	19	compound_1392	2	8261	3.43784	12.674	27.1251	HDR- NHEJ-	Inactive	Inactive	sample	Compound
17539	46	K	19	compound_1393	2	9473	3.27246	12.9948	25.1828	HDR- NHEJ-	Inactive	Inactive	sample	Compound
17672	47	A	8	compound_1394	2	6120	2.81046	10.4248	26.9593	HDR- NHEJ-	Inactive	Inactive	sample	Compound
13588	36	G	4	compound_1395	2	3508	3.24972	13.2269	24.569	HDR- NHEJ-	Inactive	Inactive	sample	Compound
4846	13	J	22	compound_1396	2	8428	3.16801	12.0669	26.2537	HDR- NHEJ-	Inactive	Inactive	sample	Compound
3534	10	D	6	compound_1397	2	6602	3.21115	11.4511	28.0423	HDR- NHEJ-	Inactive	Inactive	sample	Compound
9970	26	P	10	compound_1398	2	8997	2.61198	11.5038	22.7053	HDR- NHEJ-	Inactive	Inactive	sample	Compound
9436	25	J	4	compound_1399	2	6563	2.98644	12.2505	24.3781	HDR- NHEJ-	Inactive	Inactive	sample	Compound
18263	48	I	23	compound_1400	2	4873	2.48307	11.1841	22.2018	HDR- NHEJ-	Inactive	Inactive	sample	Compound
12143	32	J	23	compound_1401	2	6965	3.61809	11.8306	30.5825	HDR- NHEJ-	Inactive	Inactive	sample	Compound
10080	27	D	24	compound_1402	2	5243	2.93725	11.5964	25.3289	HDR- NHEJ-	Inactive	Inactive	sample	Compound
3585	10	F	9	compound_1403	2	7296	2.76864	12.1848	22.7222	HDR- NHEJ-	Inactive	Inactive	sample	Compound
18413	48	P	5	compound_1404	2	10581	2.73131	11.6057	23.5342	HDR- NHEJ-	Inactive	Inactive	sample	Compound
13018	34	O	10	compound_1405	2	6328	3.04994	10.256	29.7381	HDR- NHEJ-	Inactive	Inactive	sample	Compound
5039	14	B	23	compound_1406	2	5310	2.33522	12.7307	18.3432	HDR- NHEJ-	Inactive	Inactive	sample	Compound
7951	21	L	7	compound_1407	2	3330	2.13213	8.7988	24.2321	HDR- NHEJ-	Inactive	Inactive	sample	Compound
18127	48	D	7	compound_1408	2	4816	3.32226	13.0399	25.4777	HDR- NHEJ-	Inactive	Inactive	sample	Compound
11834	31	N	2	compound_1409	2	14459	3.21599	12.5596	25.6057	HDR- NHEJ-	Inactive	Inactive	sample	Compound
20174	53	I	14	compound_1410	2	6038	3.3786	13.68	24.6973	HDR- NHEJ-	Inactive	Inactive	sample	Compound
18137	48	D	17	compound_1411	2	5111	2.89572	12.9525	22.3565	HDR- NHEJ-	Inactive	Inactive	sample	Compound
1774	5	J	22	compound_1412	2	8635	3.3121	13.6422	24.2784	HDR- NHEJ-	Inactive	Inactive	sample	Compound
20644	54	M	4	compound_1413	2	5630	3.12611	11.4387	27.3292	HDR- NHEJ-	Inactive	Inactive	sample	Compound
2161	6	K	1	compound_1414	2	11250	2.62222	11.76	22.2978	HDR- NHEJ-	Inactive	Inactive	sample	Compound
11836	31	N	4	compound_1415	2	8592	3.03771	13.0237	23.3244	HDR- NHEJ-	Inactive	Inactive	sample	Compound
12488	33	I	8	compound_1416	2	6935	3.21557	12.9344	24.8606	HDR- NHEJ-	Inactive	Inactive	sample	Compound
2199	6	L	15	compound_1417	2	11866	3.16872	12.2366	25.8953	HDR- NHEJ-	Inactive	Inactive	sample	Compound
13868	37	B	20	compound_1418	2	11375	3.39341	11.7978	28.763	HDR- NHEJ-	Inactive	Inactive	sample	Compound
239	1	J	23	compound_1419	2	11004	3.5896	13.2134	27.1664	HDR- NHEJ-	Inactive	Inactive	sample	Compound
1158	4	A	6	compound_1420	2	4614	3.98786	13.0473	30.5648	HDR- NHEJ-	Inactive	Inactive	sample	Compound
1782	5	K	6	compound_1421	2	9223	3.64307	13.0543	27.907	HDR- NHEJ-	Inactive	Inactive	sample	Compound
6712	18	H	16	compound_1422	2	9931	3.64515	11.7612	30.9931	HDR- NHEJ-	Inactive	Inactive	sample	Compound
4106	11	L	2	compound_1423	2	10537	2.60036	10.7905	24.0985	HDR- NHEJ-	Inactive	Inactive	sample	Compound
11181	30	B	21	compound_1424	2	11399	3.52663	11.001	32.0574	HDR- NHEJ-	Inactive	Inactive	sample	Compound
10616	28	K	8	compound_1425	2	8428	3.63076	11.5211	31.5139	HDR- NHEJ-	Inactive	Inactive	sample	Compound
11020	29	L	4	compound_1426	2	9278	2.83466	12.0608	23.5031	HDR- NHEJ-	Inactive	Inactive	sample	Compound
13639	36	I	7	compound_1427	2	7488	3.87286	11.7521	32.9545	HDR- NHEJ-	Inactive	Inactive	sample	Compound
2286	6	P	6	compound_1428	2	10591	3.50297	11.3398	30.8909	HDR- NHEJ-	Inactive	Inactive	sample	Compound
7314	20	A	18	compound_1429	2	2433	2.46609	13.7279	17.9641	HDR- NHEJ-	Inactive	Inactive	sample	Compound
13241	35	H	17	compound_1430	2	5487	3.18936	13.1037	24.3394	HDR- NHEJ-	Inactive	Inactive	sample	Compound
10471	28	E	7	compound_1431	2	7296	3.27577	10.8004	30.33	HDR- NHEJ-	Inactive	Inactive	sample	Compound
19952	52	P	8	compound_1432	2	7058	3.01785	12.0714	25	HDR- NHEJ-	Inactive	Inactive	sample	Compound
7795	21	E	19	compound_1433	2	8490	3.49823	12.1084	28.891	HDR- NHEJ-	Inactive	Inactive	sample	Compound
6126	16	P	6	compound_1434	2	9214	3.22336	12.9694	24.8536	HDR- NHEJ-	Inactive	Inactive	sample	Compound
20274	53	M	18	compound_1435	2	4199	3.19124	13.3127	23.9714	HDR- NHEJ-	Inactive	Inactive	sample	Compound
4348	12	F	4	compound_1436	2	7632	3.19706	11.4256	27.9816	HDR- NHEJ-	Inactive	Inactive	sample	Compound
4769	13	G	17	compound_1437	2	8410	3.57907	11.2485	31.8182	HDR- NHEJ-	Inactive	Inactive	sample	Compound
8572	23	F	4	compound_1438	2	4329	2.9337	12.5202	23.4317	HDR- NHEJ-	Inactive	Inactive	sample	Compound
15106	40	F	10	compound_1439	2	9931	2.92015	13.0198	22.4285	HDR- NHEJ-	Inactive	Inactive	sample	Compound
17706	47	B	18	compound_1440	2	4793	2.6497	10.9535	24.1905	HDR- NHEJ-	Inactive	Inactive	sample	Compound
9361	25	G	1	compound_1441	2	6925	2.6426	11.7112	22.5647	HDR- NHEJ-	Inactive	Inactive	sample	Compound
8059	21	P	19	compound_1442	2	4143	2.41371	11.0789	21.7865	HDR- NHEJ-	Inactive	Inactive	sample	Compound
2901	8	I	21	compound_1443	2	7591	2.8323	12.5939	22.4895	HDR- NHEJ-	Inactive	Inactive	sample	Compound
9305	25	D	17	compound_1444	2	6833	3.05869	12.3079	24.8514	HDR- NHEJ-	Inactive	Inactive	sample	Compound
2168	6	K	8	compound_1445	2	9306	3.17	13.4537	23.5623	HDR- NHEJ-	Inactive	Inactive	sample	Compound
3740	10	L	20	compound_1446	2	10897	3.05589	10.6176	28.7813	HDR- NHEJ-	Inactive	Inactive	sample	Compound
1577	5	B	17	compound_1447	2	11101	3.02675	11.5665	26.1682	HDR- NHEJ-	Inactive	Inactive	sample	Compound
22829	60	H	5	compound_1448	2	6106	3.24271	12.4304	26.087	HDR- NHEJ-	Inactive	Inactive	sample	Compound
20407	54	C	7	compound_1449	2	3801	2.78874	12.7335	21.9008	HDR- NHEJ-	Inactive	Inactive	sample	Compound
17107	45	I	19	compound_1450	2	7675	3.28339	12.2866	26.7232	HDR- NHEJ-	Inactive	Inactive	sample	Compound
10976	29	J	8	compound_1451	2	10599	3.81168	12.1332	31.4152	HDR- NHEJ-	Inactive	Inactive	sample	Compound
15250	40	L	10	compound_1452	2	9455	3.13062	12.036	26.0105	HDR- NHEJ-	Inactive	Inactive	sample	Compound
13967	37	F	23	compound_1453	2	9601	2.19769	9.14488	24.0319	HDR- NHEJ-	Inactive	Inactive	sample	Compound
4462	12	J	22	compound_1454	2	9971	3.6205	11.6438	31.0939	HDR- NHEJ-	Inactive	Inactive	sample	Compound
12849	34	H	9	compound_1455	2	7124	2.93375	10.1909	28.7879	HDR- NHEJ-	Inactive	Inactive	sample	Compound
10424	28	C	8	compound_1456	2	7419	3.74714	12.7106	29.4804	HDR- NHEJ-	Inactive	Inactive	sample	Compound
3105	9	B	9	compound_1457	2	7870	3.43075	12.1347	28.2722	HDR- NHEJ-	Inactive	Inactive	sample	Compound
7142	19	J	14	compound_1458	2	11251	3.34192	12.5233	26.6856	HDR- NHEJ-	Inactive	Inactive	sample	Compound
17673	47	A	9	compound_1459	2	4173	2.51618	11.167	22.5322	HDR- NHEJ-	Inactive	Inactive	sample	Compound
18958	50	F	22	compound_1460	2	6968	2.95637	12.8444	23.0168	HDR- NHEJ-	Inactive	Inactive	sample	Compound
15188	40	I	20	compound_1461	2	7513	3.18115	10.6748	29.8005	HDR- NHEJ-	Inactive	Inactive	sample	Compound
1459	4	M	19	compound_1462	2	11583	3.53967	12.5183	28.2759	HDR- NHEJ-	Inactive	Inactive	sample	Compound
18253	48	I	13	compound_1463	2	5818	3.24854	11.705	27.7533	HDR- NHEJ-	Inactive	Inactive	sample	Compound
21014	55	L	14	compound_1464	2	9740	3.01848	11.9199	25.323	HDR- NHEJ-	Inactive	Inactive	sample	Compound
6814	18	L	22	compound_1465	2	9100	2.65934	11.2857	23.5638	HDR- NHEJ-	Inactive	Inactive	sample	Compound
16892	44	P	20	compound_1466	2	12283	3.63918	12.6598	28.746	HDR- NHEJ-	Inactive	Inactive	sample	Compound
22856	60	I	8	compound_1467	2	5439	2.94172	12.7965	22.9885	HDR- NHEJ-	Inactive	Inactive	sample	Compound
18874	50	C	10	compound_1468	2	1322	4.91679	17.5492	28.0172	HDR+ NHEJ+	HDR+ / NHEJ+	HDR+ / NHEJ+	sample	Compound
19490	51	M	2	compound_1469	2	5287	3.27218	12.5402	26.0935	HDR- NHEJ-	Inactive	Inactive	sample	Compound
7001	19	D	17	compound_1470	2	5702	3.52508	13.8197	25.5076	HDR- NHEJ-	Inactive	Inactive	sample	Compound
5017	14	B	1	compound_1471	2	4975	2.71357	11.6985	23.1959	HDR- NHEJ-	Inactive	Inactive	sample	Compound
10241	27	K	17	compound_1472	2	9167	2.87989	12.9268	22.2785	HDR- NHEJ-	Inactive	Inactive	sample	Compound
16871	44	O	23	compound_1473	2	12455	3.49257	12.7419	27.4102	HDR- NHEJ-	Inactive	Inactive	sample	Compound
18243	48	I	3	compound_1474	2	4920	2.88618	12.0122	24.0271	HDR- NHEJ-	Inactive	Inactive	sample	Compound
15063	40	D	15	compound_1475	2	7890	3.90368	12.1419	32.1503	HDR- NHEJ-	Inactive	Inactive	sample	Compound
17192	45	M	8	compound_1476	2	8596	3.1061	10.5514	29.4377	HDR- NHEJ-	Inactive	Inactive	sample	Compound
15079	40	E	7	compound_1477	2	7209	3.52337	11.444	30.7879	HDR- NHEJ-	Inactive	Inactive	sample	Compound
13494	36	C	6	compound_1478	2	4151	3.68586	12.4067	29.7087	HDR- NHEJ-	Inactive	Inactive	sample	Compound
14078	37	K	14	compound_1479	2	12189	3.13397	12.421	25.2312	HDR- NHEJ-	Inactive	Inactive	sample	Compound
5250	14	K	18	compound_1480	2	8890	3.05962	11.766	26.0038	HDR- NHEJ-	Inactive	Inactive	sample	Compound
17068	45	H	4	compound_1481	2	6843	3.44878	11.0478	31.2169	HDR- NHEJ-	Inactive	Inactive	sample	Compound
13654	36	I	22	compound_1482	2	6806	3.3206	12.0188	27.6284	HDR- NHEJ-	Inactive	Inactive	sample	Compound
5115	14	F	3	compound_1483	2	3622	2.59525	12.2308	21.219	HDR- NHEJ-	Inactive	Inactive	sample	Compound
15723	41	P	3	compound_1484	2	8175	3.15596	12.8318	24.5949	HDR- NHEJ-	Inactive	Inactive	sample	Compound
5980	16	J	4	compound_1485	2	7836	3.67534	12.7999	28.7139	HDR- NHEJ-	Inactive	Inactive	sample	Compound
13973	37	G	5	compound_1486	2	9776	3.34493	11.9579	27.9726	HDR- NHEJ-	Inactive	Inactive	sample	Compound
23040	60	P	24	compound_1487	2	8825	3.04816	11.6827	26.0912	HDR- NHEJ-	Inactive	Inactive	sample	Compound
3988	11	G	4	compound_1488	2	8656	2.7842	11.2292	24.7942	HDR- NHEJ-	Inactive	Inactive	sample	Compound
23	1	A	23	compound_1489	2	12287	3.75193	12.8347	29.2327	HDR- NHEJ-	Inactive	Inactive	sample	Compound
15616	41	K	16	compound_1490	2	6418	3.28763	12.9947	25.2998	HDR- NHEJ-	Inactive	Inactive	sample	Compound
702	2	N	6	compound_1491	2	9488	3.49916	13.5961	25.7364	HDR- NHEJ-	Inactive	Inactive	sample	Compound
20481	54	F	9	compound_1492	2	6721	3.10966	11.9774	25.9627	HDR- NHEJ-	Inactive	Inactive	sample	Compound
6080	16	N	8	compound_1493	2	8773	3.2714	13.097	24.9782	HDR- NHEJ-	Inactive	Inactive	sample	Compound
13940	37	E	20	compound_1494	2	9642	2.76913	10.921	25.3561	HDR- NHEJ-	Inactive	Inactive	sample	Compound
16317	43	H	21	compound_1495	2	7047	2.97999	13.1687	22.6293	HDR- NHEJ-	Inactive	Inactive	sample	Compound
3268	9	I	4	compound_1496	2	7301	3.17765	11.6012	27.3908	HDR- NHEJ-	Inactive	Inactive	sample	Compound
9182	24	O	14	compound_1497	2	5363	2.96476	12.9592	22.8777	HDR- NHEJ-	Inactive	Inactive	sample	Compound
3001	8	N	1	compound_1498	2	6940	3.55908	11.2104	31.7481	HDR- NHEJ-	Inactive	Inactive	sample	Compound
21403	56	L	19	compound_1499	2	9438	3.25281	12.7887	25.435	HDR- NHEJ-	Inactive	Inactive	sample	Compound
17393	46	E	17	compound_1500	2	13096	3.23763	13.0192	24.868	HDR- NHEJ-	Inactive	Inactive	sample	Compound
3193	9	F	1	compound_1501	2	7337	2.50784	12.0213	20.8617	HDR- NHEJ-	Inactive	Inactive	sample	Compound
13060	35	A	4	compound_1502	2	1914	3.0303	11.024	27.4882	HDR- NHEJ-	Inactive	Inactive	sample	Compound
21258	56	F	18	compound_1503	2	5606	3.30004	12.1655	27.1261	HDR- NHEJ-	Inactive	Inactive	sample	Compound
13945	37	F	1	compound_1504	2	8404	2.6416	32.306	8.1768	HDR- NHEJ+	HDR- / NHEJ+	HDR- / NHEJ+	sample	Compound
10112	27	F	8	compound_1505	2	6171	3.92157	12.6722	30.9463	HDR- NHEJ-	Inactive	Inactive	sample	Compound
3556	10	E	4	compound_1506	2	6928	2.84353	11.7061	24.291	HDR- NHEJ-	Inactive	Inactive	sample	Compound
21234	56	E	18	compound_1507	2	6222	3.40726	10.7361	31.7365	HDR- NHEJ-	Inactive	Inactive	sample	Compound
19201	51	A	1	compound_1508	2	2192	3.55839	13.0018	27.3684	HDR- NHEJ-	Inactive	Inactive	sample	Compound
5457	15	D	9	compound_1509	2	8155	3.23728	11.5144	28.115	HDR- NHEJ-	Inactive	Inactive	sample	Compound
1759	5	J	7	compound_1510	2	10332	3.50368	12.7758	27.4242	HDR- NHEJ-	Inactive	Inactive	sample	Compound
9736	26	F	16	compound_1511	2	5598	2.91175	13.1118	22.2071	HDR- NHEJ-	Inactive	Inactive	sample	Compound
17153	45	K	17	compound_1512	2	7162	3.22536	10.9467	29.4643	HDR- NHEJ-	Inactive	Inactive	sample	Compound
21576	57	C	24	compound_1513	2	4012	1.49551	9.74576	15.3453	HDR- NHEJ-	Inactive	Inactive	sample	Compound
19400	51	I	8	compound_1514	2	6907	2.59157	12.2774	21.1085	HDR- NHEJ-	Inactive	Inactive	sample	Compound
12208	32	M	16	compound_1515	2	6043	2.96211	12.1297	24.4202	HDR- NHEJ-	Inactive	Inactive	sample	Compound
739	2	O	19	compound_1516	2	14047	3.08963	12.3656	24.9856	HDR- NHEJ-	Inactive	Inactive	sample	Compound
5279	14	L	23	compound_1517	2	8950	2.9162	11.8659	24.5763	HDR- NHEJ-	Inactive	Inactive	sample	Compound
3222	9	G	6	compound_1518	2	5033	3.35784	14.3056	23.4722	HDR- NHEJ-	Inactive	Inactive	sample	Compound
1769	5	J	17	compound_1519	2	8713	3.37427	11.282	29.9084	HDR- NHEJ-	Inactive	Inactive	sample	Compound
17608	46	N	16	compound_1520	2	12130	2.83594	11.1707	25.3875	HDR- NHEJ-	Inactive	Inactive	sample	Compound
5487	15	E	15	compound_1521	2	7771	3.03693	12.3794	24.5322	HDR- NHEJ-	Inactive	Inactive	sample	Compound
13230	35	H	6	compound_1522	2	5072	3.27287	15.2011	21.5305	HDR- NHEJ+	HDR- / NHEJ+	HDR- / NHEJ+	sample	Compound
18373	48	N	13	compound_1523	2	7284	1.92202	12.095	15.891	HDR- NHEJ-	Inactive	Inactive	sample	Compound
1611	5	D	3	compound_1524	2	9036	3.08765	12.5055	24.6903	HDR- NHEJ-	Inactive	Inactive	sample	Compound
8278	22	I	22	compound_1525	2	8866	3.01151	12.4521	24.1848	HDR- NHEJ-	Inactive	Inactive	sample	Compound
16701	44	H	21	compound_1526	2	8874	3.7638	11.5055	32.713	HDR- NHEJ-	Inactive	Inactive	sample	Compound
12449	33	G	17	compound_1527	2	5886	3.68671	13.6086	27.0911	HDR- NHEJ-	Inactive	Inactive	sample	Compound
20880	55	F	24	compound_1528	2	5571	2.94382	12.6728	23.2295	HDR- NHEJ-	Inactive	Inactive	sample	Compound
7852	21	H	4	compound_1529	2	7094	2.91796	11.2208	26.005	HDR- NHEJ-	Inactive	Inactive	sample	Compound
18730	49	M	10	compound_1530	2	7359	3.53309	12.0669	29.2793	HDR- NHEJ-	Inactive	Inactive	sample	Compound
8013	21	N	21	compound_1531	2	7412	3.2245	11.6973	27.5663	HDR- NHEJ-	Inactive	Inactive	sample	Compound
3538	10	D	10	compound_1532	2	7090	2.84908	12.3413	23.0857	HDR- NHEJ-	Inactive	Inactive	sample	Compound
2113	6	I	1	compound_1533	2	11618	3.06421	12.429	24.6537	HDR- NHEJ-	Inactive	Inactive	sample	Compound
7928	21	K	8	compound_1534	2	7505	2.87808	11.4724	25.0871	HDR- NHEJ-	Inactive	Inactive	sample	Compound
19294	51	D	22	compound_1535	2	6888	3.13589	10.9321	28.6853	HDR- NHEJ-	Inactive	Inactive	sample	Compound
15020	40	B	20	compound_1536	2	6787	3.31516	12.4208	26.6904	HDR- NHEJ-	Inactive	Inactive	sample	Compound
17564	46	L	20	compound_1537	2	10449	3.66542	12.1638	30.1337	HDR- NHEJ-	Inactive	Inactive	sample	Compound
12914	34	K	2	compound_1538	2	6573	3.33181	10.2845	32.3965	HDR- NHEJ-	Inactive	Inactive	sample	Compound
13330	35	L	10	compound_1539	2	4576	4.06468	12.0192	33.8182	HDR- NHEJ-	Inactive	Inactive	sample	Compound
15286	40	M	22	compound_1540	2	5879	2.87464	10.9883	26.161	HDR- NHEJ-	Inactive	Inactive	sample	Compound
20500	54	G	4	compound_1541	2	7069	2.87169	12.4204	23.1207	HDR- NHEJ-	Inactive	Inactive	sample	Compound
5805	16	B	21	compound_1542	2	761	3.02234	8.6728	34.8485	Less than 1000 cells/well	<1000 cells/well	<1000 cells/well	sample	Compound
22771	60	E	19	compound_1543	2	4098	2.65983	11.5666	22.9958	HDR- NHEJ-	Inactive	Inactive	sample	Compound
12337	33	C	1	compound_1544	2	4884	2.57985	13.6978	18.8341	HDR- NHEJ-	Inactive	Inactive	sample	Compound
8248	22	H	16	compound_1545	2	9866	3.69957	12.9637	28.5379	HDR- NHEJ-	Inactive	Inactive	sample	Compound
5019	14	B	3	compound_1546	2	3684	2.57872	12.7036	20.2991	HDR- NHEJ-	Inactive	Inactive	sample	Compound
722	2	O	2	compound_1547	2	11574	3.57698	13.0292	27.4536	HDR- NHEJ-	Inactive	Inactive	sample	Compound
5221	14	J	13	compound_1548	2	7821	2.46772	10.996	22.4419	HDR- NHEJ-	Inactive	Inactive	sample	Compound
11164	30	B	4	compound_1549	2	7661	3.44603	12.6876	27.1605	HDR- NHEJ-	Inactive	Inactive	sample	Compound
4723	13	E	19	compound_1550	2	7257	2.7284	11.3959	23.942	HDR- NHEJ-	Inactive	Inactive	sample	Compound
17618	46	O	2	compound_1551	2	7260	2.09366	12.259	17.0786	HDR- NHEJ-	Inactive	Inactive	sample	Compound
8282	22	J	2	compound_1552	2	9893	2.88083	11.776	24.4635	HDR- NHEJ-	Inactive	Inactive	sample	Compound
20568	54	I	24	compound_1553	2	9284	3.46833	12.0207	28.853	HDR- NHEJ-	Inactive	Inactive	sample	Compound
8858	24	B	2	compound_1554	2	5840	2.38014	10.9931	21.6511	HDR- NHEJ-	Inactive	Inactive	sample	Compound
9375	25	G	15	compound_1555	2	9047	3.12811	11.6724	26.7992	HDR- NHEJ-	Inactive	Inactive	sample	Compound
2602	7	M	10	compound_1556	2	5901	3.10117	10.5067	29.5161	HDR- NHEJ-	Inactive	Inactive	sample	Compound
20205	53	J	21	compound_1557	2	5457	2.51054	13.2857	18.8966	HDR- NHEJ-	Inactive	Inactive	sample	Compound
21390	56	L	6	compound_1558	2	7056	4.06746	12.7126	31.9955	HDR- NHEJ-	Inactive	Inactive	sample	Compound
4819	13	I	19	compound_1559	2	10382	3.46754	12.2423	28.3241	HDR- NHEJ-	Inactive	Inactive	sample	Compound
19951	52	P	7	compound_1560	2	6155	2.20959	11.3729	19.4286	HDR- NHEJ-	Inactive	Inactive	sample	Compound
7899	21	J	3	compound_1561	2	6814	2.48019	11.5791	21.4195	HDR- NHEJ-	Inactive	Inactive	sample	Compound
13054	34	P	22	compound_1562	2	4420	2.82805	11.6063	24.3665	HDR- NHEJ-	Inactive	Inactive	sample	Compound
7749	21	C	21	compound_1563	2	5823	2.78207	12.7769	21.7742	HDR- NHEJ-	Inactive	Inactive	sample	Compound
15871	42	F	7	compound_1564	2	7041	3.42281	10.4105	32.8786	HDR- NHEJ-	Inactive	Inactive	sample	Compound
14992	40	A	16	compound_1565	2	6291	2.81354	13.2252	21.274	HDR- NHEJ-	Inactive	Inactive	sample	Compound
1783	5	K	7	compound_1566	2	13655	3.47126	12.9403	26.8251	HDR- NHEJ-	Inactive	Inactive	sample	Compound
12485	33	I	5	compound_1567	2	10215	3.09349	12.0705	25.6286	HDR- NHEJ-	Inactive	Inactive	sample	Compound
1603	5	C	19	compound_1568	2	19954	3.29257	12.2181	26.9483	HDR- NHEJ-	Inactive	Inactive	sample	Compound
10324	27	O	4	compound_1569	2	6876	3.75218	12.7545	29.4185	HDR- NHEJ-	Inactive	Inactive	sample	Compound
4055	11	I	23	compound_1570	2	9267	2.83803	11.0284	25.7339	HDR- NHEJ-	Inactive	Inactive	sample	Compound
11884	31	P	4	compound_1571	2	10405	3.45026	11.3503	30.398	HDR- NHEJ-	Inactive	Inactive	sample	Compound
12967	34	M	7	compound_1572	2	4904	3.20147	11.6639	27.4475	HDR- NHEJ-	Inactive	Inactive	sample	Compound
361	1	P	1	compound_1573	2	12050	3.25311	12.9129	25.1928	HDR- NHEJ-	Inactive	Inactive	sample	Compound
4117	11	L	13	compound_1574	2	13797	3.26883	10.7995	30.2685	HDR- NHEJ-	Inactive	Inactive	sample	Compound
12191	32	L	23	compound_1575	2	8029	3.10126	10.7735	28.7861	HDR- NHEJ-	Inactive	Inactive	sample	Compound
11698	31	H	10	compound_1576	2	8312	3.20019	12.8248	24.9531	HDR- NHEJ-	Inactive	Inactive	sample	Compound
20752	55	A	16	compound_1577	2	7457	2.92343	12.4179	23.5421	HDR- NHEJ-	Inactive	Inactive	sample	Compound
1269	4	E	21	compound_1578	2	7080	3.51695	13.0509	26.948	HDR- NHEJ-	Inactive	Inactive	sample	Compound
17045	45	G	5	compound_1579	2	6879	3.6924	11.179	33.0299	HDR- NHEJ-	Inactive	Inactive	sample	Compound
12605	33	N	5	compound_1580	2	8193	3.61284	12.4008	29.1339	HDR- NHEJ-	Inactive	Inactive	sample	Compound
11152	30	A	16	compound_1581	2	7675	3.21824	12.1694	26.4454	HDR- NHEJ-	Inactive	Inactive	sample	Compound
9244	25	B	4	compound_1582	2	7759	2.91275	10.2075	28.5354	HDR- NHEJ-	Inactive	Inactive	sample	Compound
7640	20	O	8	compound_1583	2	8841	2.96347	11.8652	24.9762	HDR- NHEJ-	Inactive	Inactive	sample	Compound
7991	21	M	23	compound_1584	2	8993	2.8133	11.6202	24.2105	HDR- NHEJ-	Inactive	Inactive	sample	Compound
13407	35	O	15	compound_1585	2	5859	3.10633	12.1181	25.6338	HDR- NHEJ-	Inactive	Inactive	sample	Compound
20612	54	K	20	compound_1586	2	8770	2.96465	11.5963	25.5654	HDR- NHEJ-	Inactive	Inactive	sample	Compound
15393	41	B	9	compound_1587	2	4321	2.70771	12.5897	21.5073	HDR- NHEJ-	Inactive	Inactive	sample	Compound
5251	14	K	19	compound_1588	2	5846	2.90797	11.1016	26.1942	HDR- NHEJ-	Inactive	Inactive	sample	Compound
21106	55	P	10	compound_1589	2	7417	3.3167	12.4983	26.5372	HDR- NHEJ-	Inactive	Inactive	sample	Compound
136	1	F	16	compound_1590	2	12531	3.51129	13.0317	26.9443	HDR- NHEJ-	Inactive	Inactive	sample	Compound
13180	35	F	4	compound_1591	2	4424	3.82007	12.0027	31.8267	HDR- NHEJ-	Inactive	Inactive	sample	Compound
9850	26	K	10	compound_1592	2	7376	3.4436	12.2831	28.0353	HDR- NHEJ-	Inactive	Inactive	sample	Compound
10742	28	P	14	compound_1593	2	9279	2.98523	11.7362	25.4362	HDR- NHEJ-	Inactive	Inactive	sample	Compound
20536	54	H	16	compound_1594	2	6352	3.69962	12.4528	29.7092	HDR- NHEJ-	Inactive	Inactive	sample	Compound
10013	27	B	5	compound_1595	2	6774	3.33629	12.4446	26.809	HDR- NHEJ-	Inactive	Inactive	sample	Compound
2345	7	B	17	compound_1596	2	5947	2.94266	9.92097	29.661	HDR- NHEJ-	Inactive	Inactive	sample	Compound
7757	21	D	5	compound_1597	2	5421	3.08061	12.1195	25.4186	HDR- NHEJ-	Inactive	Inactive	sample	Compound
7183	19	L	7	compound_1598	2	7012	3.3514	11.0382	30.3618	HDR- NHEJ-	Inactive	Inactive	sample	Compound
5015	14	A	23	compound_1599	2	2170	2.58065	13.4101	19.244	HDR- NHEJ-	Inactive	Inactive	sample	Compound
1418	4	L	2	compound_1600	2	10605	3.35691	13.1636	25.5014	HDR- NHEJ-	Inactive	Inactive	sample	Compound
8661	23	I	21	compound_1601	2	7875	2.83175	11.3143	25.0281	HDR- NHEJ-	Inactive	Inactive	sample	Compound
17032	45	F	16	compound_1602	2	6727	3.89475	10.5694	36.8495	HDR- NHEJ-	Inactive	Inactive	sample	Compound
16611	44	E	3	compound_1603	2	12100	3.23141	12.9339	24.984	HDR- NHEJ-	Inactive	Inactive	sample	Compound
7277	19	P	5	compound_1604	2	8586	3.61053	12.2991	29.3561	HDR- NHEJ-	Inactive	Inactive	sample	Compound
16515	44	A	3	compound_1605	2	4601	3.39057	12.5407	27.0364	HDR- NHEJ-	Inactive	Inactive	sample	Compound
20714	54	P	2	compound_1606	2	7469	2.62418	11.1662	23.5012	HDR- NHEJ-	Inactive	Inactive	sample	Compound
10422	28	C	6	compound_1607	2	4585	3.07524	13.5006	22.7787	HDR- NHEJ-	Inactive	Inactive	sample	Compound
3383	9	M	23	compound_1608	2	12753	3.10515	11.1582	27.8285	HDR- NHEJ-	Inactive	Inactive	sample	Compound
15380	41	A	20	compound_1609	2	3716	2.90635	13.5361	21.4712	HDR- NHEJ-	Inactive	Inactive	sample	Compound
6130	16	P	10	compound_1610	2	7410	3.07692	11.9703	25.7046	HDR- NHEJ-	Inactive	Inactive	sample	Compound
5234	14	K	2	compound_1611	2	6030	2.73632	10.6302	25.741	HDR- NHEJ-	Inactive	Inactive	sample	Compound
3829	10	P	13	compound_1612	2	9152	3.26704	11.899	27.4564	HDR- NHEJ-	Inactive	Inactive	sample	Compound
16425	43	M	9	compound_1613	2	8937	3.14423	11.7153	26.8386	HDR- NHEJ-	Inactive	Inactive	sample	Compound
8739	23	M	3	compound_1614	2	6234	2.98364	11.726	25.4446	HDR- NHEJ-	Inactive	Inactive	sample	Compound
6668	18	F	20	compound_1615	2	7921	3.00467	11.7536	25.5639	HDR- NHEJ-	Inactive	Inactive	sample	Compound
11606	31	D	14	compound_1616	2	5000	3.7	13.3	27.8195	HDR- NHEJ-	Inactive	Inactive	sample	Compound
8599	23	G	7	compound_1617	2	6109	3.43755	12.5552	27.3794	HDR- NHEJ-	Inactive	Inactive	sample	Compound
9664	26	C	16	compound_1618	2	8994	2.91305	11.0963	26.2525	HDR- NHEJ-	Inactive	Inactive	sample	Compound
2739	8	C	3	compound_1619	2	3075	2.99187	11.7073	25.5556	HDR- NHEJ-	Inactive	Inactive	sample	Compound
15034	40	C	10	compound_1620	2	6356	2.83197	12.146	23.3161	HDR- NHEJ-	Inactive	Inactive	sample	Compound
14047	37	J	7	compound_1621	2	8875	3.31268	11.031	30.0306	HDR- NHEJ-	Inactive	Inactive	sample	Compound
13030	34	O	22	compound_1622	2	5146	2.72056	10.4936	25.9259	HDR- NHEJ-	Inactive	Inactive	sample	Compound
8899	24	C	19	compound_1623	2	6132	3.35943	10.9915	30.5638	HDR- NHEJ-	Inactive	Inactive	sample	Compound
10113	27	F	9	compound_1624	2	10426	3.59678	12.7566	28.1955	HDR- NHEJ-	Inactive	Inactive	sample	Compound
12126	32	J	6	compound_1625	2	7173	3.3877	10.8602	31.1938	HDR- NHEJ-	Inactive	Inactive	sample	Compound
3778	10	N	10	compound_1626	2	8681	2.77618	11.1278	24.9482	HDR- NHEJ-	Inactive	Inactive	sample	Compound
4719	13	E	15	compound_1627	2	6648	3.47473	12.7557	27.2406	HDR- NHEJ-	Inactive	Inactive	sample	Compound
10393	28	B	1	compound_1628	2	4199	2.57204	12.9078	19.9262	HDR- NHEJ-	Inactive	Inactive	sample	Compound
9391	25	H	7	compound_1629	2	8730	3.40206	12.0046	28.3397	HDR- NHEJ-	Inactive	Inactive	sample	Compound
13769	36	N	17	compound_1630	2	4824	3.25456	12.7073	25.6118	HDR- NHEJ-	Inactive	Inactive	sample	Compound
11405	30	L	5	compound_1631	2	10388	3.69657	12.3893	29.8368	HDR- NHEJ-	Inactive	Inactive	sample	Compound
19479	51	L	15	compound_1632	2	6913	2.77738	10.4586	26.556	HDR- NHEJ-	Inactive	Inactive	sample	Compound
4609	13	A	1	compound_1633	2	116	7.75862	9.48276	81.8182	Less than 1000 cells/well	<1000 cells/well	<1000 cells/well	sample	Compound
17146	45	K	10	compound_1634	2	8015	3.5184	11.466	30.6855	HDR- NHEJ-	Inactive	Inactive	sample	Compound
7383	20	D	15	compound_1635	2	6597	3.85024	13.4152	28.7006	HDR- NHEJ-	Inactive	Inactive	sample	Compound
9974	26	P	14	compound_1636	2	90	1.11111	4.44444	25	Less than 1000 cells/well	<1000 cells/well	<1000 cells/well	sample	Compound
10302	27	N	6	compound_1637	2	8794	3.88902	11.7012	33.2362	HDR- NHEJ-	Inactive	Inactive	sample	Compound
7400	20	E	8	compound_1638	2	7720	3.21244	11.6321	27.6169	HDR- NHEJ-	Inactive	Inactive	sample	Compound
8043	21	P	3	compound_1639	2	8572	2.65982	12.3892	21.4689	HDR- NHEJ-	Inactive	Inactive	sample	Compound
18901	50	D	13	compound_1640	2	4560	3.13597	11.7544	26.6791	HDR- NHEJ-	Inactive	Inactive	sample	Compound
19958	52	P	14	compound_1641	2	6578	2.782	12.6786	21.9425	HDR- NHEJ-	Inactive	Inactive	sample	Compound
18532	49	E	4	compound_1642	2	4518	3.38645	11.0004	30.7847	HDR- NHEJ-	Inactive	Inactive	sample	Compound
9308	25	D	20	compound_1643	2	7730	2.84605	12.7296	22.3577	HDR- NHEJ-	Inactive	Inactive	sample	Compound
14178	37	O	18	compound_1644	2	8538	3.09206	11.3493	27.2446	HDR- NHEJ-	Inactive	Inactive	sample	Compound
8658	23	I	18	compound_1645	2	7922	3.16839	12.2696	25.823	HDR- NHEJ-	Inactive	Inactive	sample	Compound
8866	24	B	10	compound_1646	2	2631	2.24249	9.61612	23.3202	HDR- NHEJ-	Inactive	Inactive	sample	Compound
17276	45	P	20	compound_1647	2	7945	3.32285	12.3474	26.9113	HDR- NHEJ-	Inactive	Inactive	sample	Compound
16511	43	P	23	compound_1648	2	8532	3.39897	13.6076	24.9785	HDR- NHEJ-	Inactive	Inactive	sample	Compound
8708	23	K	20	compound_1649	2	10988	3.34911	11.1485	30.0408	HDR- NHEJ-	Inactive	Inactive	sample	Compound
11895	31	P	15	compound_1650	2	9038	3.13122	12.6134	24.8246	HDR- NHEJ-	Inactive	Inactive	sample	Compound
7094	19	H	14	compound_1651	2	8966	3.53558	11.6775	30.277	HDR- NHEJ-	Inactive	Inactive	sample	Compound
9885	26	L	21	compound_1652	2	6631	2.23194	12.0947	18.4539	HDR- NHEJ-	Inactive	Inactive	sample	Compound
5814	16	C	6	compound_1653	2	4700	3.17021	13.6383	23.2449	HDR- NHEJ-	Inactive	Inactive	sample	Compound
13609	36	H	1	compound_1654	2	4286	2.61316	11.8059	22.1344	HDR- NHEJ-	Inactive	Inactive	sample	Compound
20029	53	C	13	compound_1655	2	4299	2.81461	11.7702	23.913	HDR- NHEJ-	Inactive	Inactive	sample	Compound
5253	14	K	21	compound_1656	2	3771	2.65182	11.1111	23.8664	HDR- NHEJ-	Inactive	Inactive	sample	Compound
17113	45	J	1	compound_1657	2	9288	3.11154	12.1878	25.53	HDR- NHEJ-	Inactive	Inactive	sample	Compound
1943	6	A	23	compound_1658	2	4992	2.42388	15.0441	16.1119	HDR- NHEJ+	HDR- / NHEJ+	HDR- / NHEJ+	sample	Compound
10540	28	H	4	compound_1659	2	9071	3.04266	11.862	25.6506	HDR- NHEJ-	Inactive	Inactive	sample	Compound
7155	19	K	3	compound_1660	2	8608	3.18309	12.6162	25.2302	HDR- NHEJ-	Inactive	Inactive	sample	Compound
11887	31	P	7	compound_1661	2	8561	3.4225	11.5524	29.6259	HDR- NHEJ-	Inactive	Inactive	sample	Compound
2365	7	C	13	compound_1662	2	5449	2.82621	9.87337	28.6245	HDR- NHEJ-	Inactive	Inactive	sample	Compound
11690	31	H	2	compound_1663	2	12375	3.41818	11.9838	28.5233	HDR- NHEJ-	Inactive	Inactive	sample	Compound
1794	5	K	18	compound_1664	2	15457	3.55179	13.2691	26.7674	HDR- NHEJ-	Inactive	Inactive	sample	Compound
3166	9	D	22	compound_1665	2	13079	3.15773	11.0559	28.5616	HDR- NHEJ-	Inactive	Inactive	sample	Compound
2415	7	E	15	compound_1666	2	5396	3.00222	9.87769	30.394	HDR- NHEJ-	Inactive	Inactive	sample	Compound
19589	52	A	5	compound_1667	2	5426	3.05934	13.4906	22.6776	HDR- NHEJ-	Inactive	Inactive	sample	Compound
2150	6	J	14	compound_1668	2	5976	3.26305	11.9813	27.2346	HDR- NHEJ-	Inactive	Inactive	sample	Compound
8040	21	O	24	compound_1669	2	7103	2.77348	11.8964	23.3136	HDR- NHEJ-	Inactive	Inactive	sample	Compound
10948	29	I	4	compound_1670	2	523	7.83939	9.17782	85.4167	Less than 1000 cells/well	<1000 cells/well	<1000 cells/well	sample	Compound
8194	22	F	10	compound_1671	2	9045	3.77004	12.7032	29.678	HDR- NHEJ-	Inactive	Inactive	sample	Compound
22770	60	E	18	compound_1672	2	3836	2.97185	11.8613	25.0549	HDR- NHEJ-	Inactive	Inactive	sample	Compound
17399	46	E	23	compound_1673	2	14999	3.42023	11.4008	30	HDR- NHEJ-	Inactive	Inactive	sample	Compound
2685	7	P	21	compound_1674	2	7439	3.09181	12.4882	24.7578	HDR- NHEJ-	Inactive	Inactive	sample	Compound
2509	7	I	13	compound_1675	2	6330	3.33333	12.1959	27.3316	HDR- NHEJ-	Inactive	Inactive	sample	Compound
2974	8	L	22	compound_1676	2	6297	3.28728	12.5298	26.2357	HDR- NHEJ-	Inactive	Inactive	sample	Compound
20083	53	E	19	compound_1677	2	3946	3.34516	11.3279	29.5302	HDR- NHEJ-	Inactive	Inactive	sample	Compound
4438	12	I	22	compound_1678	2	8696	3.00138	11.672	25.7143	HDR- NHEJ-	Inactive	Inactive	sample	Compound
2615	7	M	23	compound_1679	2	6075	2.69959	10.535	25.625	HDR- NHEJ-	Inactive	Inactive	sample	Compound
19876	52	M	4	compound_1680	2	7539	3.54158	12.7868	27.6971	HDR- NHEJ-	Inactive	Inactive	sample	Compound
1374	4	J	6	compound_1681	2	9145	3.86003	11.8316	32.6248	HDR- NHEJ-	Inactive	Inactive	sample	Compound
15743	41	P	23	compound_1682	2	6547	3.13121	12.4179	25.2153	HDR- NHEJ-	Inactive	Inactive	sample	Compound
1713	5	H	9	compound_1683	2	11752	3.15691	13.5296	23.3333	HDR- NHEJ-	Inactive	Inactive	sample	Compound
11692	31	H	4	compound_1684	2	10980	3.57013	12.3315	28.9513	HDR- NHEJ-	Inactive	Inactive	sample	Compound
21435	56	N	3	compound_1685	2	8466	3.01205	11.493	26.2076	HDR- NHEJ-	Inactive	Inactive	sample	Compound
18476	49	B	20	compound_1686	2	5929	3.27205	13.8641	23.601	HDR- NHEJ-	Inactive	Inactive	sample	Compound
14979	40	A	3	compound_1687	2	5427	2.76396	14.52	19.0355	HDR- NHEJ-	Inactive	Inactive	sample	Compound
8257	22	I	1	compound_1688	2	11244	3.03273	12.5222	24.2188	HDR- NHEJ-	Inactive	Inactive	sample	Compound
18466	49	B	10	compound_1689	2	6060	3.06931	12.7228	24.1245	HDR- NHEJ-	Inactive	Inactive	sample	Compound
19826	52	K	2	compound_1690	2	6210	2.80193	13.446	20.8383	HDR- NHEJ-	Inactive	Inactive	sample	Compound
11595	31	D	3	compound_1691	2	5246	3.27869	12.7144	25.7871	HDR- NHEJ-	Inactive	Inactive	sample	Compound
7253	19	O	5	compound_1692	2	8210	3.27649	12.1681	26.9269	HDR- NHEJ-	Inactive	Inactive	sample	Compound
11044	29	M	4	compound_1693	2	8151	3.15299	12.7592	24.7115	HDR- NHEJ-	Inactive	Inactive	sample	Compound
8421	22	O	21	compound_1694	2	8871	3.34799	12.7494	26.2599	HDR- NHEJ-	Inactive	Inactive	sample	Compound
2276	6	O	20	compound_1695	2	12375	3.27273	12.3151	26.5748	HDR- NHEJ-	Inactive	Inactive	sample	Compound
8378	22	N	2	compound_1696	2	10541	3.00731	11.9438	25.1787	HDR- NHEJ-	Inactive	Inactive	sample	Compound
5607	15	J	15	compound_1697	2	8800	3.39773	11.6818	29.0856	HDR- NHEJ-	Inactive	Inactive	sample	Compound
1579	5	B	19	compound_1698	2	5421	2.8777	12.1195	23.7443	HDR- NHEJ-	Inactive	Inactive	sample	Compound
21190	56	C	22	compound_1699	2	6285	3.27765	11.5831	28.2967	HDR- NHEJ-	Inactive	Inactive	sample	Compound
19782	52	I	6	compound_1700	2	5615	3.0276	13.4461	22.5166	HDR- NHEJ-	Inactive	Inactive	sample	Compound
15715	41	O	19	compound_1701	2	9215	3.09278	12.6099	24.5267	HDR- NHEJ-	Inactive	Inactive	sample	Compound
19676	52	D	20	compound_1702	2	5724	3.28442	13.2774	24.7368	HDR- NHEJ-	Inactive	Inactive	sample	Compound
7558	20	K	22	compound_1703	2	6975	2.1362	11.871	17.9952	HDR- NHEJ-	Inactive	Inactive	sample	Compound
9873	26	L	9	compound_1704	2	6233	4.02695	11.391	35.3521	HDR- NHEJ-	Inactive	Inactive	sample	Compound
17294	46	A	14	compound_1705	2	4446	2.92398	11.5834	25.2427	HDR- NHEJ-	Inactive	Inactive	sample	Compound
13941	37	E	21	compound_1706	2	7924	3.19283	11.787	27.0878	HDR- NHEJ-	Inactive	Inactive	sample	Compound
11936	32	B	8	compound_1707	2	7456	2.54828	10.6357	23.9596	HDR- NHEJ-	Inactive	Inactive	sample	Compound
16879	44	P	7	compound_1708	2	11886	3.48309	12.3254	28.2594	HDR- NHEJ-	Inactive	Inactive	sample	Compound
12174	32	L	6	compound_1709	2	8217	3.29804	10.4296	31.6219	HDR- NHEJ-	Inactive	Inactive	sample	Compound
16270	43	F	22	compound_1710	2	11040	3.74094	12.5	29.9275	HDR- NHEJ-	Inactive	Inactive	sample	Compound
212	1	I	20	compound_1711	2	7496	2.9349	12.4333	23.6051	HDR- NHEJ-	Inactive	Inactive	sample	Compound
17343	46	C	15	compound_1712	2	14969	3.36028	12.2587	27.4114	HDR- NHEJ-	Inactive	Inactive	sample	Compound
13631	36	H	23	compound_1713	2	5402	3.23954	12.1622	26.6362	HDR- NHEJ-	Inactive	Inactive	sample	Compound
13280	35	J	8	compound_1714	2	7594	3.17356	12.3519	25.693	HDR- NHEJ-	Inactive	Inactive	sample	Compound
20633	54	L	17	compound_1715	2	9281	3.01692	11.766	25.641	HDR- NHEJ-	Inactive	Inactive	sample	Compound
20585	54	J	17	compound_1716	2	7101	3.5488	11.9702	29.6471	HDR- NHEJ-	Inactive	Inactive	sample	Compound
13062	35	A	6	compound_1717	2	1625	1.90769	12.3692	15.4229	HDR- NHEJ-	Inactive	Inactive	sample	Compound
593	2	I	17	compound_1718	2	14701	3.612	12.1488	29.7312	HDR- NHEJ-	Inactive	Inactive	sample	Compound
1952	6	B	8	compound_1719	2	7297	2.98753	12.142	24.605	HDR- NHEJ-	Inactive	Inactive	sample	Compound
16947	45	C	3	compound_1720	2	7565	2.85525	10.4693	27.2727	HDR- NHEJ-	Inactive	Inactive	sample	Compound
19174	50	O	22	compound_1721	2	5578	2.85048	12.0653	23.6256	HDR- NHEJ-	Inactive	Inactive	sample	Compound
6022	16	K	22	compound_1722	2	10345	3.22861	12.4601	25.9116	HDR- NHEJ-	Inactive	Inactive	sample	Compound
10225	27	K	1	compound_1723	2	4309	0.765839	20.2367	3.7844	HDR- NHEJ+	HDR- / NHEJ+	HDR- / NHEJ+	sample	Compound
1209	4	C	9	compound_1724	2	9701	3.14401	12.8234	24.5177	HDR- NHEJ-	Inactive	Inactive	sample	Compound
7707	21	B	3	compound_1725	2	5046	3.34919	10.9394	30.6159	HDR- NHEJ-	Inactive	Inactive	sample	Compound
14113	37	M	1	compound_1726	2	9340	2.95503	11.1991	26.3862	HDR- NHEJ-	Inactive	Inactive	sample	Compound
3449	9	P	17	compound_1727	2	2515	2.18688	6.48111	33.7423	HDR- NHEJ-	Inactive	Inactive	sample	Compound
6536	18	A	8	compound_1728	2	5591	2.19996	11.7868	18.6646	HDR- NHEJ-	Inactive	Inactive	sample	Compound
8834	24	A	2	compound_1729	2	5956	2.90463	11.585	25.0725	HDR- NHEJ-	Inactive	Inactive	sample	Compound
19670	52	D	14	compound_1730	2	5303	2.84745	12.2572	23.2308	HDR- NHEJ-	Inactive	Inactive	sample	Compound
6439	17	M	7	compound_1731	2	7299	2.699	11.2481	23.9951	HDR- NHEJ-	Inactive	Inactive	sample	Compound
8108	22	B	20	compound_1732	2	7549	3.07326	12.2665	25.054	HDR- NHEJ-	Inactive	Inactive	sample	Compound
11270	30	F	14	compound_1733	2	10974	36.1126	10.2788	351.33	HDR+ NHEJ0	HDR+	HDR+	sample	Compound
13983	37	G	15	compound_1734	2	10827	3.60211	11.693	30.8057	HDR- NHEJ-	Inactive	Inactive	sample	Compound
4309	12	D	13	compound_1735	2	11348	3.64822	10.9359	33.3602	HDR- NHEJ-	Inactive	Inactive	sample	Compound
4073	11	J	17	compound_1736	2	11353	2.81864	11.6093	24.2792	HDR- NHEJ-	Inactive	Inactive	sample	Compound
20893	55	G	13	compound_1737	2	6739	2.95296	11.6783	25.2859	HDR- NHEJ-	Inactive	Inactive	sample	Compound
17408	46	F	8	compound_1738	2	6613	3.28141	10.9028	30.0971	HDR- NHEJ-	Inactive	Inactive	sample	Compound
18688	49	K	16	compound_1739	2	7042	3.30872	12.7379	25.9755	HDR- NHEJ-	Inactive	Inactive	sample	Compound
19105	50	M	1	compound_1740	2	4487	3.1647	10.9873	28.8032	HDR- NHEJ-	Inactive	Inactive	sample	Compound
12937	34	L	1	compound_1741	2	6813	3.02363	11.6248	26.0101	HDR- NHEJ-	Inactive	Inactive	sample	Compound
12428	33	F	20	compound_1742	2	8569	3.52433	12.2418	28.7893	HDR- NHEJ-	Inactive	Inactive	sample	Compound
11359	30	J	7	compound_1743	2	8936	3.35721	10.6312	31.5789	HDR- NHEJ-	Inactive	Inactive	sample	Compound
16863	44	O	15	compound_1744	2	9309	3.59867	12.1603	29.5936	HDR- NHEJ-	Inactive	Inactive	sample	Compound
18303	48	K	15	compound_1745	2	14274	2.97744	11.5875	25.6953	HDR- NHEJ-	Inactive	Inactive	sample	Compound
12270	32	P	6	compound_1746	2	8074	3.10874	10.3666	29.9881	HDR- NHEJ-	Inactive	Inactive	sample	Compound
22988	60	N	20	compound_1747	2	6649	3.00797	11.7762	25.5428	HDR- NHEJ-	Inactive	Inactive	sample	Compound
17021	45	F	5	compound_1748	2	6505	3.92006	10.638	36.8497	HDR- NHEJ-	Inactive	Inactive	sample	Compound
15434	41	D	2	compound_1749	2	4710	3.09979	10.8493	28.5714	HDR- NHEJ-	Inactive	Inactive	sample	Compound
2165	6	K	5	compound_1750	2	12638	3.72686	13.6968	27.2097	HDR- NHEJ-	Inactive	Inactive	sample	Compound
2673	7	P	9	compound_1751	2	6226	3.32477	11.725	28.3562	HDR- NHEJ-	Inactive	Inactive	sample	Compound
3679	10	J	7	compound_1752	2	8234	3.66772	11.6468	31.4911	HDR- NHEJ-	Inactive	Inactive	sample	Compound
20729	54	P	17	compound_1753	2	2773	3.49802	11.035	31.6993	HDR- NHEJ-	Inactive	Inactive	sample	Compound
12802	34	F	10	compound_1754	2	5229	3.82482	12.9088	29.6296	HDR- NHEJ-	Inactive	Inactive	sample	Compound
12820	34	G	4	compound_1755	2	6683	2.90289	10.22	28.4041	HDR- NHEJ-	Inactive	Inactive	sample	Compound
8330	22	L	2	compound_1756	2	12725	3.30845	12.943	25.5616	HDR- NHEJ-	Inactive	Inactive	sample	Compound
13549	36	E	13	compound_1757	2	4746	3.24484	12.9161	25.1224	HDR- NHEJ-	Inactive	Inactive	sample	Compound
1397	4	K	5	compound_1758	2	9101	3.26338	12.9217	25.2551	HDR- NHEJ-	Inactive	Inactive	sample	Compound
6632	18	E	8	compound_1759	2	5609	2.63862	11.5529	22.8395	HDR- NHEJ-	Inactive	Inactive	sample	Compound
2103	6	H	15	compound_1760	2	8071	2.96122	13.9264	21.2633	HDR- NHEJ-	Inactive	Inactive	sample	Compound
15075	40	E	3	compound_1761	2	7445	3.94896	12.6528	31.2102	HDR- NHEJ-	Inactive	Inactive	sample	Compound
3657	10	I	9	compound_1762	2	7649	3.72598	11.8316	31.4917	HDR- NHEJ-	Inactive	Inactive	sample	Compound
20788	55	C	4	compound_1763	2	7422	2.81595	12.8402	21.9307	HDR- NHEJ-	Inactive	Inactive	sample	Compound
11517	30	P	21	compound_1764	2	9585	3.28639	11.3198	29.0323	HDR- NHEJ-	Inactive	Inactive	sample	Compound
2079	6	G	15	compound_1765	2	9444	3.35663	12.823	26.1767	HDR- NHEJ-	Inactive	Inactive	sample	Compound
1180	4	B	4	compound_1766	2	7797	3.60395	11.9918	30.0535	HDR- NHEJ-	Inactive	Inactive	sample	Compound
6192	17	B	24	compound_1767	2	11084	3.3201	12.703	26.1364	HDR- NHEJ-	Inactive	Inactive	sample	Compound
9068	24	J	20	compound_1768	2	6089	3.72803	12.6129	29.5573	HDR- NHEJ-	Inactive	Inactive	sample	Compound
19556	51	O	20	compound_1769	2	4660	2.12446	10.1931	20.8421	HDR- NHEJ-	Inactive	Inactive	sample	Compound
5173	14	H	13	compound_1770	2	5158	2.79178	11.6324	24	HDR- NHEJ-	Inactive	Inactive	sample	Compound
2344	7	B	16	compound_1771	2	7089	2.75074	10.1001	27.2346	HDR- NHEJ-	Inactive	Inactive	sample	Compound
2835	8	G	3	compound_1772	2	7890	3.891	11.635	33.4423	HDR- NHEJ-	Inactive	Inactive	sample	Compound
1808	5	L	8	compound_1773	2	9831	3.1126	12.4402	25.0204	HDR- NHEJ-	Inactive	Inactive	sample	Compound
18399	48	O	15	compound_1774	2	7741	3.3329	10.2312	32.5758	HDR- NHEJ-	Inactive	Inactive	sample	Compound
12576	33	L	24	compound_1775	2	9263	3.55177	11.6593	30.463	HDR- NHEJ-	Inactive	Inactive	sample	Compound
8802	23	O	18	compound_1776	2	6499	2.7235	11.7249	23.2283	HDR- NHEJ-	Inactive	Inactive	sample	Compound
9639	26	B	15	compound_1777	2	2219	3.06444	13.3393	22.973	HDR- NHEJ-	Inactive	Inactive	sample	Compound
17718	47	C	6	compound_1778	2	6381	2.9149	12.2708	23.7548	HDR- NHEJ-	Inactive	Inactive	sample	Compound
1617	5	D	9	compound_1779	2	7947	3.09551	13.6907	22.6103	HDR- NHEJ-	Inactive	Inactive	sample	Compound
6010	16	K	10	compound_1780	2	8899	3.7757	12.5969	29.9732	HDR- NHEJ-	Inactive	Inactive	sample	Compound
5982	16	J	6	compound_1781	2	7637	3.71874	13.775	26.9962	HDR- NHEJ-	Inactive	Inactive	sample	Compound
8468	23	A	20	compound_1782	2	4956	2.58273	12.954	19.9377	HDR- NHEJ-	Inactive	Inactive	sample	Compound
7648	20	O	16	compound_1783	2	9122	3.52993	12.2122	28.9048	HDR- NHEJ-	Inactive	Inactive	sample	Compound
7502	20	I	14	compound_1784	2	6139	3.48591	11.3374	30.7471	HDR- NHEJ-	Inactive	Inactive	sample	Compound
9818	26	J	2	compound_1785	2	4996	3.80304	15.2322	24.9672	HDR- NHEJ+	HDR- / NHEJ+	HDR- / NHEJ+	sample	Compound
19166	50	O	14	compound_1786	2	5891	3.31013	11.6279	28.4672	HDR- NHEJ-	Inactive	Inactive	sample	Compound
11303	30	G	23	compound_1787	2	8472	3.70633	10.7649	34.4298	HDR- NHEJ-	Inactive	Inactive	sample	Compound
18686	49	K	14	compound_1788	2	8498	3.29489	11.8145	27.8884	HDR- NHEJ-	Inactive	Inactive	sample	Compound
11882	31	P	2	compound_1789	2	10516	3.38532	11.7535	28.8026	HDR- NHEJ-	Inactive	Inactive	sample	Compound
5214	14	J	6	compound_1790	2	4765	2.87513	14.9843	19.1877	HDR- NHEJ-	Inactive	Inactive	sample	Compound
13268	35	I	20	compound_1791	2	6492	2.49538	12.4923	19.9753	HDR- NHEJ-	Inactive	Inactive	sample	Compound
5040	14	B	24	compound_1792	2	4699	2.97936	12.0664	24.6914	HDR- NHEJ-	Inactive	Inactive	sample	Compound
11001	29	K	9	compound_1793	2	8946	3.16343	11.1223	28.4422	HDR- NHEJ-	Inactive	Inactive	sample	Compound
7025	19	E	17	compound_1794	2	6591	3.15582	11.8798	26.5645	HDR- NHEJ-	Inactive	Inactive	sample	Compound
2449	7	G	1	compound_1795	2	7015	3.07912	11.1333	27.6568	HDR- NHEJ-	Inactive	Inactive	sample	Compound
3823	10	P	7	compound_1796	2	6831	3.55731	12.0187	29.5981	HDR- NHEJ-	Inactive	Inactive	sample	Compound
5409	15	B	9	compound_1797	2	6621	3.35297	11.6448	28.7938	HDR- NHEJ-	Inactive	Inactive	sample	Compound
7845	21	G	21	compound_1798	2	8627	3.1413	12.4261	25.2798	HDR- NHEJ-	Inactive	Inactive	sample	Compound
18134	48	D	14	compound_1799	2	6980	2.97994	11.1461	26.7352	HDR- NHEJ-	Inactive	Inactive	sample	Compound
6987	19	D	3	compound_1800	2	4552	2.78998	11.5993	24.053	HDR- NHEJ-	Inactive	Inactive	sample	Compound
3026	8	O	2	compound_1801	2	5200	3.21154	11.6923	27.4671	HDR- NHEJ-	Inactive	Inactive	sample	Compound
1960	6	B	16	compound_1802	2	5486	2.89829	12.1035	23.9458	HDR- NHEJ-	Inactive	Inactive	sample	Compound
10820	29	C	20	compound_1803	2	8035	2.56378	12.1344	21.1282	HDR- NHEJ-	Inactive	Inactive	sample	Compound
14098	37	L	10	compound_1804	2	7206	2.94199	9.60311	30.6358	HDR- NHEJ-	Inactive	Inactive	sample	Compound
4337	12	E	17	compound_1805	2	10393	3.33879	11.7675	28.3728	HDR- NHEJ-	Inactive	Inactive	sample	Compound
3832	10	P	16	compound_1806	2	8729	2.69218	11.4217	23.5707	HDR- NHEJ-	Inactive	Inactive	sample	Compound
4254	12	B	6	compound_1807	2	6705	2.86354	11.5585	24.7742	HDR- NHEJ-	Inactive	Inactive	sample	Compound
5663	15	L	23	compound_1808	2	8103	3.24571	11.2427	28.8694	HDR- NHEJ-	Inactive	Inactive	sample	Compound
22950	60	M	6	compound_1809	2	5806	2.92801	11.0231	26.5625	HDR- NHEJ-	Inactive	Inactive	sample	Compound
4095	11	K	15	compound_1810	2	7922	3.02954	12.0172	25.2101	HDR- NHEJ-	Inactive	Inactive	sample	Compound
17310	46	B	6	compound_1811	2	6152	2.86086	12.0936	23.6559	HDR- NHEJ-	Inactive	Inactive	sample	Compound
20849	55	E	17	compound_1812	2	8872	3.24617	12.8832	25.1969	HDR- NHEJ-	Inactive	Inactive	sample	Compound
10610	28	K	2	compound_1813	2	9828	3.02198	12.2711	24.6269	HDR- NHEJ-	Inactive	Inactive	sample	Compound
10970	29	J	2	compound_1814	2	9314	2.83444	12.5939	22.5064	HDR- NHEJ-	Inactive	Inactive	sample	Compound
14046	37	J	6	compound_1815	2	8467	3.5786	13.0861	27.3466	HDR- NHEJ-	Inactive	Inactive	sample	Compound
19034	50	J	2	compound_1816	2	5494	2.2206	11.5945	19.1523	HDR- NHEJ-	Inactive	Inactive	sample	Compound
10920	29	G	24	compound_1817	2	8879	2.89447	12.7492	22.7032	HDR- NHEJ-	Inactive	Inactive	sample	Compound
19587	52	A	3	compound_1818	2	5466	2.96378	12.9711	22.8491	HDR- NHEJ-	Inactive	Inactive	sample	Compound
20039	53	C	23	compound_1819	2	7599	3.07935	11.1462	27.6269	HDR- NHEJ-	Inactive	Inactive	sample	Compound
11897	31	P	17	compound_1820	2	4530	2.80353	10.3753	27.0213	HDR- NHEJ-	Inactive	Inactive	sample	Compound
19651	52	C	19	compound_1821	2	9958	2.85198	12.1611	23.4517	HDR- NHEJ-	Inactive	Inactive	sample	Compound
20668	54	N	4	compound_1822	2	5653	3.90943	12.0644	32.4047	HDR- NHEJ-	Inactive	Inactive	sample	Compound
18017	47	O	17	compound_1823	2	8272	3.23984	11.6175	27.8876	HDR- NHEJ-	Inactive	Inactive	sample	Compound
17725	47	C	13	compound_1824	2	6395	3.06489	10.946	28	HDR- NHEJ-	Inactive	Inactive	sample	Compound
16528	44	A	16	compound_1825	2	7785	2.89017	11.8176	24.4565	HDR- NHEJ-	Inactive	Inactive	sample	Compound
18186	48	F	18	compound_1826	2	6564	3.33638	12.8428	25.9786	HDR- NHEJ-	Inactive	Inactive	sample	Compound
18830	50	A	14	compound_1827	2	3672	2.64161	11.9009	22.1968	HDR- NHEJ-	Inactive	Inactive	sample	Compound
5421	15	B	21	compound_1828	2	9138	3.02035	11.7094	25.7944	HDR- NHEJ-	Inactive	Inactive	sample	Compound
10964	29	I	20	compound_1829	2	10524	3.2022	11.7731	27.1993	HDR- NHEJ-	Inactive	Inactive	sample	Compound
2878	8	H	22	compound_1830	2	6081	2.91071	12.6953	22.9275	HDR- NHEJ-	Inactive	Inactive	sample	Compound
7097	19	H	17	compound_1831	2	8746	3.62451	11.0222	32.8838	HDR- NHEJ-	Inactive	Inactive	sample	Compound
10296	27	M	24	compound_1832	2	7502	3.63903	12.7299	28.5864	HDR- NHEJ-	Inactive	Inactive	sample	Compound
16539	44	B	3	compound_1833	2	6193	3.58469	12.8855	27.8195	HDR- NHEJ-	Inactive	Inactive	sample	Compound
3562	10	E	10	compound_1834	2	8976	3.13057	11.787	26.5596	HDR- NHEJ-	Inactive	Inactive	sample	Compound
11068	29	N	4	compound_1835	2	8051	3.37846	12.9177	26.1538	HDR- NHEJ-	Inactive	Inactive	sample	Compound
208	1	I	16	compound_1836	2	12436	3.7311	12.7211	29.33	HDR- NHEJ-	Inactive	Inactive	sample	Compound
18544	49	E	16	compound_1837	2	2436	2.21675	19.2939	11.4894	HDR- NHEJ+	HDR- / NHEJ+	HDR- / NHEJ+	sample	Compound
23030	60	P	14	compound_1838	2	6030	2.38806	11.5755	20.6304	HDR- NHEJ-	Inactive	Inactive	sample	Compound
7939	21	K	19	compound_1839	2	7860	3.39695	11.603	29.2763	HDR- NHEJ-	Inactive	Inactive	sample	Compound
18338	48	M	2	compound_1840	2	76	3.94737	3.94737	100	Less than 1000 cells/well	<1000 cells/well	<1000 cells/well	sample	Compound
7272	19	O	24	compound_1841	2	11249	3.38697	12.2233	27.7091	HDR- NHEJ-	Inactive	Inactive	sample	Compound
20024	53	C	8	compound_1842	2	4884	3.80835	13.8616	27.4742	HDR- NHEJ-	Inactive	Inactive	sample	Compound
4696	13	D	16	compound_1843	2	7412	3.15704	12.156	25.9711	HDR- NHEJ-	Inactive	Inactive	sample	Compound
11740	31	J	4	compound_1844	2	9358	3.09895	12.695	24.4108	HDR- NHEJ-	Inactive	Inactive	sample	Compound
3517	10	C	13	compound_1845	2	8809	2.94017	11.3634	25.8741	HDR- NHEJ-	Inactive	Inactive	sample	Compound
18430	48	P	22	compound_1846	2	5704	2.73492	10.5891	25.8278	HDR- NHEJ-	Inactive	Inactive	sample	Compound
12982	34	M	22	compound_1847	2	6707	3.41434	10.4667	32.6211	HDR- NHEJ-	Inactive	Inactive	sample	Compound
8087	22	A	23	compound_1848	2	8873	3.3585	13.9299	24.11	HDR- NHEJ-	Inactive	Inactive	sample	Compound
5189	14	I	5	compound_1849	2	4529	2.98079	10.9075	27.3279	HDR- NHEJ-	Inactive	Inactive	sample	Compound
21182	56	C	14	compound_1850	2	4529	3.04703	12.1219	25.1366	HDR- NHEJ-	Inactive	Inactive	sample	Compound
19106	50	M	2	compound_1851	2	4508	2.99468	10.3594	28.9079	HDR- NHEJ-	Inactive	Inactive	sample	Compound
13814	36	P	14	compound_1852	2	3360	2.70833	9.97024	27.1642	HDR- NHEJ-	Inactive	Inactive	sample	Compound
8659	23	I	19	compound_1853	2	8177	3.4487	11.4467	30.1282	HDR- NHEJ-	Inactive	Inactive	sample	Compound
1941	6	A	21	compound_1854	2	1942	4.6344	18.4346	25.1397	HDR+ NHEJ+	HDR+ / NHEJ+	HDR+ / NHEJ+	sample	Compound
15272	40	M	8	compound_1855	2	8267	3.52002	12.2535	28.7265	HDR- NHEJ-	Inactive	Inactive	sample	Compound
16825	44	N	1	compound_1856	2	5815	2.88908	14.5658	19.8347	HDR- NHEJ-	Inactive	Inactive	sample	Compound
14167	37	O	7	compound_1857	2	10640	2.56579	13.5432	18.9452	HDR- NHEJ-	Inactive	Inactive	sample	Compound
4290	12	C	18	compound_1858	2	6080	2.89474	16.8421	17.1875	HDR- NHEJ+	HDR- / NHEJ+	HDR- / NHEJ+	sample	Compound
8295	22	J	15	compound_1859	2	5595	2.35925	14.1019	16.73	HDR- NHEJ-	Inactive	Inactive	sample	Compound
5797	16	B	13	compound_1860	2	5947	3.34623	12.83	26.0813	HDR- NHEJ-	Inactive	Inactive	sample	Compound
6919	19	A	7	compound_1861	2	2925	2.76923	13.3675	20.7161	HDR- NHEJ-	Inactive	Inactive	sample	Compound
7058	19	G	2	compound_1862	2	5675	2.71366	11.4009	23.8022	HDR- NHEJ-	Inactive	Inactive	sample	Compound
3340	9	L	4	compound_1863	2	387	5.16796	5.94315	86.9565	Less than 1000 cells/well	<1000 cells/well	<1000 cells/well	sample	Compound
6765	18	J	21	compound_1864	2	9174	2.71419	11.6634	23.271	HDR- NHEJ-	Inactive	Inactive	sample	Compound
5224	14	J	16	compound_1865	2	6085	2.77732	9.43303	29.4425	HDR- NHEJ-	Inactive	Inactive	sample	Compound
15652	41	M	4	compound_1866	2	4654	3.30898	13.8376	23.913	HDR- NHEJ-	Inactive	Inactive	sample	Compound
9500	25	L	20	compound_1867	2	10218	3.64063	13.1924	27.5964	HDR- NHEJ-	Inactive	Inactive	sample	Compound
10341	27	O	21	compound_1868	2	8948	3.33035	12.3938	26.8711	HDR- NHEJ-	Inactive	Inactive	sample	Compound
1154	4	A	2	compound_1869	2	6348	3.24512	11.7045	27.7254	HDR- NHEJ-	Inactive	Inactive	sample	Compound
2130	6	I	18	compound_1870	2	394	5.07614	12.6904	40	Less than 1000 cells/well	<1000 cells/well	<1000 cells/well	sample	Compound
1946	6	B	2	compound_1871	2	4876	3.21985	11.6694	27.5923	HDR- NHEJ-	Inactive	Inactive	sample	Compound
2218	6	M	10	compound_1872	2	6452	3.58028	11.0198	32.4894	HDR- NHEJ-	Inactive	Inactive	sample	Compound
5649	15	L	9	compound_1873	2	12066	3.29853	11.9178	27.6773	HDR- NHEJ-	Inactive	Inactive	sample	Compound
20564	54	I	20	compound_1874	2	1149	1.47955	7.8329	18.8889	HDR- NHEJ-	Inactive	Inactive	sample	Compound
18698	49	L	2	compound_1875	2	5593	2.89648	11.6574	24.8466	HDR- NHEJ-	Inactive	Inactive	sample	Compound
7560	20	K	24	compound_1876	2	10377	3.16084	13.2986	23.7681	HDR- NHEJ-	Inactive	Inactive	sample	Compound
18463	49	B	7	compound_1877	2	4762	2.85594	11.2978	25.2788	HDR- NHEJ-	Inactive	Inactive	sample	Compound
11644	31	F	4	compound_1878	2	5965	2.79967	12.9086	21.6883	HDR- NHEJ-	Inactive	Inactive	sample	Compound
7593	20	M	9	compound_1879	2	7941	2.97192	11.3462	26.1931	HDR- NHEJ-	Inactive	Inactive	sample	Compound
6437	17	M	5	compound_1880	2	7518	2.89971	12.929	22.428	HDR- NHEJ-	Inactive	Inactive	sample	Compound
3498	10	B	18	compound_1881	2	10557	2.62385	11.3858	23.0449	HDR- NHEJ-	Inactive	Inactive	sample	Compound
20240	53	L	8	compound_1882	2	5550	3.0991	12.5045	24.7839	HDR- NHEJ-	Inactive	Inactive	sample	Compound
1807	5	L	7	compound_1883	2	13107	3.02892	12.459	24.3111	HDR- NHEJ-	Inactive	Inactive	sample	Compound
22966	60	M	22	compound_1884	2	6927	2.72845	11.78	23.1618	HDR- NHEJ-	Inactive	Inactive	sample	Compound
18992	50	H	8	compound_1885	2	5047	3.26927	11.0561	29.5699	HDR- NHEJ-	Inactive	Inactive	sample	Compound
7857	21	H	9	compound_1886	2	7693	3.70467	11.244	32.948	HDR- NHEJ-	Inactive	Inactive	sample	Compound
2636	7	N	20	compound_1887	2	5372	2.45719	10.7595	22.8374	HDR- NHEJ-	Inactive	Inactive	sample	Compound
10854	29	E	6	compound_1888	2	3460	3.17919	13.815	23.0126	HDR- NHEJ-	Inactive	Inactive	sample	Compound
10666	28	M	10	compound_1889	2	7519	3.04562	11.4643	26.5661	HDR- NHEJ-	Inactive	Inactive	sample	Compound
20223	53	K	15	compound_1890	2	8156	3.22462	11.6724	27.626	HDR- NHEJ-	Inactive	Inactive	sample	Compound
16233	43	E	9	compound_1891	2	6392	3.09762	13.0476	23.741	HDR- NHEJ-	Inactive	Inactive	sample	Compound
2198	6	L	14	compound_1892	2	304	5.59211	10.1974	54.8387	Less than 1000 cells/well	<1000 cells/well	<1000 cells/well	sample	Compound
2448	7	F	24	compound_1893	2	6264	2.65006	10.4406	25.3823	HDR- NHEJ-	Inactive	Inactive	sample	Compound
5912	16	G	8	compound_1894	2	8894	3.6429	12.9188	28.1984	HDR- NHEJ-	Inactive	Inactive	sample	Compound
21051	55	N	3	compound_1895	2	8924	3.26087	12.797	25.4816	HDR- NHEJ-	Inactive	Inactive	sample	Compound
7709	21	B	5	compound_1896	2	658	4.25532	9.87842	43.0769	Less than 1000 cells/well	<1000 cells/well	<1000 cells/well	sample	Compound
13755	36	N	3	compound_1897	2	6113	3.59889	12.0399	29.8913	HDR- NHEJ-	Inactive	Inactive	sample	Compound
3334	9	K	22	compound_1898	2	7476	2.98288	11.0353	27.0303	HDR- NHEJ-	Inactive	Inactive	sample	Compound
6041	16	L	17	compound_1899	2	10009	3.98641	12.4088	32.1256	HDR- NHEJ-	Inactive	Inactive	sample	Compound
9592	25	P	16	compound_1900	2	8394	2.7877	12.0801	23.0769	HDR- NHEJ-	Inactive	Inactive	sample	Compound
7804	21	F	4	compound_1901	2	5878	3.69173	12.0619	30.6065	HDR- NHEJ-	Inactive	Inactive	sample	Compound
12386	33	E	2	compound_1902	2	9270	3.25782	12.7292	25.5932	HDR- NHEJ-	Inactive	Inactive	sample	Compound
2511	7	I	15	compound_1903	2	6200	2.59677	10.8387	23.9583	HDR- NHEJ-	Inactive	Inactive	sample	Compound
6543	18	A	15	compound_1904	2	4828	2.17481	11.7233	18.5512	HDR- NHEJ-	Inactive	Inactive	sample	Compound
3070	8	P	22	compound_1905	2	6422	3.06758	11.8187	25.9552	HDR- NHEJ-	Inactive	Inactive	sample	Compound
2601	7	M	9	compound_1906	2	6019	2.34258	10.2343	22.8896	HDR- NHEJ-	Inactive	Inactive	sample	Compound
8041	21	P	1	compound_1907	2	9096	2.96834	11.8184	25.1163	HDR- NHEJ-	Inactive	Inactive	sample	Compound
12436	33	G	4	compound_1908	2	5731	3.10591	12.5458	24.7566	HDR- NHEJ-	Inactive	Inactive	sample	Compound
7948	21	L	4	compound_1909	2	7799	2.97474	10.9629	27.1345	HDR- NHEJ-	Inactive	Inactive	sample	Compound
18355	48	M	19	compound_1910	2	5674	3.24286	10.3983	31.1864	HDR- NHEJ-	Inactive	Inactive	sample	Compound
207	1	I	15	compound_1911	2	13594	3.5089	12.6968	27.6362	HDR- NHEJ-	Inactive	Inactive	sample	Compound
16377	43	K	9	compound_1912	2	8239	3.05862	12.0282	25.4289	HDR- NHEJ-	Inactive	Inactive	sample	Compound
10520	28	G	8	compound_1913	2	5888	3.125	10.2921	30.363	HDR- NHEJ-	Inactive	Inactive	sample	Compound
13849	37	B	1	compound_1914	2	11362	3.01003	11.4856	26.2069	HDR- NHEJ-	Inactive	Inactive	sample	Compound
1642	5	E	10	compound_1915	2	8692	3.42844	12.5058	27.4149	HDR- NHEJ-	Inactive	Inactive	sample	Compound
10998	29	K	6	compound_1916	2	6954	3.55191	12.7121	27.9412	HDR- NHEJ-	Inactive	Inactive	sample	Compound
19649	52	C	17	compound_1917	2	5579	3.78204	13.0131	29.0634	HDR- NHEJ-	Inactive	Inactive	sample	Compound
16969	45	D	1	compound_1918	2	7880	3.45178	12.0812	28.5714	HDR- NHEJ-	Inactive	Inactive	sample	Compound
9260	25	B	20	compound_1919	2	5837	3.51208	12.6092	27.8533	HDR- NHEJ-	Inactive	Inactive	sample	Compound
6596	18	C	20	compound_1920	2	6396	2.86116	11.8199	24.2064	HDR- NHEJ-	Inactive	Inactive	sample	Compound
2321	7	A	17	compound_1921	2	6341	2.91752	11.1812	26.0931	HDR- NHEJ-	Inactive	Inactive	sample	Compound
13261	35	I	13	compound_1922	2	7108	3.53123	11.9724	29.4947	HDR- NHEJ-	Inactive	Inactive	sample	Compound
9654	26	C	6	compound_1923	2	3061	3.29957	12.2836	26.8617	HDR- NHEJ-	Inactive	Inactive	sample	Compound
17947	47	L	19	compound_1924	2	8849	2.68957	11.3233	23.7525	HDR- NHEJ-	Inactive	Inactive	sample	Compound
13705	36	L	1	compound_1925	2	5784	2.95643	12.2234	24.1867	HDR- NHEJ-	Inactive	Inactive	sample	Compound
2108	6	H	20	compound_1926	2	9743	3.77707	13.0966	28.8401	HDR- NHEJ-	Inactive	Inactive	sample	Compound
13563	36	F	3	compound_1927	2	3792	3.56013	11.8935	29.9335	HDR- NHEJ-	Inactive	Inactive	sample	Compound
12229	32	N	13	compound_1928	2	8806	2.92982	11.1401	26.2997	HDR- NHEJ-	Inactive	Inactive	sample	Compound
22738	60	D	10	compound_1929	2	4759	3.08888	11.2419	27.4766	HDR- NHEJ-	Inactive	Inactive	sample	Compound
436	2	C	4	compound_1930	2	6226	3.29264	14.327	22.9821	HDR- NHEJ-	Inactive	Inactive	sample	Compound
15549	41	H	21	compound_1931	2	4608	2.75608	11.3498	24.283	HDR- NHEJ-	Inactive	Inactive	sample	Compound
20622	54	L	6	compound_1932	2	3439	2.6752	8.60715	31.0811	HDR- NHEJ-	Inactive	Inactive	sample	Compound
2808	8	E	24	compound_1933	2	197	0.507614	5.58376	9.09091	Less than 1000 cells/well	<1000 cells/well	<1000 cells/well	sample	Compound
4392	12	G	24	compound_1934	2	8506	2.90383	12.6969	22.8704	HDR- NHEJ-	Inactive	Inactive	sample	Compound
9735	26	F	15	compound_1935	2	103	2.91262	7.76699	37.5	Less than 1000 cells/well	<1000 cells/well	<1000 cells/well	sample	Compound
4059	11	J	3	compound_1936	2	8409	3.1276	10.8574	28.8061	HDR- NHEJ-	Inactive	Inactive	sample	Compound
4066	11	J	10	compound_1937	2	9553	3.53816	11.3891	31.0662	HDR- NHEJ-	Inactive	Inactive	sample	Compound
9915	26	N	3	compound_1938	2	6999	3.08616	11.7445	26.2774	HDR- NHEJ-	Inactive	Inactive	sample	Compound
4155	11	N	3	compound_1939	2	255	7.45098	7.45098	100	Less than 1000 cells/well	<1000 cells/well	<1000 cells/well	sample	Compound
2467	7	G	19	compound_1940	2	4668	2.61354	11.6752	22.3853	HDR- NHEJ-	Inactive	Inactive	sample	Compound
15503	41	F	23	compound_1941	2	4514	2.52548	12.7825	19.7574	HDR- NHEJ-	Inactive	Inactive	sample	Compound
5842	16	D	10	compound_1942	2	6405	2.84153	14.9414	19.0178	HDR- NHEJ-	Inactive	Inactive	sample	Compound
7310	20	A	14	compound_1943	2	4444	3.24032	13.2088	24.5315	HDR- NHEJ-	Inactive	Inactive	sample	Compound
7366	20	C	22	compound_1944	2	6102	2.78597	12.1108	23.0041	HDR- NHEJ-	Inactive	Inactive	sample	Compound
4749	13	F	21	compound_1945	2	6564	3.22974	11.7916	27.3902	HDR- NHEJ-	Inactive	Inactive	sample	Compound
2234	6	N	2	compound_1946	2	9911	3.54152	12.4407	28.4672	HDR- NHEJ-	Inactive	Inactive	sample	Compound
16697	44	H	17	compound_1947	2	8226	3.42815	14.1138	24.2894	HDR- NHEJ-	Inactive	Inactive	sample	Compound
2903	8	I	23	compound_1948	2	5626	3.62602	10.7892	33.6079	HDR- NHEJ-	Inactive	Inactive	sample	Compound
20506	54	G	10	compound_1949	2	3416	3.57143	13.8759	25.7384	HDR- NHEJ-	Inactive	Inactive	sample	Compound
5036	14	B	20	compound_1950	2	3329	2.70351	10.9943	24.5902	HDR- NHEJ-	Inactive	Inactive	sample	Compound
15288	40	M	24	compound_1951	2	7793	2.9257	10.7532	27.2076	HDR- NHEJ-	Inactive	Inactive	sample	Compound
13109	35	C	5	compound_1952	2	2008	2.98805	10.508	28.436	HDR- NHEJ-	Inactive	Inactive	sample	Compound
7622	20	N	14	compound_1953	2	9585	3.48461	11.8101	29.5053	HDR- NHEJ-	Inactive	Inactive	sample	Compound
22810	60	G	10	compound_1954	2	5078	3.22962	11.1855	28.8732	HDR- NHEJ-	Inactive	Inactive	sample	Compound
16574	44	C	14	compound_1955	2	8586	45.481	11.8216	384.729	HDR+ NHEJ0	HDR+	HDR+	sample	Compound
12338	33	C	2	compound_1956	2	4148	2.36258	33.5342	7.04529	HDR- NHEJ+	HDR- / NHEJ+	HDR- / NHEJ+	sample	Compound
9800	26	I	8	compound_1957	2	4251	2.68172	12.8205	20.9174	HDR- NHEJ-	Inactive	Inactive	sample	Compound
513	2	F	9	compound_1958	2	11050	3.49321	12.3982	28.1752	HDR- NHEJ-	Inactive	Inactive	sample	Compound
4568	12	O	8	compound_1959	2	8630	3.02433	10.9038	27.7365	HDR- NHEJ-	Inactive	Inactive	sample	Compound
12110	32	I	14	compound_1960	2	6068	2.66974	11.058	24.1431	HDR- NHEJ-	Inactive	Inactive	sample	Compound
3346	9	L	10	compound_1961	2	7016	3.36374	11.7446	28.6408	HDR- NHEJ-	Inactive	Inactive	sample	Compound
10698	28	N	18	compound_1962	2	9903	3.16066	12.0166	26.3025	HDR- NHEJ-	Inactive	Inactive	sample	Compound
18431	48	P	23	compound_1963	2	6099	88.9162	5.70585	1558.33	HDR>50% (likely false positive)	False positives	False positives HDR	sample	Compound
10038	27	C	6	compound_1964	2	7660	3.49869	12.3238	28.3898	HDR- NHEJ-	Inactive	Inactive	sample	Compound
3816	10	O	24	compound_1965	2	9944	2.92639	12.0274	24.3311	HDR- NHEJ-	Inactive	Inactive	sample	Compound
19054	50	J	22	compound_1966	2	6378	3.21417	11.6808	27.5168	HDR- NHEJ-	Inactive	Inactive	sample	Compound
2092	6	H	4	compound_1967	2	5119	3.30143	12.8345	25.723	HDR- NHEJ-	Inactive	Inactive	sample	Compound
18738	49	M	18	compound_1968	2	5333	2.96269	12.057	24.5723	HDR- NHEJ-	Inactive	Inactive	sample	Compound
13721	36	L	17	compound_1969	2	5323	3.28762	11.4973	28.5948	HDR- NHEJ-	Inactive	Inactive	sample	Compound
1971	6	C	3	compound_1970	2	9006	3.38663	11.6367	29.103	HDR- NHEJ-	Inactive	Inactive	sample	Compound
10713	28	O	9	compound_1971	2	8494	3.48481	12.0673	28.8781	HDR- NHEJ-	Inactive	Inactive	sample	Compound
7293	19	P	21	compound_1972	2	9322	2.84274	13.6451	20.8333	HDR- NHEJ-	Inactive	Inactive	sample	Compound
20814	55	D	6	compound_1973	2	5921	3.12447	13.8828	22.5061	HDR- NHEJ-	Inactive	Inactive	sample	Compound
13357	35	M	13	compound_1974	2	5285	2.53548	11.9395	21.2361	HDR- NHEJ-	Inactive	Inactive	sample	Compound
16733	44	J	5	compound_1975	2	9485	3.84818	12.641	30.442	HDR- NHEJ-	Inactive	Inactive	sample	Compound
1913	5	P	17	compound_1976	2	13994	3.02272	11.9623	25.2688	HDR- NHEJ-	Inactive	Inactive	sample	Compound
14064	37	J	24	compound_1977	2	11995	3.2847	11.5215	28.5094	HDR- NHEJ-	Inactive	Inactive	sample	Compound
6912	18	P	24	compound_1978	2	6607	2.72438	11.8359	23.0179	HDR- NHEJ-	Inactive	Inactive	sample	Compound
9548	25	N	20	compound_1979	2	8043	3.59319	11.4137	31.4815	HDR- NHEJ-	Inactive	Inactive	sample	Compound
8379	22	N	3	compound_1980	2	9740	2.50513	12.2895	20.3843	HDR- NHEJ-	Inactive	Inactive	sample	Compound
514	2	F	10	compound_1981	2	9712	3.16104	13.0663	24.1923	HDR- NHEJ-	Inactive	Inactive	sample	Compound
12185	32	L	17	compound_1982	2	8602	2.9063	11.0904	26.2054	HDR- NHEJ-	Inactive	Inactive	sample	Compound
303	1	M	15	compound_1983	2	11903	3.80576	12.4758	30.5051	HDR- NHEJ-	Inactive	Inactive	sample	Compound
15294	40	N	6	compound_1984	2	479	2.08768	7.51566	27.7778	Less than 1000 cells/well	<1000 cells/well	<1000 cells/well	sample	Compound
10347	27	P	3	compound_1985	2	6448	3.08623	12.7481	24.2093	HDR- NHEJ-	Inactive	Inactive	sample	Compound
16309	43	H	13	compound_1986	2	6549	3.71049	14.2312	26.073	HDR- NHEJ-	Inactive	Inactive	sample	Compound
13850	37	B	2	compound_1987	2	9272	2.45902	10.7744	22.8228	HDR- NHEJ-	Inactive	Inactive	sample	Compound
2871	8	H	15	compound_1988	2	5160	9.53488	11.9186	80	HDR+ NHEJ0	HDR+	HDR+	sample	Compound
2821	8	F	13	compound_1989	2	6249	3.87262	11.6339	33.2875	HDR- NHEJ-	Inactive	Inactive	sample	Compound
2798	8	E	14	compound_1990	2	6030	3.25041	12.3881	26.2383	HDR- NHEJ-	Inactive	Inactive	sample	Compound
1213	4	C	13	compound_1991	2	11390	3.8367	12.59	30.4742	HDR- NHEJ-	Inactive	Inactive	sample	Compound
2380	7	D	4	compound_1992	2	4528	3.24647	11.5283	28.1609	HDR- NHEJ-	Inactive	Inactive	sample	Compound
19940	52	O	20	compound_1993	2	8139	2.73989	12.1514	22.548	HDR- NHEJ-	Inactive	Inactive	sample	Compound
10100	27	E	20	compound_1994	2	9304	3.37489	11.2425	30.0191	HDR- NHEJ-	Inactive	Inactive	sample	Compound
10311	27	N	15	compound_1995	2	8543	3.09025	12.8058	24.1316	HDR- NHEJ-	Inactive	Inactive	sample	Compound
4271	12	B	23	compound_1996	2	8050	2.77019	12.3851	22.3671	HDR- NHEJ-	Inactive	Inactive	sample	Compound
3757	10	M	13	compound_1997	2	9526	3.65316	10.697	34.1511	HDR- NHEJ-	Inactive	Inactive	sample	Compound
15009	40	B	9	compound_1998	2	8845	3.74223	12.3686	30.2559	HDR- NHEJ-	Inactive	Inactive	sample	Compound
19178	50	P	2	compound_1999	2	6521	2.59163	11.8233	21.9196	HDR- NHEJ-	Inactive	Inactive	sample	Compound
[truncated: 21,041 more rows]
