# Supplementary material for: Simultaneous inhibition of DNA-PK and Polϴ improves integration efficiency and precision of genome editing
Source: Nat Commun. 2023 Aug 14;14:4761. doi: 10.1038/s41467-023-40344-4 (PMC10425386; doi:10.1038/s41467-023-40344-4)
Supplement: Supplementary file 11 — Source Data [file 41467_2023_40344_MOESM11_ESM.zip › Source Data.xlsx]

## Sheet: Figure 2
Figure
2c	Target site	Donor	AZD7648	Mutated reads (%)			NHEJ (+/-1 bp) (%)			MH-del (%)			KI (%)
	gDel		-	61.4303	66.2351	63.5383	20.6637	21.1023	20.383	18.5088	20.7581	19.5298	0.006716	0.001049	0
	gDel		+	45.8759	41.6567	41.8642	3.75321	4.06555	3.72087	29.0182	25.7293	26.1589	0	0.001691	0
	gIns		-	72.5157	72.8223	69.4946	41.087	41.5052	39.1957	19.7331	19.971	18.5911	0	0	0.001734
	gIns		+	57.4057	59.8026	55.6325	4.62474	4.77933	3.93646	40.0677	42.1761	39.0846	0	0.012321	0
	gMej		-	76.8715	74.5387	71.7848	15.3497	15.5567	14.8927	35.3378	32.1621	32.6793	0	0	0
	gMej		+	61.6846	61.7085	67.5583	1.9731	2.17259	2.25296	49.4465	49.9695	54.5494	0.00305	0	0
	gDel	dsDNA	-	56.5122	59.0071	58.1906	23.147	24.8126	24.2877	6.64093	6.45	6.90668	16.5544	16.8007	15.9166
	gDel	dsDNA	+	34.3664	35.2526	37.0927	4.65402	4.76633	4.42218	20.3131	21.3332	22.7949	0.170226	0.214613	0.24656
	gIns	dsDNA	-	58.3385	57.3093	52.818	36.7378	35.6406	32.6784	8.63476	8.69344	8.55395	6.99783	6.9017	5.77715
	gIns	dsDNA	+	46.0668	46.1528	42.7597	3.84693	4.04626	3.60837	32.6236	31.7358	29.6085	0.046155	0.122944	0.037784
	gMej	dsDNA	-	60.6017	62.5278	59.0664	18.4761	18.5135	16.6014	16.0268	17.3006	17.6088	10.4136	10.5407	9.36276
	gMej	dsDNA	+	49.7941	51.8925	45.9339	1.56879	1.46814	1.49946	39.8553	41.8736	37.2794	0.169019	0.177783	0.153098
	gDel	ssDNA	-	69.5659	69.9466	67.6924	21.0887	21.4779	20.3175	9.64872	10.3351	9.87001	19.005	17.597	17.4596
	gDel	ssDNA	+	59.5223	56.7481	53.3384	2.64615	2.62927	2.6941	6.48722	6.82515	6.56666	45.1998	42.493	38.9406
	gIns	ssDNA	-	67.8104	68.2045	68.8607	38.327	38.8653	38.1506	11.3195	10.0313	10.8699	9.71136	10.8902	11.1759
	gIns	ssDNA	+		56.4925	56.4795		3.62831	3.21629		15.9449	15.8883		30.9156	31.7605
	gMej	ssDNA	-	72.2419	71.0386	69.6504	15.6919	15.389	15.3019	21.1348	20.6977	20.0795	10.2998	10.0385	9.82168
	gMej	ssDNA	+	57.9907	57.4748	58.9137	1.39932	1.32562	1.23763	22.3238	22.0461	22.8292	25.0865	25.2664	25.5489
2d	Target site	Donor	Compound	[µM]	Mutated reads (%)			NHEJ (+/-1 bp) (%)			MH-del (%)			KI (%)
	gINS	ssDNA	DMSO		65.019	63.6438	62.9012	35.1442	33.8391	32.741	10.799	11.0701	10.8908	10.3393	10.1151	10.5188
	gIns	ssDNA	TLR1	0.3125	67.7839	66.9742	64.3111	22.3046	21.4262	21.1738	15.8886	16.1377	14.2256	19.3768	18.8973	19.9631
	gIns	ssDNA	TLR1	0.625	62.6934	63.9863	63.0255	12.4068	12.129	12.42	17.2913	16.9328	17.5976	24.6512	25.9764	24.3971
	gIns	ssDNA	TLR1	1.25	57.9476	60.7877	55.6544	6.45512	8.31966	5.90802	16.4139	17.8733	16.5356	28.0419	26.8789	26.1079
	gIns	ssDNA	TLR1	2.5	53.0259	53.7386	49.4586	2.90558	2.96129	2.73442	14.9629	15.1067	15.5049	29.0867	29.3706	25.2345
	gIns	ssDNA	TLR1	5	44.9759	44.6585	43.9385	1.82013	1.74763	1.57795	11.1965	12.1409	12.4904	27.4893	25.9801	25.262
	gIns	ssDNA	TLR1	10	32.4398	32.4518	37.4554	1.10585	1.3781	1.35606	8.75	8.70578	10.0701	19.3223	19.0201	22.506
	gIns	ssDNA	M9831	0.3125	65.714	69.6741	65.1195	24.9305	25.9036	24.1571	15.1796	16.9335	15.1496	15.5612	15.6506	16.1127
	gIns	ssDNA	M9831	0.625	66.6946	65.4476	68.2186	16.9638	16.4293	16.6433	17.1631	17.9566	18.2666	22.9084	21.2924	23.1986
	gIns	ssDNA	M9831	1.25	59.667	59.4495	61.9801	9.05194	8.50164	9.5318	17.0378	18.9499	18.3352	25.5048	24.1696	26.1385
	gIns	ssDNA	M9831	2.5	57.6859	59.3039	60.1341	4.38587	4.29468	3.88878	18.0395	19.0158	19.2677	28.1354	28.2778	29.4077
	gIns	ssDNA	M9831	5	53.2663	53.4353	58.2933	2.3071	2.4795	2.55648	16.008	17.4985	17.8343	28.7096	27.0004	31.3206
	gIns	ssDNA	M9831	10	53.9352	50.2046	55.9691	1.88942	2.02915	1.97116	17.3803	16.2168	18.182	28.3413	25.3525	29.4766
	gIns	ssDNA	AZD7648	0.3125	69.8987	69.9745	68.734	28.5887	28.4983	28.8417	15.3608	15.8062	14.3334	15.0148	15.1776	14.7047
	gIns	ssDNA	AZD7648	0.625	64.9085	65.535	67.5457	17.2929	18.0138	19.5559	17.2784	17.3252	17.483	21.1802	20.5455	20.514
	gIns	ssDNA	AZD7648	1.25	61.816		63.1284	9.7715		9.76139	18.7749		18.9118	24.9194		25.8806
	gIns	ssDNA	AZD7648	2.5	61.4456	60.491	58.6116	3.94956	3.95938	3.90437	19.2448	19.9887	18.5696	30.6738	29.1916	28.8442
	gIns	ssDNA	AZD7648	5	57.5663	57.8417	57.0276	2.51958	2.34267	2.5293	18.1519	19.1699	18.1785	30.0887	30.1357	30.2518
	gIns	ssDNA	AZD7648	10	53.1108	51.9067	56.0731	2.21473	2.03473	2.37532	16.5998	16.5621	17.4055	28.4829	27.262	30.063
	gIns	ssDNA	AZ31	0.3125	67.9471	70.6999	68.4309	54.9502	56.9128	55.6803	5.06336	5.30199	4.86501	2.92864	3.30215	3.06513
	gIns	ssDNA	AZ31	0.625	66.5745	70.0761	69.9513	56.4614	59.7549	59.0818	3.91636	4.03212	4.15745	2.14381	1.97802	2.20395
	gIns	ssDNA	AZ31	1.25	63.7138	68.8106	68.2635	54.4465	59.685	59.3985	3.558	3.32257	3.11851	1.88647	1.78434	1.87254
	gIns	ssDNA	AZ31	2.5	64.9996	67.0277	68.8561	56.7511	58.4935	60.3374	2.89519	2.96642	3.06037	1.74981	1.71819	1.74289
	gIns	ssDNA	AZ31	5	64.7223	67.1741	68.8662	56.6191	59.5678	60.8846	2.87749	2.58776	2.66814	1.64479	1.52584	1.50205
	gIns	ssDNA	AZ31	10	63.6186	60.8574	67.2914	56.3691	54.0742	60.1602	2.61342	2.37003	2.31471	1.3459	1.16644	1.41161
	gIns	ssDNA	AZ20	0.3125	65.0914	66.4168	62.7439	39.8135	41.3259	38.703	9.02694	8.80735	8.94988	7.62169	7.86025	7.19941
	gIns	ssDNA	AZ20	0.625	55.9061	54.1119	56.3931	38.3379	37.5296	38.4712	6.03615	6.4855	6.88944	4.66551	3.99637	4.53415
	gIns	ssDNA	AZ20	1.25	19.7036	7.52496	23.1843	15.0477	5.77928	18.0769	1.73563	0.661244	1.81088	0.589564	0.370297	0.975579
	gIns	ssDNA	AZ20	2.5	9.80819	10.8594	9.63707	7.14872	8.03391	7.22701	0.605716	1.05015	0.769572	0.507918	0.758182	0.53205
	gIns	ssDNA	AZ20	5	5.86517	5.59611	7.52664	3.78843	3.42748	5.8052	0.478624	0.507775	0.566361	0.754441	0.70877	0.499292
	gIns	ssDNA	AZ20	10	3.81658	3.95959	4.42283	1.99524	2.12998	2.79915	0.622369	0.500637	0.465116	0.677284	0.609867	0.659619
	gIns	ssDNA	FEN1-IN-1	0.3125	73.7678	72.7401	69.5826	40.2322	40.227	37.4898	12.6684	12.1905	12.143	11.1294	10.406	10.4876
	gIns	ssDNA	FEN1-IN-1	0.625	70.7114	73.2735	71.664	39.0134	40.7701	39.1349	11.9322	12.434	12.3133	10.7259	10.6284	11.1661
	gIns	ssDNA	FEN1-IN-1	1.25	70.1003	71.6264	71.8136	38.6304	39.666	38.9041	12.1571	12.6214	12.11	10.3057	10.3028	11.4896
	gIns	ssDNA	FEN1-IN-1	2.5	71.9287	68.4615	70.4737	39.4053	38.2227	38.1673	12.6484	12.129	12.5281	10.2571	9.113	10.5967
	gIns	ssDNA	FEN1-IN-1	5	71.9661	73.4232	71.8003	39.5421	40.4758	39.2947	12.3743	12.6846	12.3803	10.2434	10.3607	10.5513
	gIns	ssDNA	FEN1-IN-1	10	68.6279	69.8429	72.3469	38.5722	39.4979	40.0385	12.5801	12.624	13.2041	8.18818	8.36324	9.49489
	gIns	ssDNA	AZD2281	0.3125	69.8339	73.7628	73.0774	35.0503	36.8175	36.6189	13.9205	14.3304	13.7397	10.9222	12.6209	12.7088
	gIns	ssDNA	AZD2281	0.625	68.4989	71.5018	72.7708	34.1214	35.6722	36.9445	14.1043	14.2922	14.0063	10.3724	11.6048	12.0313
	gIns	ssDNA	AZD2281	1.25	69.252	70.3305	74.1179	34.5434	35.885	38.3302	14.6208	14.0928	14.2355	10.1129	10.9314	11.3461
	gIns	ssDNA	AZD2281	2.5	71.999	74.0761	77.9062	38.5894	38.8704	41.3221	15.0051	14.3413	15.0049	9.36334	10.8947	11.4252
	gIns	ssDNA	AZD2281	5	71.9286	74.1225	76.5838	41.5903	44.006	44.8703	14.8742	14.3968	15.0559	6.48401	6.58023	7.4679
	gIns	ssDNA	AZD2281	10	59.5795	61.9142	63.7356	41.6165	42.7473	44.7443	8.47338	8.95529	9.09137	3.3065	3.21927	2.94118
	gIns	ssDNA	AZD2811	0.3125	94.4924	95.1408	95.0669	54.7728	53.2829	52.7335	17.029	17.129	17.9809	10.1339	11.4817	11.2707
	gIns	ssDNA	AZD2811	0.625	94.1589	94.8872	94.807	53.3872	53.155	52.8616	17.6677	17.8507	17.5335	10.6938	11.2691	11.5913
	gIns	ssDNA	AZD2811	1.25	94.8382	94.4724	94.2591	53.0528	53.6274	51.5707	17.784	17.6608	18.4822	11.1818	10.6018	11.2122
	gIns	ssDNA	AZD2811	2.5	94.7742	94.8501	94.5444	53.098	52.7782	52.4198	17.4223	17.7137	17.4074	11.4698	11.2093	11.3256
	gIns	ssDNA	AZD2811	5	95.3485	95.3793	95.2723	51.6548	52.494	52.3374	17.5221	17.8659	17.4087	12.7584	11.5768	12.4503
	gIns	ssDNA	AZD2811	10	94.1661	94.2448	94.1284	50.7333	51.3383	51.3484	16.5533	16.3235	16.0598	15.3026	14.2685	14.8413
2e	Target site	Donor	Compound	[µM]	Mutated reads (%)			NHEJ (+/-1 bp) (%)			MH-del (%)			KI (%)
	gINS	ssDNA	DMSO		49.3736	44.8902	41.4988	29.9223	27.1928	25.1231	8.07077	6.83913	6.57347	5.88509	5.54712	5.16182
					0	0	0	0	0	0	0	0	0	0	0	0
	gIns	ssDNA	TLR1	0.3125	53.2426	52.2633	48.541	21.8712	22.1627	19.9826	20.7586	19.8283	18.7055	0.369578	0.379948	0.332121
	gIns	ssDNA	TLR1	0.625	45.397	42.6225	38.2751	12.9776	12.3833	11.7072	22.6919	20.8902	18.1023	0.114788	0.0881	0.059965
	gIns	ssDNA	TLR1	1.25	41.7933	40.6783	31.6303	7.26238	7.73094	5.47006	25.2543	23.3317	18.9982	0.028189	0.076807	0.031066
	gIns	ssDNA	TLR1	2.5	33.669	33.3741	28.891	2.63447	2.95844	2.70182	23.2116	22.9824	19.2406	0.047114	0.041453	0.025506
	gIns	ssDNA	TLR1	5	29.3636	24.5386	22.1059	1.27483	1.40081	1.18001	20.3316	16.7992	15.135	0.049158	0.038522	0.031964
	gIns	ssDNA	TLR1	10	23.6155	18.4307	14.2651	1.14467	0.841266	0.787828	16.6354	12.7888	9.77468	0.019401	0.015436	0.02606
					0	0	0	0	0	0	0	0	0	0	0	0
	gIns	ssDNA	M9831	0.3125	55.7451	53.266	42.1776	24.9319	25.1358	19.693	20.3291	18.3061	14.0834	0.501924	0.387056	0.319033
	gIns	ssDNA	M9831	0.625	50.0012	49.984	41.5774	14.9564	16.3612	14.6336	23.6571	23.1861	18.2088	0.124866	0.136539	0.198367
	gIns	ssDNA	M9831	1.25	48.0808	49.0244	35.3019	10.0491	9.6312	9.21648	26.7782	28.3642	18.1205	0.107156	0.063435	0.051222
	gIns	ssDNA	M9831	2.5	45.4973	43.1691	31.5831	4.69163	4.59655	4.05995	30.2801	28.3571	19.8313	0.070951	0.046721	0.020767
	gIns	ssDNA	M9831	5	49.2414	39.8821	25.6528	2.42518	2.31097	1.84509	34.9306	27.8421	17.4122	0.028376	0.032751	0.020202
	gIns	ssDNA	M9831	10	44.5948	41.5859	33.1353	2.00205	1.57062	1.55581	32.1185	30.2175	23.4899	0.026896	0.034756	0.023497
					0	0	0	0	0	0	0	0	0	0	0	0
	gIns	ssDNA	AZD7648	0.3125		52.7673	48.9818		26.791	24.5766		16.7408	15.6831		0.627082	0.499445
	gIns	ssDNA	AZD7648	0.625		49.1331	41.8453		18.5287	15.3968		21.1294	17.5944		0.311355	0.254268
	gIns	ssDNA	AZD7648	1.25		45.2112	37.1831		9.65332	8.47136		25.5506	20.3072		0.08773	0.028001
	gIns	ssDNA	AZD7648	2.5		41.0074	33.2169		4.37281	3.71713		27.2672	22.1615		0.040406	0.074663
	gIns	ssDNA	AZD7648	5		40.3213	33.5088		2.60229	2.10277		28.4066	23.6822		0.064754	0.025221
	gIns	ssDNA	AZD7648	10		35.0748	26.9034		1.42948	1.36956		25.406	19.1914		0.030687	0.028441
					0	0	0	0	0	0	0	0	0	0	0	0
	gIns	ssDNA	AZ31	0.3125	53.1116	51.5695	48.3313	37.2829	35.7448	33.7736	4.86607	5.19281	4.51767	6.71173	6.5587	6.12309
	gIns	ssDNA	AZ31	0.625	48.267	46.5271	46.9403	34.6609	33.737	33.288	3.87682	3.57399	3.87508	6.29472	5.94752	6.47279
	gIns	ssDNA	AZ31	1.25	50.6784	49.9434	40.7057	36.7159	36.481	29.7879	3.79489	3.58058	3.06324	7.083	6.75405	5.06891
	gIns	ssDNA	AZ31	2.5	49.0205	48.7311	49.1514	36.9589	35.9866	36.6107	2.83766	2.96815	3.05332	6.58634	7.11224	6.47861
	gIns	ssDNA	AZ31	5	53.4881	49.4393	44.1835	40.2536	37.3997	32.8492	3.02469	2.67569	2.50944	7.34285	6.89772	6.12014
	gIns	ssDNA	AZ31	10	51.1622	48.998	43.837	38.9596	37.4804	33.8542	2.61714	2.36791	2.15874	6.92168	6.73206	5.53467
					0	0	0	0	0	0	0	0	0	0	0	0
	gIns	ssDNA	AZ20	0.3125	47.5763	45.5626	38.0063	31.5173	30.2392	24.6453	4.97406	4.69142	4.27397	6.26474	6.33422	5.05891
	gIns	ssDNA	AZ20	0.625	38.5115	33.2295	29.3898	26.6266	22.7679	20.2437	2.92719	2.81687	2.56066	5.73859	4.96339	3.94916
	gIns	ssDNA	AZ20	1.25	14.7009	15.3079	9.41362	10.6439	10.9957	6.38443	0.780462	0.818382	0.641599	2.15972	2.39219	1.68288
	gIns	ssDNA	AZ20	2.5	6.36701	4.04645	3.61813	4.7571	2.62915	2.45884	0.351033	0.40792	0.352019	0.891704	0.693762	0.571701
	gIns	ssDNA	AZ20	5	4.69086	2.55515	1.74467	3.05562	1.52457	0.92964	0.680353	0.408824	0.337472	0.728097	0.272549	0.261063
	gIns	ssDNA	AZ20	10	2.91962	2.00512	1.41152	1.62201	1.2493	0.752465	0.516641	0.349803	0.300986	0.408507	0.237366	0.114167
					0	0	0	0	0	0	0	0	0	0	0	0
	gIns	ssDNA	FEN1-IN-1	0.3125	59.9866	54.6534	47.8931	37.6187	34.0112	30.0282	9.03567	8.45793	7.03821	7.34671	6.59349	5.66006
	gIns	ssDNA	FEN1-IN-1	0.625	54.4958	53.9522	47.5472	33.9681	33.8363	29.3815	8.1517	7.93197	7.1231	6.61236	6.62043	5.80956
	gIns	ssDNA	FEN1-IN-1	1.25	55.164	54.1603	44.5876	33.9809	33.9408	27.6106	8.47287	7.95536	6.97561	6.84603	6.824	5.19271
	gIns	ssDNA	FEN1-IN-1	2.5	57.5623	54.612	42.5848	35.7277	33.7339	26.4235	8.69819	8.24891	6.51704	7.42619	6.93782	4.87221
	gIns	ssDNA	FEN1-IN-1	5	56.3688	54.2532	41.1421	34.6756	33.2679	25.27	8.46764	8.00792	6.32312	7.38088	7.28008	5.00827
	gIns	ssDNA	FEN1-IN-1	10	57.0581	53.7661	42.2793	35.1087	32.897	25.3387	8.39884	7.73177	6.63578	7.67154	7.40048	5.75188
					0	0	0	0	0	0	0	0	0	0	0	0
	gIns	ssDNA	AZD2281	0.3125	57.6932	58.288	56.3278	33.975	34.586	32.5857	9.86277	10.41	10.1416	6.75058	6.63764	6.83237
	gIns	ssDNA	AZD2281	0.625	59.5865	54.277	55.992	35.3533	31.7672	33.3888	10.7956	9.86146	10.0864	6.62408	6.19395	6.22375
	gIns	ssDNA	AZD2281	1.25	54.2128	58.4388	58.9623	32.2219	34.7171	35.1495	9.61088	10.7153	10.3257	5.79142	6.44721	6.57252
	gIns	ssDNA	AZD2281	2.5	61.5047	60.8526	61.4552	36.7075	37.4703	37.7034	11.1121	10.4752	10.3798	6.88023	6.76916	6.81818
	gIns	ssDNA	AZD2281	5	70.314	66.5148	64.6865	46.1551	43.5864	42.6872	10.5701	9.90505	9.77068	7.17625	6.9444	6.79434
	gIns	ssDNA	AZD2281	10	53.5649	51.0138	49.982	37.6603	37.7037	35.6165	5.20407	4.19092	5.02991	6.6269	5.77222	5.96671
					0	0	0	0	0	0	0	0	0	0	0	0
	gIns	ssDNA	AZD2811	0.3125	82.3979	76.7335	79.2144	54.1843	49.4904	51.702	11.8086	11.4625	11.6068	9.19285	8.70536	8.40021
	gIns	ssDNA	AZD2811	0.625	82.6385	80.4718	76.8529	54.6705	51.861	49.6667	11.5477	12.8369	12.1003	9.54818	8.46672	7.91287
	gIns	ssDNA	AZD2811	1.25	83.7205	77.0235	77.1447	53.997	51.38	49.547	12.917	11.0344	12.2462	9.21134	8.29862	7.8129
	gIns	ssDNA	AZD2811	2.5	83.6287	77.8854	75.4363	53.4488	50.9715	48.4557	14.0177	11.9693	11.6784	8.40884	8.00476	8.21781
	gIns	ssDNA	AZD2811	5	83.3333	79.4927	77.0347	53.4006	51.2149	48.8716	12.9275	12.5445	12.7057	9.36553	8.30337	8.01662
	gIns	ssDNA	AZD2811	10	83.8263	86.8544	77.3432	52.92	51.8614	47.7954	13.994	16.0629	13.7954	8.69805	9.26578	7.69951

## Sheet: Figure 3
Figure
3b	Target site	Donor	AZD7648	Mutated reads (%)			NHEJ (+/-1 bp) (%)			MH-del (%)
	gDel	no	-	98.621	99.0263	98.9332	45.2167	44.9118	37.5214	22.299	22.333	31.3289
	gIns	no	-	99.5495	99.5374	99.3379	61.7605	61.4776	64.297	24.3741	25.1651	22.0815
	gMej	no	-	98.4123	98.6766	98.567	36.8245	33.8963	28.8024	30.6337	34.5147	39.6988
	Target site	Donor	AZD7648	KI (%)				P value
	gDel	ssDNA	-	3.12375	4.11411	2.18744		0.0152
	gDel	ssDNA	+	14.8272	14.1019	17.3892
	gIns	ssDNA	-	7.33926	6.69737	7.18663		0.0001
	gIns	ssDNA	+	26.4063	25.1547	26.2069
	gMej	ssDNA	-	6.22964	4.98542	4.25692		0.0183
	gMej	ssDNA	+	21.7188	14.8357	15.673
	gDel	dsDNA	-	11.8	14.554	11.9974
	gIns	dsDNA	-	2.82534	2.98349	2.17037
	gMej	dsDNA	-	6.44569	6.05935	4.02308
3c	Target site	Donor	AZD7648	Mutated reads (%)			NHEJ (+/-1 bp) (%)			MH-del (%)
	gDel	no	-	78.2785	84.6261	86.7417	16.7216	19.8238	20.2684	7.08078	7.51157	7.40094
	gIns	no	-	87.0564	94.1911	88.5539	39.3197	40.6624	37.9884	6.55838	7.22994	7.16801
	gMej	no	-	87.4328	88.5146	84.4159	18.1425	18.2811	16.8791	7.07513	7.3788	6.75436
	Target site	Donor	AZD7648	KI (%)				P value
	gDel	ssDNA	-	1.9232	4.92858	5.1456		0.0852
	gDel	ssDNA	+	5.67467	18.5739	17.1058
	gIns	ssDNA	-	1.71027	2.51645	2.65567		0.0178
	gIns	ssDNA	+	9.4404	11.3508	14.6908
	gMej	ssDNA	-	1.71414	2.39072	2.38082		0.0141
	gMej	ssDNA	+	9.22386	13.1792	10.1923
	gDel	dsDNA	-	7.53712	7.20688	6.88675
	gIns	dsDNA	-	2.01691	2.59883	2.20872
	gMej	dsDNA	-	1.45591	1.74001	1.61132
3d	Target site	Donor	AZD7648	Mutated reads (%)			NHEJ (+/-1 bp) (%)			MH-del (%)
	gDel	no	-	97.3	95.2385	93.5659	77.3357	75.1427	74.2797	6.87066	7.47485	7.04884
	gIns	no	-	97.5434	96.428	96.9231	62.2289	59.4732	59.7587	14.9423	15.7824	16.4698
	gMej	no	-	96.2908	95.915	95.0992	61.7993	56.2425	60.0539	17.9931	21.9247	18.518
	Target site	Donor	AZD7648	KI (%)				P value
	gDel	ssDNA	-	2.03	1.98	1.54		0.0203
	gDel	ssDNA	+	11.91	13.65	8.49
	gIns	ssDNA	-	7.02	6.64	5.51		0.0084
	gIns	ssDNA	+	27.61	27.38	20.94
	gMej	ssDNA	-	3.42	3.37	3.08		0.087
	gMej	ssDNA	+	23.94	11.82	11.84
	gDel	dsDNA	-	32.3352	33.8444	32.9375
	gIns	dsDNA	-	12.1321	13.1217	11.2806
	gMej	dsDNA	-	21.6667	23.6208	21.5569
3e	Target site	Donor	AZD7648	Mutated reads (%)			NHEJ (+/-1 bp) (%)			MH-del (%)
	gDel	no	-	98.1629	98.2735	97.7063	44.4354	44.6868	40.4779	22.9387	24.4789	24.9819
	gIns	no	-	97.9874	98.5989	98.9025	52.0158	50.3105	48.7428	28.8028	29.5835	31.3247
	gMej	no	-	97.2591	98.4071	98.3086	24.1754	25.3363	24.6731	43.4448	40.6195	39.7975
	Target site	Donor	AZD7648	KI (%)				P value
	gDel	ssDNA	-	12.4071	9.44776	6.00605		0.0316
	gDel	ssDNA	+	44.1355	33.6476	22.5025
	gIns	ssDNA	-	26.7293	21.5547	20.7803		0.0077
	gIns	ssDNA	+	51.8483	52.4736	54.9675
	gMej	ssDNA	-	12.3352	10.3693	17.6604		0.0365
	gMej	ssDNA	+	22.5713	16.0289	29.2851
	gDel	dsDNA	-	7.39076	7.35344	4.24962
	gIns	dsDNA	-	2.33843	0.969364	1.90437
	gMej	dsDNA	-	2.64842	2.08966	2.2784
3f	Target site	Donor	AZD7648	Mutated reads (%)			NHEJ (+/-1 bp) (%)			MH-del (%)
	gDel	no	-	83.1256	71.6467	73.5636	54.0464	45.913	50.9079	8.28759	8.8946	7.32853
	gIns	no	-	83.6122	81.4727	83.9622	34.8811	43.0623	47.612	30.2359	23.6626	20.4319
	gMej	no	-	86.6461	78.5097	79.9881	33.2832	27.5186	36.0911	23.6759	22.3932	18.6446
	Target site	Donor	AZD7648	KI (%)				P value
	gDel	ssDNA	-	0.810566	0.755696	0.888004		0.0417
	gDel	ssDNA	+	6.54195	13.3249	11.1141
	gIns	ssDNA	-	2.19161	1.5129	1.44426		0.0121
	gIns	ssDNA	+	10.8323	7.49326	9.85182
	gMej	ssDNA	-	3.16096	1.66795	1.79581		0.0294
	gMej	ssDNA	+	20.8412	11.6326	13.7405
	gDel	dsDNA	-	9.23541	14.5051	11.9021
	gIns	dsDNA	-	3.42455	4.5417	5.46235
	gMej	dsDNA	-	3.58659	4.56939	6.51048
3g	Target site	Donor	AZD7648	Mutated reads (%)			NHEJ (+/-1 bp) (%)			MH-del (%)
	gDel	no	-	85.8156	90.1065	85.7823	75.7341	77.9816	78.5385	1.1837	0.515124	0.626783
	gIns	no	-	77.6555	83.1519	74.1279	54.3142	50.5798	47.0355	5.00223	6.46324	5.93793
	gMej	no	-	81.848	88.3579	85.9764	58.7839	69.0751	66.2073	16.897	13.9028	14.3529
	Target site	Donor	AZD7648	KI (%)				P value
	gDel	ssDNA	-	0.063764	0.107368	0.040791		0.2543
	gDel	ssDNA	+	0.152686	0.152938	0.035526
	gIns	ssDNA	-	0.154194	0.024553	0.124083		0.1686
	gIns	ssDNA	+	0.172219	0.413144	0.430955
	gMej	ssDNA	-	0.287961	0.173608	0.168085		0.6828
	gMej	ssDNA	+	0.064368	0.929591	0.072046
	gDel	dsDNA	-	31.4036	33.475	35.6342
	gIns	dsDNA	-	20.7438	21.0234	22.0523
	gMej	dsDNA	-	26.3799	23.1404	25.2401

## Sheet: Figure 4
Figure
4a	Target site	Donor	KO	AZD7648	Mutated reads (%)			NHEJ (+/-1 bp) (%)			MH-del (%)			KI (%)
	gMej	no	wt	-	59.3903	58.7238	54.4337	13.4029	13.5476	12.0439	25.3894	24.6333	23.8999	0.100743	0.158986	0.127224
	gMej	no	wt	+	40.7581	38.9646	42.5635	4.86054	4.08864	4.98605	25.2116	24.4534	26.0889	0.187704	0.164232	0.095845
	gMej	no	PARP1	-	70.6616	67.0631	66.8739	14.3518	13.127	14.1214	33.9826	32.2514	32.185	0.074463	0.107516	0.079226
	gMej	no	PARP1	+	60.4485	56.4652	55.1126	4.32212	4.45686	3.31126	43.894	40.1467	40.2428	0.101937	0.230527	0.16777
	gMej	no	POLQ	-	51.4848	50.1743	49.5087	15.5852	15.1213	15.3913	13.6381	13.1594	12.3883	0.102254	0.11951	0.053498
	gMej	no	POLQ	+	5.42742	5.86813	4.92502	0.895009	0.85189	0.693515	2.40964	3.04303	2.52764	0.229489	0.095095	0.18658
	gMej	no	LIG3	-	62.0216	64.2802	62.7738	10.1324	11.6626	10.9138	31.8447	33.399	32.6367	0.099242	0.061214	0.050084
	gMej	no	LIG3	+	48.1803	50.1682	43.1286	1.48668	1.7153	1.0014	38.8975	40.7887	36.1312	0.083254	0.058858	0.046649
4b	Target site	Donor	KO	AZD7648	Mutated reads (%)			NHEJ (+/-1 bp) (%)			MH-del (%)			KI (%)
	gMej	dsDNA	wt	-	56.9988	57.9206	58.8094	16.8993	17.3862	16.9326	15.9002	16.0977	16.6565	8.42337	9.23695	8.93328
	gMej	dsDNA	wt	+	44.4103	49.2589	45.0998	5.58498	5.17417	5.08489	28.3836	31.96	29.0772	0.151329	0.149821	0.195094
	gMej	dsDNA	PARP1	-	70.063	69.5263	70.4258	20.5941	19.0886	20.4522	20.4689	21.3939	20.5746	10.0596	9.90175	10.8491
	gMej	dsDNA	PARP1	+	54.9735	56.3076	55.7131	4.27493	4.34043	4.30639	39.2418	39.8432	39.4308	0.221045	0.170028	0.230932
	gMej	dsDNA	POLQ	-	52.9435	54.3544	56.1489	18.7851	19.882	19.8865	7.70934	8.7825	8.07409	9.37837	8.94229	9.78825
	gMej	dsDNA	POLQ	+	3.96613	4.53799		0.365419	0.836643		2.3262	2.17633		0.16934	0.164151
	gMej	dsDNA	LIG3	-	62.0509	60.9797	65.8927	15.1368	15.455	16.942	21.0201	20.647	21.3997	8.65194	8.27721	9.19455
	gMej	dsDNA	LIG3	+	48.4606	49.5394	45.6264	1.89467	1.23542	1.19559	39.0662	40.54	37.8295	0.135333	0.085202	0.143062
4c	Target site	Donor	KO	AZD7648	Mutated reads (%)			NHEJ (+/-1 bp) (%)			MH-del (%)			KI (%)
	gMej	ssDNA	wt	-	63.6415	63.2398	65.0654	12.7644	13.1906	13.6493	16.0746	15.515	15.7218	14.851	13.5484	15.8144
	gMej	ssDNA	wt	+	62.4284	57.4009	54.1305	5.07767	4.62937	4.73031	14.6651	13.942	12.8027	29.6828	26.6095	25.4851
	gMej	ssDNA	PARP1	-	64.5391	65.2995	65.8168	12.3004	12.7375	12.3782	19.3369	19.7709	20.0129	13.5612	14.5279	13.4343
	gMej	ssDNA	PARP1	+	56.2689	55.8975	57.9057	3.52563	3.70432	3.95923	19.138	18.8975	18.7032	22.7107	22.6218	24.1077
	gMej	ssDNA	POLQ	-	56.5567	60.8222	65.4473	12.4928	13.6946	14.3939	9.82779	10.468	11.5798	15.9082	17.6322	18.9394
	gMej	ssDNA	POLQ	+	49.1527	49.9984	46.125	1.30653	1.052	1.49109	1.86796	1.46392	1.03307	44.6786	46.1833	42.6525
	gMej	ssDNA	LIG3	-	74.3981	73.8923	74.742	12.2142	12.1668	11.7103	22.244	22.3749	22.9233	17.2909	17.3139	16.4947
	gMej	ssDNA	LIG3	+	59.3372	62.5107	60.305	1.26054	1.14798	1.27163	18.8664	19.4928	17.6024	31.4717	33.2743	32.9886
4d	Target site	Donor	AZD7648	KI (%)				P values
	gDel	ssDNA	-	23.8322	22.6762	26.283		0.0135
	gDel	ssDNA	+	43.5631	41.0453	39.443			0.0037
	gDel	ssDNA	+	46.2984	49.8742	46.6766
	gIns	ssDNA	-	18.8896	18.4701	18.5143		0.0003
	gIns	ssDNA	+	36.421	36.078	36.9773			0.0037
	gIns	ssDNA	+	40.1844	40.9633	40.5217
	gMej	dsDNA	-	14.851	13.5484	15.8144		0.0143
	gMej	dsDNA	+	29.6828	26.6095	25.4851			0.0058
	gMej	dsDNA	+	31.4717	33.2743	32.9886
4e	Target site	Donor	AZD7648	PolQi	Mutated reads (%)			NHEJ (+/-1 bp) (%)			MH-del (%)			KI (%)
	gMej	ssDNA	-	-	88.2941	90.4646	90.1121	18.7711	18.6493	18.1936	23.9655	24.188	24.9247	18.1049	20.2327	20.2124
	gMej	ssDNA	+	-	82.249	82.8826	84.1354	7.32492	0.646793	0.694068	30.57	26.1221	27.1432	28.9406	48.4352	48.6579
	gMej	ssDNA	+	1	74.3203	81.6107	82.3355	0.477374	0.453047	0.403418	3.24636	4.05777	3.48038	68.5853	74.8313	76.252
	gMej	ssDNA	+	2	82.9082	79.5097	74.4536	0.273022	0.265196	0.281847	1.08551	1.26845	1.76969	80.9756	77.5467	71.752
4f	Target site	Donor	AZD7648	PolQi	Mutated reads (%)					NHEJ (+/-1 bp) (%)					MH-del (%)					KI (%)
	gMej	ssDNA	-	-	93.9035	94.6862	94.5241	91.7467	89.8836	22.2401	23.5909	23.9529	16.4368	16.5949	31.5686	31.6009	32.845	30.643	29.6352	14.0077	14.535	14.8195	17.7293	17.045
	gMej	ssDNA	+	-	87.9183	83.3115	87.005	88.8704	83.9985	2.90498	2.08009	2.37304	1.79249	1.58691	40.9382	41.3381	43.026	34.5384	39.5384	31.7887	26.6281	29.0625	35.4799	27.1721
	gMej	ssDNA	+	1	89.3889	89.6748	88.0289	86.3514	86.5526	3.21721	2.69592	2.57881	1.37827	1.42631	23.7312	28.6756	27.8807	26.8289	22.8143	54.0986	45.4506	45.0892	44.0231	48.9774
	gMej	ssDNA	+	2	83.7582	80.2463	83.9308	88.7454	87.4689	3.7369	2.89817	3.61655	1.31538	1.16358	14.9756	20.801	18.7855	13.8541	16.5523	63.0287	52.3449	58.2044	66.7462	61.3265

## Sheet: Figure 5
Figure
5a	Target site	Donor	AZD7648	PolQi	Mutated reads (%)
	HEK3	Ctrl	-	-	0.108244	0.133337	0.0985949
	HEK3	no	-	-	86.3029	89.9934	91.6676
	HEK3	no	+	-	71.7587	71.6145	78.0986
	HEK3	no	+	1	33.4046	34.7625	34.7144
	HEK3	no	+	2	23.2584	20.0436	28.6162
	HEK3	ssDNA	-	-	74.6554	79.8748	62.9713
	HEK3	ssDNA	+	-	59.0464	60.2437	65.253
	HEK3	ssDNA	+	1	50.3096	57.4971	56.1928
	HEK3	ssDNA	+	2	59.7368	58.1857	52.9749
	HEK4	Ctrl	-	-	0.115415	0.111427	0.108134
	HEK4	no	-	-	65.1132	62.9065	73.7032
	HEK4	no	+	-	7.44452	9.82296	12.1813
	HEK4	no	+	1	1.57026	1.5852	1.49004
	HEK4	no	+	2	0.616652	1.23891	1.57613
	HEK4	ssDNA	-	-	48.0611	46.2111	50.9742
	HEK4	ssDNA	+	-	12.6057	16.9505	17.1882
	HEK4	ssDNA	+	1	12.4727	11.8315	15.4397
	HEK4	ssDNA	+	2	16.2026	13.4742	13.9247
	Target site	OT	Donor	AZD7648	PolQi	Mutated reads (%)
	HEK3	OT1	Ctrl	-	-	0.0291561	0.0179951	0.0171576
	HEK3	OT1	no	-	-	41.302	42.0888	43.5247
	HEK3	OT1	no	+	-	43.6551	39.9342	42.0669
	HEK3	OT1	no	+	1	21.8142	22.8998	22.4917
	HEK3	OT1	no	+	2	8.76972	6.82907	9.27537
	HEK3	OT1	ssDNA	-	-	21.0016	24.8388	16.6594
	HEK3	OT1	ssDNA	+	-	17.0857	16.835	19.2698
	HEK3	OT1	ssDNA	+	1	7.9556	7.8601	6.13899
	HEK3	OT1	ssDNA	+	2	4.32458	3.07307	3.14538
	HEK3	OT2	Ctrl	-	-	0.0338849	0.0460435	0.0441842
	HEK3	OT2	no	-	-	41.0504	45.6789	46.3415
	HEK3	OT2	no	+	-	33.8046	30.98	32.5713
	HEK3	OT2	no	+	1	14.4256	14.9271	15.7096
	HEK3	OT2	no	+	2	2.68446	3.30078	5.39049
	HEK3	OT2	ssDNA	-	-	23.9441	28.8965	17.8651
	HEK3	OT2	ssDNA	+	-	13.2724	12.1542
	HEK3	OT2	ssDNA	+	1	5.23608	5.65577	4.37764
	HEK3	OT2	ssDNA	+	2	1.64113	1.15506
	HEK3	OT3	Ctrl	-	-	0.0261214	0.0231664	0.0212789
	HEK3	OT3	no	-	-	15.1339	17.9062	18.589
	HEK3	OT3	no	+	-	16.6391	15.445	16.7328
	HEK3	OT3	no	+	1	5.39948	6.3919	5.59703
	HEK3	OT3	no	+	2	1.84803	1.28321	2.5529
	HEK3	OT3	ssDNA	-	-	8.51553	9.63691	5.61955
	HEK3	OT3	ssDNA	+	-	7.20722	7.21136	8.41944
	HEK3	OT3	ssDNA	+	1	1.96853	2.3722	1.70418
	HEK3	OT3	ssDNA	+	2	0.908446	0.636472	0.835062
	HEK3	OT4	Ctrl	-	-	0.0233595	0.0216717	0.0299181
	HEK3	OT4	no	-	-	0.414487	0.446951	0.578781
	HEK3	OT4	no	+	-	0.301457	0.35588	0.290563
	HEK3	OT4	no	+	1	0.093744	0.141156	0.121414
	HEK3	OT4	no	+	2	0.0651871	0.0804732	0.0887147
	HEK3	OT4	ssDNA	-	-	0.299775	0.250457	0.279776
	HEK3	OT4	ssDNA	+	-	0.129277	0.108658	0.0933714
	HEK3	OT4	ssDNA	+	1	0.0551915	0.0580216	0.0513654
	HEK3	OT4	ssDNA	+	2	0.0267869	0.0260768	0.0526609
	HEK4	OT1	Ctrl	-	-	0.0349192	0.0405494	0.0310948
	HEK4	OT1	no	-	-	44.358	42.2627	46.5995
	HEK4	OT1	no	+	-	11.0517	11.35	15.5763
	HEK4	OT1	no	+	1	0.662571	1.08161	1.37983
	HEK4	OT1	no	+	2	0.57588	0.741177	0.483717
	HEK4	OT1	ssDNA	-	-	24.0736	23.092	24.7227
	HEK4	OT1	ssDNA	+	-	4.03245	5.34652	6.70554
	HEK4	OT1	ssDNA	+	1	0.178175	0.475798	0.604861
	HEK4	OT1	ssDNA	+	2	0.393484	0.455519	0.473643
	HEK4	OT2	Ctrl	-	-	0.10412	0.119391	0.12395
	HEK4	OT2	no	-	-	44.4851	41.8314	47.2755
	HEK4	OT2	no	+	-	5.53351	6.60287	9.66758
	HEK4	OT2	no	+	1	0.592108	0.372135	0.477038
	HEK4	OT2	no	+	2	0.346035	0.705124	0.746138
	HEK4	OT2	ssDNA	-	-	28.4515	26.4374	28.0588
	HEK4	OT2	ssDNA	+	-	2.5863	3.12538	4.24025
	HEK4	OT2	ssDNA	+	1	0.204699	0.294488	0.252854
	HEK4	OT2	ssDNA	+	2	0.286398	0.701564	0.526534
	HEK4	OT3	Ctrl	-	-	0.0517633	0.0366027	0.0415005
	HEK4	OT3	no	-	-	40.3609	38.7111	42.2154
	HEK4	OT3	no	+	-	32.678	33.2501	43.0389
	HEK4	OT3	no	+	1	4.9187	3.81868	5.13037
	HEK4	OT3	no	+	2	0.598633	0.833538	0.8906
	HEK4	OT3	ssDNA	-	-	24.5613	21.9671	24.016
	HEK4	OT3	ssDNA	+	-	15.1216	18.1933	21.3076
	HEK4	OT3	ssDNA	+	1	0.626439	1.52447	1.87082
	HEK4	OT3	ssDNA	+	2	0.793251	0.56528	0.445706
5b	Target site	Donor	AZD7648	PolQi	Deletion Index (%)
	HBEGF	no	-	-	23.2768
	HBEGF	no	+	-	24.1428
	HBEGF	no	-	1	15.3214
	HBEGF	no	-	2	19.0749
	HBEGF	no	+	1	23.235
	HBEGF	no	+	2	25.4817
	HBEGF	ssDNA	-	-	16.4149
	HBEGF	ssDNA	+	-	24.5514
	HBEGF	ssDNA	-	1	13.0733
	HBEGF	ssDNA	-	2	17.4739
	HBEGF	ssDNA	+	1	12.3377
	HBEGF	ssDNA	+	2	17.858
	HBEGF	plasmid	-	-	20.4225
	HBEGF	plasmid	+	-	23.8151
	HBEGF	plasmid	-	1	13.2652
	HBEGF	plasmid	-	2	15.9357
	HBEGF	plasmid	+	1	18.1449
	HBEGF	plasmid	+	2	21.5605
5c	Target site	Donor	AZD7648	PolQi	Translocation (%)				Adjusted P Value
	HBEGF - PCSK9	Crtl	-	-	0	0	0
	HBEGF - PCSK9	no	-	-	2.09	1.64	1.6
	HBEGF - PCSK9	no	+	-	1.54	1.71	1.85		0.9424
	HBEGF - PCSK9	no	-	1	1.66	1.75	1.69		0.9424
	HBEGF - PCSK9	no	-	2	1.99	1.92	1.72		0.8571
	HBEGF - PCSK9	no	+	1	0.45	0.49	0.48		<0,0001
	HBEGF - PCSK9	no	+	2	0.11	0.18	0.21		<0,0001

## Sheet: Figure 6
Figure
6a	Target site	Donor	AZD7648	PolQi	Normalized RLU
	CTNNB1	ssDNA	-	-	693783	950560	906864	932310
	CTNNB1	ssDNA	+	-	2318582	2884754	2355506	2511409
	CTNNB1	ssDNA	+	1	4914069	5178547	5495455	4599492
	CTNNB1	ssDNA	+	2	3828062	3954194	3724724	3518050
	HDAC2	ssDNA	-	-	3309630	3647858	3264348	3203356
	HDAC2	ssDNA	+	-	9458811	9750330	9256794	10050800
	HDAC2	ssDNA	+	1	12300119	13371688	13225954	12488715
	HDAC2	ssDNA	+	2	11371217	12551736	12126799	12022451
	MAPK8	ssDNA	-	-	156337	161377	155632	159159
	MAPK8	ssDNA	+	-	287456	289284	287124	300250
	MAPK8	ssDNA	+	1	269690	273539	264219	257837
	MAPK8	ssDNA	+	2	289102	285711	277233	302456
	NRAS	ssDNA	-	-	9758	10702	10898	9522
	NRAS	ssDNA	+	-	30467	34214	33807	31703
	NRAS	ssDNA	+	1	27353	30361	28727	28157
	NRAS	ssDNA	+	2	42722	51543	46309	45113
	NR3C1	ssDNA	-	-	127977	147873	159225	142466
	NR3C1	ssDNA	+	-	295216	326162	312394	308100
	NR3C1	ssDNA	+	1	481790	486567	500199	477480
	NR3C1	ssDNA	+	2	478017	507393	516888	512437
6b	Target site	Donor	AZD7648	PolQi	Normalized RLU
	CTNNB1	ssDNA	-	-	319538	364592	337394
	CTNNB1	ssDNA	+	-	1449625	1463008	1482127
	CTNNB1	ssDNA	+	1	1717732	1747372	1726931
	CTNNB1	ssDNA	+	2	1992604	1987210	1965631
	HDAC2	ssDNA	-	-	2434318	2389801	2418031
	HDAC2	ssDNA	+	-	16159746	13065567	13155908
	HDAC2	ssDNA	+	1	11063433	10993661	11129400
	HDAC2	ssDNA	+	2	18867692	15963077	15273846
	MAPK8	ssDNA	-	-	68736	72521	74193
	MAPK8	ssDNA	+	-	502345	436821	441231
	MAPK8	ssDNA	+	1	605551	603610	576949
	MAPK8	ssDNA	+	2	609562	543886	542919
	NRAS	ssDNA	-	-	56238	50103	49488
	NRAS	ssDNA	+	-	76651	70390	70960
	NRAS	ssDNA	+	1	151040	147310	150542
	NRAS	ssDNA	+	2	93576	87891	85247
	NR3C1	ssDNA	-	-	41624	38872	39640
	NR3C1	ssDNA	+	-	94204	92489	93225
	NR3C1	ssDNA	+	1	150797	155730	148448
	NR3C1	ssDNA	+	2	122656	121294	115638
6c	Target site	Donor	AZD7648	PolQi	Normalized RLU
	CTNNB1	Plasmid	-	-	42693	36270	36391
	CTNNB1	Plasmid	+	-	611248	570010	575916
	CTNNB1	Plasmid	+	1	1305812	1170899	1081391
	CTNNB1	Plasmid	+	2	379667	310476	315394
	HDAC2	Plasmid	-	-	1295118	1236957	1145561
	HDAC2	Plasmid	+	-	9869889	10235894	10272495
	HDAC2	Plasmid	+	1	10367421	10631509	10883408
	HDAC2	Plasmid	+	2	10339650	10997488	10483394
	MAPK8	Plasmid	-	-	64401	62294	53450
	MAPK8	Plasmid	+	-	758127	739888	744779
	MAPK8	Plasmid	+	1	936242	763161	681986
	MAPK8	Plasmid	+	2	1115274	1122106	1131113
	NRAS	Plasmid	-	-	41958	36543	39341
	NRAS	Plasmid	+	-	129673	124614	128868
	NRAS	Plasmid	+	1	329625	332743	310669
	NRAS	Plasmid	+	2	649454	658605	594264
	NR3C1	Plasmid	-	-	21340	21886	23069
	NR3C1	Plasmid	+	-	121565	120177	128316
	NR3C1	Plasmid	+	1	389155	394141	392354
	NR3C1	Plasmid	+	2	137092	148216	152283
6d	Target site	Donor	AZD7648	PolQi	KI positive clones (%)
	HDAC2	Plasmid	-	-	3.5
	HDAC2	Plasmid	+	2	18.2
	MAPK8	Plasmid	-	-	1
	MAPK8	Plasmid	+	2	14.2
	NRAS	Plasmid	-	-	3
	NRAS	Plasmid	+	2	45
	NR3C1	Plasmid	-	-	2.4
	NR3C1	Plasmid	+	2	25.7
6f	Target site	Donor	AZD7648	PolQi	Homozygous KI clones (%)
	HDAC2	Plasmid	-	-	28.6
	HDAC2	Plasmid	+	2	85.7
	MAPK8	Plasmid	-	-	0
	MAPK8	Plasmid	+	2	92.3
	NRAS	Plasmid	-	-	25
	NRAS	Plasmid	+	2	94
	NR3C1	Plasmid	-	-	25
	NR3C1	Plasmid	+	2	97
6f	Target site	T cell donor	Donor	AZD7648	PolQi	GFP (%)
	TRAC	1	HDRT	-	-	4.92
	TRAC	1	HDRT	+	-	22.4
	TRAC	1	HDRT	+	1	29.7
	TRAC	1	HDRT	+	2	42.4
	TRAC	2	HDRT	-	-	4.71
	TRAC	2	HDRT	+	-	16.2
	TRAC	2	HDRT	+	1	21.3
	TRAC	2	HDRT	+	2	24.2
	TRAC	3	HDRT	-	-	4.14
	TRAC	3	HDRT	+	-	10.8
	TRAC	3	HDRT	+	1	16.7
	TRAC	3	HDRT	+	2	14.6

## Sheet: Figure S3
Figure S3
S3a	Sample	CRISPResso mutated reads (%)	CRISPResso Knock-in efficiency (%)	RIMA v2 mutated reads (%)	RIMA v2 Knock-in efficiency (%)
	492_gDel_no_DMSO_1	61.32	1.31	61.43	0.01
	492_gDel_no_DMSO_2	66.04	1.15	66.24	0
	492_gDel_no_DMSO_3	63.37	1.27	63.54	0
	492_gDel_no_AZD7648_1	45.63	0.74	45.88	0
	492_gDel_no_AZD7648_2	41.27	0.91	41.66	0
	492_gDel_no_AZD7648_3	41.36	0.82	41.86	0
	492_gDel_ssDNA_DMSO_1	69.49	21.06	69.57	19
	492_gDel_ssDNA_DMSO_2	69.87	19.79	69.95	17.6
	492_gDel_ssDNA_DMSO_3	67.53	19.64	67.69	17.46
	492_gDel_ssDNA_AZD7648_1	59.38	46.62	59.52	45.2
	492_gDel_ssDNA_AZD7648_2	56.7	44.08	56.75	42.49
	492_gDel_ssDNA_AZD7648_3	53.19	40.43	53.34	38.94
	492_gIns_no_DMSO_1	72.43	0.43	72.52	0
	492_gIns_no_DMSO_2	72.74	0.55	72.82	0
	492_gIns_no_DMSO_3	69.45	0.44	69.49	0
	492_gIns_no_AZD7648_1	57.21	0.67	57.41	0
	492_gIns_no_AZD7648_2	59.63	0.64	59.8	0.01
	492_gIns_no_AZD7648_3	55.43	0.79	55.63	0
	492_gIns_ssDNA_DMSO_1	67.64	10.65	67.81	9.71
	492_gIns_ssDNA_DMSO_2	68.03	11.68	68.2	10.89
	492_gIns_ssDNA_DMSO_3	68.71	11.9	68.86	11.18
	492_gIns_ssDNA_AZD7648_1	28.57	13.05	28.72	12.63
	492_gIns_ssDNA_AZD7648_2	55.92	31.89	56.49	30.92
	492_gIns_ssDNA_AZD7648_3	56.12	32.82	56.48	31.76
	492_gMej_no_DMSO_1	76.74	0.66	76.87	0
	492_gMej_no_DMSO_2	74.46	0.72	74.54	0
	492_gMej_no_DMSO_3	71.73	0.64	71.78	0
	492_gMej_no_AZD7648_1	61.57	0.39	61.68	0
	492_gMej_no_AZD7648_2	61.61	0.31	61.71	0
	492_gMej_no_AZD7648_3	67.5	0.59	67.56	0
	492_gMej_ssDNA_DMSO_1	72.19	11.64	72.24	10.3
	492_gMej_ssDNA_DMSO_2	70.87	11.41	71.04	10.04
	492_gMej_ssDNA_DMSO_3	69.62	11.06	69.65	9.82
	492_gMej_ssDNA_AZD7648_1	57.82	26.98	57.99	25.09
	492_gMej_ssDNA_AZD7648_2	57.29	26.99	57.47	25.27
	492_gMej_ssDNA_AZD7648_3	58.82	27.24	58.91	25.55
	820_gDel_no_DMSO_1	57.37	0.82	57.59	0.07
	820_gIns_no_DMSO_1	71.07	0.35	71.18	0.03
	820_gMej_no_DMSO_1	71.43	0.46	71.59	0.08
	820_gDel_no_DMSO_2	60.94	0.91	61.17	0.06
	820_gIns_no_DMSO_2	75.74	0.38	75.94	0.03
	820_gMej_no_DMSO_2	79.83	0.44	79.89	0.07
	820_gDel_no_DMSO_3	64.19	0.7	64.56	0.13
	820_gIns_no_DMSO_3	77.6	0.43	77.85	0.01
	820_gMej_no_DMSO_3	75.96	0.52	76.01	0.08
	820_gDel_no_DNAPK_4	54.19	1.07	54.49	0.1
	820_gIns_no_DNAPK_4	65.89	0.66	66.05	0.02
	820_gMej_no_DNAPK_4	70.03	0.43	70.13	0.04
	820_gDel_no_DNAPK_5	54.26	0.84	54.69	0.1
	820_gIns_no_DNAPK_5	68.77	0.51	68.98	0.01
	820_gMej_no_DNAPK_5	72.3	0.37	72.5	0.03
	820_gDel_no_DNAPK_6	49.01	1.13	49.53	0.12
	820_gIns_no_DNAPK_6	71.86	0.51	72.17	0.03
	820_gMej_no_DNAPK_6	72	0.49	72.17	0.06
	820_gDel_ss_DMSO_7	67.58	22.32	67.7	20.76
	820_gIns_ss_DMSO_7	78.1	15.54	78.1	14.94
	820_gMej_ss_DMSO_7	77.96	14.06	78.04	12.68
	820_gDel_ss_DMSO_8	66.37	21.04	66.47	19.45
	820_gIns_ss_DMSO_8	75.67	14.78	75.7	14.22
	820_gMej_ss_DMSO_8	79.8	12.72	79.93	11.66
	820_gDel_ss_DMSO_9	65.85	19.25	65.94	17.98
	820_gIns_ss_DMSO_9	76.39	14.32	76.4	13.63
	820_gMej_ss_DMSO_9	78.78	14.24	78.85	13.08
	820_gDel_ss_DNAPK_10	68.18	42.32	68.33	40.47
	820_gIns_ss_DNAPK_10	73.16	31.78	73.17	30.86
	820_gMej_ss_DNAPK_10	73.46	30.92	73.4	29.03
	820_gDel_ss_DNAPK_11	63.98	37.41	64.09	35.71
	820_gIns_ss_DNAPK_11	73.57	33.09	73.66	32.16
	820_gMej_ss_DNAPK_11	78.18	32.42	78.27	30.7
	820_gDel_ss_DNAPK_12	66.29	43.07	66.46	41.41
	820_gIns_ss_DNAPK_12	74.32	34.11	74.36	33.12
	820_gMej_ss_DNAPK_12	76.88	31.41	76.97	29.74
	958_gDel_noD_DMSO_PolQi1_1	82.22	1.57	82.51	0.14
	958_gDel_noD_DMSO_PolQi1_2	74.52	0.91	74.75	0.07
	958_gDel_noD_DMSO_PolQi1_3	78.77	0.95	79.04	0.08
	958_gDel_noD_DMSO_PolQi2_1	82.55	1.58	82.76	0.21
	958_gDel_noD_DMSO_PolQi2_2	76.86	1	77.14	0.08
	958_gDel_noD_DMSO_PolQi2_3	78.68	0.99	79.04	0.06
	958_gDel_noD_AZD7648_PolQi1_1	63.19	0.82	63.57	0.14
	958_gDel_noD_AZD7648_PolQi1_2	64.45	0.8	65.04	0.13
	958_gDel_noD_AZD7648_PolQi1_3	64.77	0.91	65.4	0.11
	958_gDel_noD_AZD7648_PolQi2_2	62.78	0.63	63.33	0.08
	958_gDel_noD_AZD7648_PolQi2_3	58.11	0.73	58.44	0.11
	958_gDel_ssODN_DMSO_PolQi1_1	88.88	27.11	88.91	24.61
	958_gDel_ssODN_DMSO_PolQi1_2	84.91	25.13	84.99	23.37
	958_gDel_ssODN_DMSO_PolQi1_3	84.74	27.08	84.79	25.29
	958_gDel_ssODN_DMSO_PolQi2_1	83.79	22.37	83.87	20.19
	958_gDel_ssODN_DMSO_PolQi2_2	83.16	25.4	83.27	23.57
	958_gDel_ssODN_DMSO_PolQi2_3	83.58	25.77	83.64	23.88
	958_gDel_ssODN_AZD7648_PolQi1_1	79.65	63.49	79.76	62.04
	958_gDel_ssODN_AZD7648_PolQi1_2	74.5	61.37	74.59	60.27
	958_gDel_ssODN_AZD7648_PolQi1_3	77.51	64.59	77.55	63.24
	958_gDel_ssODN_AZD7648_PolQi2_2	74.47	63.01	74.54	61.87
	958_gDel_ssODN_AZD7648_PolQi2_3	70.7	59.24	70.72	58.04
	958_gIns_noD_DMSO_PolQi1_1	80.01	0.53	80.12	0.05
	958_gIns_noD_DMSO_PolQi1_2	74.89	0.31	75	0.02
	958_gIns_noD_DMSO_PolQi1_3	78.26	0.53	78.43	0.07
	958_gIns_noD_DMSO_PolQi2_1	82.16	0.5	82.3	0.09
	958_gIns_noD_DMSO_PolQi2_2	76.12	0.38	76.23	0.03
	958_gIns_noD_DMSO_PolQi2_3	78.23	0.41	78.36	0.05
	958_gIns_noD_AZD7648_PolQi1_1	68.63	0.52	68.84	0.1
	958_gIns_noD_AZD7648_PolQi1_2	63.46	0.3	63.46	0.12
	958_gIns_noD_AZD7648_PolQi1_3	70.71	0.59	70.96	0.09
	958_gIns_noD_AZD7648_PolQi2_2	70.14	0.56	70.35	0.05
	958_gIns_noD_AZD7648_PolQi2_3	62.93	0.46	63.21	0.06
	958_gIns_ssODN_DMSO_PolQi1_1	88.97	18.6	89.01	17.89
	958_gIns_ssODN_DMSO_PolQi1_2	85.42	20.12	85.49	19.4
	958_gIns_ssODN_DMSO_PolQi1_3	87.63	21.45	87.69	20.6
	958_gIns_ssODN_DMSO_PolQi2_1	88.24	18.8	88.27	18
	958_gIns_ssODN_DMSO_PolQi2_2	81.21	15.89	81.25	15.27
	958_gIns_ssODN_DMSO_PolQi2_3	88.68	21.52	88.69	20.83
	958_gIns_ssODN_AZD7648_PolQi1_1	83.08	63.1	83.14	62.32
	958_gIns_ssODN_AZD7648_PolQi1_2	83.42	65.67	83.39	64.71
	958_gIns_ssODN_AZD7648_PolQi1_3	82.68	64.57	82.61	63.72
	958_gIns_ssODN_AZD7648_PolQi2_2	84.34	67.76	84.34	66.89
	958_gIns_ssODN_AZD7648_PolQi2_3	80.43	63.74	80.49	62.93
	958_gMej_noD_DMSO_PolQi1_1	82.99	0.81	83.1	0.25
	958_gMej_noD_DMSO_PolQi1_2	68.91	0.33	68.98	0.04
	958_gMej_noD_DMSO_PolQi1_3	79.24	0.58	79.33	0.1
	958_gMej_noD_DMSO_PolQi2_1	81.9	0.64	82.02	0.15
	958_gMej_noD_DMSO_PolQi2_2	81.02	0.51	81.15	0.1
	958_gMej_noD_DMSO_PolQi2_3	79.7	0.47	79.81	0.07
	958_gMej_noD_AZD7648_PolQi1_1	77.05	0.43	77.31	0.09
	958_gMej_noD_AZD7648_PolQi1_2	67.45	9.27	67.63	8.4
	958_gMej_noD_AZD7648_PolQi1_3	77.04	0.53	77.27	0.17
	958_gMej_noD_AZD7648_PolQi2_2	65.46	0.47	65.59	0.1
	958_gMej_noD_AZD7648_PolQi2_3	73.44	0.42	73.67	0.11
	958_gMej_ssODN_DMSO_PolQi1_1	84.8	20.17	84.81	18.37
	958_gMej_ssODN_DMSO_PolQi1_3	87.97	20.38	88.05	18.99
	958_gMej_ssODN_DMSO_PolQi2_1	88.22	19.57	88.29	18.1
	958_gMej_ssODN_DMSO_PolQi2_2	90.39	21.57	90.46	20.23
	958_gMej_ssODN_DMSO_PolQi2_3	90.06	21.75	90.11	20.21
	958_gMej_ssODN_AZD7648_PolQi1_1	82.14	30.43	82.25	28.94
	958_gMej_ssODN_AZD7648_PolQi1_2	82.76	50.44	82.88	48.44
	958_gMej_ssODN_AZD7648_PolQi1_3	84.03	50.59	84.14	48.66
	958_gMej_ssODN_AZD7648_PolQi2_2	85.21	52.58	85.33	50.71
	958_gMej_ssODN_AZD7648_PolQi2_3	81.53	51.43	81.62	49.71
S3b	Target site	Donor	Compound	Mutated reads (%)			NHEJ (+/-1 bp) (%)			MH-del (%)			KI (%)
	gDel	ssDNA	DMSO	69.5659	69.9466	67.6924	21.0887	21.4779	20.3175	9.64872	10.3351	9.87001	19.005	17.597	17.4596
	gDel	ssDNA	TLR1	50.6804	48.9771	49.0036	1.81956	1.99724	1.70554	4.63419	4.83614	4.7093	40.453	38.7452	39.0165
	gDel	ssDNA	M9831	58.5075	57.1992	58.8077	2.93244	3.28692	3.00968	6.3014	6.49445	6.60236	44.6386	42.8694	43.7899
	gDel	ssDNA	AZD7648	59.5223	56.7481	53.3384	2.64615	2.62927	2.6941	6.48722	6.82515	6.56666	45.1998	42.493	38.9406
	gDel	ssDNA	Nu7026	68.5183	67.806	69.8773	19.7557	18.9979	19.5002	9.20078	8.88576	9.68638	19.2497	19.8362	19.5973
	gDel	ssDNA	M3814	13.989	15.7387	16.2403	0.695482	1.00594	0.819562	1.79497	1.73719	1.95185	10.3713	11.7539	12.3096
	gDel	ssDNA	SCR7	69.7691	68.5723		21.3653	21.2943		10.7158	11.0134		17.1251	15.8062
	gIns	ssDNA	DMSO	67.8104	68.2045	68.8607	38.327	38.8653	38.1506	11.3195	10.0313	10.8699	9.71136	10.8902	11.1759
	gIns	ssDNA	TLR1	44.9043	45.2554	45.2616	2.2397	2.37817	2.57237	13.2991	11.83	11.673	25.1067	27.0048	26.4558
	gIns	ssDNA	M9831	54.9698	55.8934	56.2122	3.55531	3.77862	3.88791	15.3293	14.7144	14.1278	30.1797	31.7757	32.5575
	gIns	ssDNA	AZD7648		56.4925	56.4795		3.62831	3.21629		15.9449	15.8883		30.9156	31.7605
	gIns	ssDNA	Nu7026	59.4403	61.6391	61.518	31.6227	31.6121	31.6574	9.97911	10.271	9.75283	9.33109	10.6374	11.6144
	gIns	ssDNA	M3814	12.2859	12.4566	12.5403	1.00048	0.845057	0.804079	4.10777	4.00355	3.79626	6.27063	6.42785	6.68478
	gIns	ssDNA	SCR7	70.0066	65.7574	65.9675	41.1478	38.2204	38.5572	10.9847	10.891	9.96678	9.55719	8.55144	9.25018
	gMej	ssDNA	DMSO	72.2419	71.0386	69.6504	15.6919	15.389	15.3019	21.1348	20.6977	20.0795	10.2998	10.0385	9.82168
	gMej	ssDNA	TLR1	47.7142	46.4476	49.027	0.998645	1.09192	1.16907	16.1038	16.4125	16.7444	23.7969	22.661	25.1868
	gMej	ssDNA	M9831	59.1615	58.3121	61.2007	1.38908	1.39876	1.21838	21.7492	21.6169	23.7161	27.3788	26.2211	27.1245
	gMej	ssDNA	AZD7648	57.9907	57.4748	58.9137	1.39932	1.32562	1.23763	22.3238	22.0461	22.8292	25.0865	25.2664	25.5489
	gMej	ssDNA	Nu7026	67.0654	63.805	63.624	13.599	13.2101	13.0612	17.2183	16.0288	16.6819	13.3253	12.6839	11.6201
	gMej	ssDNA	M3814	13.0577	14.137	13.552	0.45194	0.472997	0.459187	4.43447	4.85704	5.5042	6.09057	6.73491	5.8788
	gMej	ssDNA	SCR7	70.9677	66.5476	66.9978	15.6459	14.5	15.1025	20.7532	20.0334	20.115	9.69421	8.60938	8.90418
S3c	Target site	Donor	Compound	Mutated reads (%)			NHEJ (+/-1 bp) (%)			MH-del (%)			KI (%)
	gDel	ssDNA	DMSO	56.5122	59.0071	58.1906	23.147	24.8126	24.2877	6.64093	6.45	6.90668	16.5544	16.8007	15.9166
	gDel	ssDNA	TLR1	27.0707	26.5002	24.7879	2.80471	2.82148	2.91344	16.3263	15.9191	14.5841	0.285537	0.24525	0.267009
	gDel	ssDNA	M9831	41.3637	36.1709	40.5675	4.60994	4.20184	4.9156	25.8265	21.8059	25.3202	0.117147	0.109077	0.144202
	gDel	ssDNA	AZD7648	34.3664	35.2526	37.0927	4.65402	4.76633	4.42218	20.3131	21.3332	22.7949	0.170226	0.214613	0.24656
	gDel	ssDNA	Nu7026	55.5723	52.3689	52.0643	24.2344	23.0943	22.5861	11.3169	10.4579	10.3332	4.98163	4.67061	4.56898
	gDel	ssDNA	M3814	6.19233	6.06286	6.22307	0.671645	0.713375	0.767449	3.98716	3.80853	3.93149	0.186352	0.20193	0.245045
	gDel	ssDNA	SCR7	55.6551	55.6156		23.7779	23.0861		6.2071	6.5221		15.6907	15.8466
	gIns	ssDNA	DMSO	58.3385	57.3093	52.818	36.7378	35.6406	32.6784	8.63476	8.69344	8.55395	6.99783	6.9017	5.77715
	gIns	ssDNA	TLR1	39.2487	36.8726	32.9712	2.57066	3.27906	2.64537	28.0216	25.4818	22.7348	0.17043	0.093367	0.063898
	gIns	ssDNA	M9831	46.7012	44.1574	46.6683	4.90554	4.01981	3.75045	31.8799	29.8272	32.1665	0.094946	0.078151	0.150812
	gIns	ssDNA	AZD7648	46.0668	46.1528	42.7597	3.84693	4.04626	3.60837	32.6236	31.7358	29.6085	0.046155	0.122944	0.037784
	gIns	ssDNA	Nu7026	59.8246	60.5028	55.8126	34.8119	33.9819	31.2872	14.4935	15.5999	14.1835	1.65012	1.57267	1.32231
	gIns	ssDNA	M3814	10.7429	9.08278	9.62136	0.713043	0.738064	1.13937	7.95776	6.48296	6.47946	0.074534	0.074062	0.115088
	gIns	ssDNA	SCR7	59.1303	57.3349	55.1661	37.6307	36.168	35.3936	8.37578	8.27206	8.41309	7.28393	7.00036	6.24843
	gMej	ssDNA	DMSO	60.6017	62.5278	59.0664	18.4761	18.5135	16.6014	16.0268	17.3006	17.6088	10.4136	10.5407	9.36276
	gMej	ssDNA	TLR1	40.6863	40.5707	39.8331	1.29944	1.09593	1.37518	33.1735	33.0202	32.0287	0.164007	0.192143	0.117536
	gMej	ssDNA	M9831	49.5439	50.051	51.5975	1.61054	1.48442	1.27699	40.1228	40.4419	42.5406	0.098547	0.071766	0.061542
	gMej	ssDNA	AZD7648	49.7941	51.8925	45.9339	1.56879	1.46814	1.49946	39.8553	41.8736	37.2794	0.169019	0.177783	0.153098
	gMej	ssDNA	Nu7026	61.1729	59.7141	57.1586	16.2278	16.3942	15.4356	24.2976	22.0629	20.9057	2.66861	2.43612	2.38575
	gMej	ssDNA	M3814	10.6012	10.0426	11.0329	0.426725	0.438433	0.450701	8.5847	7.96625	8.75471	0.133874	0.115813	0.117306
	gMej	ssDNA	SCR7	62.4512	60.0168	60.8332	19.413	18.5341	18.4932	17.2045	15.8752	16.62	10.4224	10.9797	9.95831
S3d	Target site	Donor	AZD7648	KI_fwd (%)			KI_rev (%)
	gDel	blunt	-	9.88929	9.50354	9.43277	10.6442	10.6567	11.0311
	gDel	blunt	+	0.151221	0.168634	0.075343	0.07989	0.121573	0.100457
	gDel	5'-1nt	-	20.9673	21.4639	18.7785	0.902874	0.784998	0.682999
	gDel	5'-1nt	+	0.493526	0.211409	0.165588	0.047761	0.007418	0.007702
				0	0	0	0	0	0
	gIns	blunt	-	3.71702	4.32314	3.63083	3.0769	3.24151	2.99374
	gIns	blunt	+	0.045014	0.030377	0.028568	0.049106	0.045565	0.023212
	gIns	5'-1nt	-	7.24251	6.87828	7.93611	0.280675	0.198391	0.369495
	gIns	5'-1nt	+	0.046205	0.049451	0.040376	0	0.007064	0.002785
Incycyte S3 confluency measurment after 48 h (not included in a figure)
				Confluency (%)
	Target site	Donor	Replicate	DMSO	TLR1	M9831	AZD7648	Nu7026	M3814	SCR7
	gMej	no	1	89.1535	63.1956	92.9948	91.465	88.4549	26.9674	89.3189
	gMej	no	2	89.8532	70.1007	88.4086	92.9153	88.0797	26.132	87.6026
	gMej	no	3	84.2206	67.3628	88.059	84.7927	89.0788	23.2907	89.9828
	gIns	no	1	99.9588	94.2913	99.9275	98.4643	99.9152	28.0498	99.8879
	gIns	no	2	99.9405	99.8441	99.9118	99.8941	99.8926	27.7028	99.6994
	gIns	no	3	99.9411	99.6248	99.9085	99.9434	99.6682	27.8376	99.385
	gDel	no	1	87.9677	86.8823	90.6091	95.6736	99.912	26.8129	92.0732
	gDel	no	2	93.0287	90.4084	86.8321	99.5065	99.919	26.9983	98.9666
	gDel	no	3	88.4648	90.5229	90.4364	96.9006	96.0014	26.5304	95.9591
	gMej	ssDNA	1	99.8533	91.7378	94.6464	99.4199	99.8693	26.6348	99.8932
	gMej	ssDNA	2	92.9495	85.0314	90.6799	88.359	99.4538	24.0063	99.5512
	gMej	ssDNA	3	97.1657	91.9728	90.1325	95.9228	98.1679	24.2851	99.7711
	gIns	ssDNA	1	91.5879	91.5867	95.068	89.3652	95.5888	26.7772	96.7099
	gIns	ssDNA	2	88.6735	83.1359	99.7529	87.2751	98.6342	25.482	93.4714
	gIns	ssDNA	3	92.4884	91.4579	91.1585	90.5985	99.9359	26.426	99.915
	gDel	ssDNA	1	99.931	99.9351	87.4431	99.9145	89.4535	27.3066	93.3759
	gDel	ssDNA	2	98.0852	96.9486	95.6283	98.0141	86.0501	28.3255	94.8347
	gDel	ssDNA	3	95.1911	98.8031	89.3053	95.4352	90.0503	25.8786	94.7048
	gMej	dsDNA	1	95.0842	80.4241	99.6458	82.1979	99.5119	27.5616	96.282
	gMej	dsDNA	2	97.3378	96.9463	89.8953	99.2537	90.6146	26.3907	87.0554
	gMej	dsDNA	3	97.7786	97.821	89.5155	99.8224	84.7165	26.2425	87.6882
	gIns	dsDNA	1	88.6677	82.3999	84.7895	81.8171	84.0504	26.8494	78.4832
	gIns	dsDNA	2	94.1349	92.6364	82.0393	89.9762	89.2047	26.9415	87.9658
	gIns	dsDNA	3	98.2499	90.7402	93.7322	90.3848	91.0247	25.7117	89.37
	gDel	dsDNA	1	98.7573	92.491	84.1334	95.7223	99.6969	29.1943	98.6946
	gDel	dsDNA	2	95.5397	91.3205	93.6351	84.5246	97.7503	28.0248	92.0947
	gDel	dsDNA	3	98.4015	95.6768	99.8043	98.7538	99.424	26.1569	96.1918

## Sheet: Figure S4
Figure S4
S4a	Target site	Donor	Compound	[µM]	Mutated reads (%)			NHEJ (+/-1 bp) (%)			MH-del (%)			KI (%)
	gINS	no	DMSO		65.019	63.6438	62.9012	35.1442	33.8391	32.741	10.799	11.0701	10.8908	10.3393	10.1151	10.5188
	gIns	no	TLR1	0.3125	67.7839	66.9742	64.3111	22.3046	21.4262	21.1738	15.8886	16.1377	14.2256	19.3768	18.8973	19.9631
	gIns	no	TLR1	0.625	62.6934	63.9863	63.0255	12.4068	12.129	12.42	17.2913	16.9328	17.5976	24.6512	25.9764	24.3971
	gIns	no	TLR1	1.25	57.9476	60.7877	55.6544	6.45512	8.31966	5.90802	16.4139	17.8733	16.5356	28.0419	26.8789	26.1079
	gIns	no	TLR1	2.5	53.0259	53.7386	49.4586	2.90558	2.96129	2.73442	14.9629	15.1067	15.5049	29.0867	29.3706	25.2345
	gIns	no	TLR1	5	44.9759	44.6585	43.9385	1.82013	1.74763	1.57795	11.1965	12.1409	12.4904	27.4893	25.9801	25.262
	gIns	no	TLR1	10	32.4398	32.4518	37.4554	1.10585	1.3781	1.35606	8.75	8.70578	10.0701	19.3223	19.0201	22.506
	gIns	no	M9831	0.3125	65.714	69.6741	65.1195	24.9305	25.9036	24.1571	15.1796	16.9335	15.1496	15.5612	15.6506	16.1127
	gIns	no	M9831	0.625	66.6946	65.4476	68.2186	16.9638	16.4293	16.6433	17.1631	17.9566	18.2666	22.9084	21.2924	23.1986
	gIns	no	M9831	1.25	59.667	59.4495	61.9801	9.05194	8.50164	9.5318	17.0378	18.9499	18.3352	25.5048	24.1696	26.1385
	gIns	no	M9831	2.5	57.6859	59.3039	60.1341	4.38587	4.29468	3.88878	18.0395	19.0158	19.2677	28.1354	28.2778	29.4077
	gIns	no	M9831	5	53.2663	53.4353	58.2933	2.3071	2.4795	2.55648	16.008	17.4985	17.8343	28.7096	27.0004	31.3206
	gIns	no	M9831	10	53.9352	50.2046	55.9691	1.88942	2.02915	1.97116	17.3803	16.2168	18.182	28.3413	25.3525	29.4766
	gIns	no	AZD7648	0.3125	69.8987	69.9745	68.734	28.5887	28.4983	28.8417	15.3608	15.8062	14.3334	15.0148	15.1776	14.7047
	gIns	no	AZD7648	0.625	64.9085	65.535	67.5457	17.2929	18.0138	19.5559	17.2784	17.3252	17.483	21.1802	20.5455	20.514
	gIns	no	AZD7648	1.25	61.816		63.1284	9.7715		9.76139	18.7749		18.9118	24.9194		25.8806
	gIns	no	AZD7648	2.5	61.4456	60.491	58.6116	3.94956	3.95938	3.90437	19.2448	19.9887	18.5696	30.6738	29.1916	28.8442
	gIns	no	AZD7648	5	57.5663	57.8417	57.0276	2.51958	2.34267	2.5293	18.1519	19.1699	18.1785	30.0887	30.1357	30.2518
	gIns	no	AZD7648	10	53.1108	51.9067	56.0731	2.21473	2.03473	2.37532	16.5998	16.5621	17.4055	28.4829	27.262	30.063
	gIns	no	AZ31	0.3125	67.9471	70.6999	68.4309	54.9502	56.9128	55.6803	5.06336	5.30199	4.86501	2.92864	3.30215	3.06513
	gIns	no	AZ31	0.625	66.5745	70.0761	69.9513	56.4614	59.7549	59.0818	3.91636	4.03212	4.15745	2.14381	1.97802	2.20395
	gIns	no	AZ31	1.25	63.7138	68.8106	68.2635	54.4465	59.685	59.3985	3.558	3.32257	3.11851	1.88647	1.78434	1.87254
	gIns	no	AZ31	2.5	64.9996	67.0277	68.8561	56.7511	58.4935	60.3374	2.89519	2.96642	3.06037	1.74981	1.71819	1.74289
	gIns	no	AZ31	5	64.7223	67.1741	68.8662	56.6191	59.5678	60.8846	2.87749	2.58776	2.66814	1.64479	1.52584	1.50205
	gIns	no	AZ31	10	63.6186	60.8574	67.2914	56.3691	54.0742	60.1602	2.61342	2.37003	2.31471	1.3459	1.16644	1.41161
	gIns	no	AZ20	0.3125	65.0914	66.4168	62.7439	39.8135	41.3259	38.703	9.02694	8.80735	8.94988	7.62169	7.86025	7.19941
	gIns	no	AZ20	0.625	55.9061	54.1119	56.3931	38.3379	37.5296	38.4712	6.03615	6.4855	6.88944	4.66551	3.99637	4.53415
	gIns	no	AZ20	1.25	19.7036	7.52496	23.1843	15.0477	5.77928	18.0769	1.73563	0.661244	1.81088	0.589564	0.370297	0.975579
	gIns	no	AZ20	2.5	9.80819	10.8594	9.63707	7.14872	8.03391	7.22701	0.605716	1.05015	0.769572	0.507918	0.758182	0.53205
	gIns	no	AZ20	5	5.86517	5.59611	7.52664	3.78843	3.42748	5.8052	0.478624	0.507775	0.566361	0.754441	0.70877	0.499292
	gIns	no	AZ20	10	3.81658	3.95959	4.42283	1.99524	2.12998	2.79915	0.622369	0.500637	0.465116	0.677284	0.609867	0.659619
	gIns	no	FEN1-IN-1	0.3125	73.7678	72.7401	69.5826	40.2322	40.227	37.4898	12.6684	12.1905	12.143	11.1294	10.406	10.4876
	gIns	no	FEN1-IN-1	0.625	70.7114	73.2735	71.664	39.0134	40.7701	39.1349	11.9322	12.434	12.3133	10.7259	10.6284	11.1661
	gIns	no	FEN1-IN-1	1.25	70.1003	71.6264	71.8136	38.6304	39.666	38.9041	12.1571	12.6214	12.11	10.3057	10.3028	11.4896
	gIns	no	FEN1-IN-1	2.5	71.9287	68.4615	70.4737	39.4053	38.2227	38.1673	12.6484	12.129	12.5281	10.2571	9.113	10.5967
	gIns	no	FEN1-IN-1	5	71.9661	73.4232	71.8003	39.5421	40.4758	39.2947	12.3743	12.6846	12.3803	10.2434	10.3607	10.5513
	gIns	no	FEN1-IN-1	10	68.6279	69.8429	72.3469	38.5722	39.4979	40.0385	12.5801	12.624	13.2041	8.18818	8.36324	9.49489
	gIns	no	AZD2281	0.3125	69.8339	73.7628	73.0774	35.0503	36.8175	36.6189	13.9205	14.3304	13.7397	10.9222	12.6209	12.7088
	gIns	no	AZD2281	0.625	68.4989	71.5018	72.7708	34.1214	35.6722	36.9445	14.1043	14.2922	14.0063	10.3724	11.6048	12.0313
	gIns	no	AZD2281	1.25	69.252	70.3305	74.1179	34.5434	35.885	38.3302	14.6208	14.0928	14.2355	10.1129	10.9314	11.3461
	gIns	no	AZD2281	2.5	71.999	74.0761	77.9062	38.5894	38.8704	41.3221	15.0051	14.3413	15.0049	9.36334	10.8947	11.4252
	gIns	no	AZD2281	5	71.9286	74.1225	76.5838	41.5903	44.006	44.8703	14.8742	14.3968	15.0559	6.48401	6.58023	7.4679
	gIns	no	AZD2281	10	59.5795	61.9142	63.7356	41.6165	42.7473	44.7443	8.47338	8.95529	9.09137	3.3065	3.21927	2.94118
	gIns	no	AZD2811	0.3125	94.4924	95.1408	95.0669	54.7728	53.2829	52.7335	17.029	17.129	17.9809	10.1339	11.4817	11.2707
	gIns	no	AZD2811	0.625	94.1589	94.8872	94.807	53.3872	53.155	52.8616	17.6677	17.8507	17.5335	10.6938	11.2691	11.5913
	gIns	no	AZD2811	1.25	94.8382	94.4724	94.2591	53.0528	53.6274	51.5707	17.784	17.6608	18.4822	11.1818	10.6018	11.2122
	gIns	no	AZD2811	2.5	94.7742	94.8501	94.5444	53.098	52.7782	52.4198	17.4223	17.7137	17.4074	11.4698	11.2093	11.3256
	gIns	no	AZD2811	5	95.3485	95.3793	95.2723	51.6548	52.494	52.3374	17.5221	17.8659	17.4087	12.7584	11.5768	12.4503
	gIns	no	AZD2811	10	94.1661	94.2448	94.1284	50.7333	51.3383	51.3484	16.5533	16.3235	16.0598	15.3026	14.2685	14.8413
S4b	Target site	Donor	Compound	[µM]	Mutated reads (%)			NHEJ (+/-1 bp) (%)			MH-del (%)			KI (%)
	gMej	no	DMSO		67.2119	65.1504	60.0667	12.2784	11.9514	11.1482	34.2143	32.0738	31.0205	0	0	0.004352
					0	0	0	0	0	0	0	0	0	0	0	0
	gMej	no	TLR1	0.3125	52.4159	74.8979	70.0457	6.10899	8.33798	7.83453	32.138	46.6295	43.8044	0	0	0.00375
	gMej	no	TLR1	0.625	67.4521	64.908	60.7192	5.62376	5.26624	4.57916	45.9534	44.5507	43.2002	0.009444	0	0
	gMej	no	TLR1	1.25	58.3327	67.3068	57.8285	4.83678	1.87776	2.46096	39.5346	53.6358	44.9322	0	0	0
	gMej	no	TLR1	2.5	51.2703	57.3064	51.149	1.41395	1.63518	1.32933	41.5825	46.0892	41.67	0.003228	0	0
	gMej	no	TLR1	5	41.4247	48.4079	44.0206	0.84051	1.04366	0.897352	34.2567	39.4768	36.0866	0	0	0
	gMej	no	TLR1	10	28.2021	33.0085	32.0211	0.54005	0.742312	0.683688	22.8685	26.8035	26.2232	0	0	0.002671
	gMej	no	M9831	0.3125	63.1813	77.5088	61.1809	8.37389	11.7133	9.19486	37.6668	42.2106	34.1829	0	0	0
	gMej	no	M9831	0.625	68.3245	66.947	57.475	6.20431	7.10018	6.44626	46.0259	42.1196	35.5251	0	0	0
	gMej	no	M9831	1.25	64.9897	74.7191	43.7392	3.99066	3.81491	3.29384	47.7464	56.9655	31.0668	0.002359	0	0.002553
	gMej	no	M9831	2.5	64.9652	55.2342	66.2516	2.21122	1.90917	1.97091	51.6436	43.4953	53.3177	0.002462	0	0.003037
	gMej	no	M9831	5	65.5477	53.4291	52.789	1.31635	1.34343	1.22255	54.2345	43.6317	43.765	0.002643	0	0.002285
	gMej	no	M9831	10	63.316	46.2191	58.0613	1.18398	0.989862	1.2153	53.0801	38.3793	48.168	0	0	0
	gMej	no	AZD7648	0.3125	58.4169	70.395	71.2626	8.48891	11.0864	11.0853	33.5578	37.8127	40.0479	0	0	0.007149
	gMej	no	AZD7648	0.625	68.7637	65.264	61.2116	7.90419	8.04849	7.0865	42.8327	39.1709	38.1542	0	0	0
	gMej	no	AZD7648	1.25	56.8462	63.9424		4.15266	4.20091		40.2713	46.7141		0	0.012221
	gMej	no	AZD7648	2.5	62.5352	65.9025	56.1107	2.14907	2.08349	1.92937	50.0997	53.0954	44.9965	0.003165	0.003734	0.003001
	gMej	no	AZD7648	5	51.8594	58.7892	56.4585	1.11678	1.42061	1.1801	43.3929	48.3397	47.0002	0	0.004318	0.002914
	gMej	no	AZD7648	10	49.3541	44.4271	46.2227	1.05004	0.865665	0.854318	40.8031	36.6813	38.4158	0	0	0.004068
	gMej	no	AZ31	0.3125	44.0262	71.1364	62.9581	14.4386	23.6897	21.4289	17.9998	28.9647	25.2135	0.003075	0	0.002398
	gMej	no	AZ31	0.625	63.9064	64.4537	59.8739	26.0131	26.5366	24.6963	21.4541	20.8537	19.6722	0	0	0.006876
	gMej	no	AZ31	1.25	56.6198	71.9297	57.4069	26.7813	33.3589	27.0074	15.1084	18.9263	15.7348	0	0.003192	0
	gMej	no	AZ31	2.5	60.8458	63.7617	49.9618	29.0836	30.1818	24.1945	15.4247	16.7588	13.0289	0	0	0
	gMej	no	AZ31	5	51.7129	62.8715	55.9606	24.4204	30.8762	27.6974	13.1247	15.4298	13.2108	0.005669	0	0
	gMej	no	AZ31	10	42.2268	52.7593	48.0775	22.2469	27.7691	24.8392	9.27472	11.5515	10.4535	0.006183	0.003254	0.004058
	gMej	no	AZ20	0.3125	51.4091	71.5794	66.3208	11.5995	17.1928	15.1331	23.289	28.5586	29.5585	0	0	0
	gMej	no	AZ20	0.625	59.7027	54.7823	54.4033	18.3885	17.1529	15.6647	20.9651	18.5558	19.9524	0	0	0
	gMej	no	AZ20	1.25	9.65883	20.9977	30.4441	4.2608	8.11695	11.6877	2.2138	6.11327	8.95746	0	0	0
	gMej	no	AZ20	2.5	7.35312	6.61902	9.32473	2.99255	2.85871	4.05164	1.95432	1.74821	2.572	0	0	0
	gMej	no	AZ20	5	5.32747	4.55824	5.23823	2.11388	1.18396	1.83895	1.78397	1.79074	1.79716	0	0	0.027863
	gMej	no	AZ20	10	3.65718	4.54076	4.52997	1.08937	1.16959	1.38801	1.53401	2.08118	1.94322	0	0	0
	gMej	no	FEN1-IN-1	0.3125	58.873	75.1629	70.9758	11.4666	14.7852	13.9276	29.5582	33.8705	33.7938	0.002765	0	0
	gMej	no	FEN1-IN-1	0.625	81.2912	70.994	63.8538	16.4026	14.3882	12.5491	37.7672	32.8072	30.5683	0.00503	0	0.002394
	gMej	no	FEN1-IN-1	1.25	66.9693	82.3735	67.4882	12.1598	14.5028	13.1852	34.7664	41.9248	33.097	0	0.002906	0
	gMej	no	FEN1-IN-1	2.5	70.8921	73.9518	62.9558	13.5696	14.8319	11.8649	34.7097	33.9193	31.6476	0	0	0
	gMej	no	FEN1-IN-1	5	70.7522	65.612		12.8372	12.1088		36.0394	31.7563		0	0.002441
	gMej	no	FEN1-IN-1	10	63.0909	57.682	83.4167	10.4808	9.81671	15.3495	35.8037	31.0605	41.9566	0	0	0.001683
	gMej	no	AZD2281	0.3125	56.6329	80.726	76.7398	8.64198	12.0561	11.731	30.4025	43.0357	40.4979	0	0	0
	gMej	no	AZD2281	0.625	78.3223	75.6338	69.8632	12.5408	11.686	10.744	39.0602	40.2775	37.9042	0	0	0.005407
	gMej	no	AZD2281	1.25	66.7516	87.1002	69.2719	10.3273	12.4591	11.0593	34.9518	46.912	37.3476	0.002427	0.005956	0.002287
	gMej	no	AZD2281	2.5	81.7969	84.5079	72.7171	13.7809	13.2997	12.4366	39.1687	44.8523	38.9901	0	0.003383	0
	gMej	no	AZD2281	5	71.4601	78.5359	74.6899	14.0346	14.1224	14.2609	34.9434	40.0506	37.9232	0	0	0
	gMej	no	AZD2281	10	49.434	54.7141	53.8532	12.7452	13.7829	14.3943	23.1482	25.9226	26.0509	0	0	0.005389
					0	0	0	0	0	0	0	0	0	0	0	0
	gMej	no	AZD2811	0.3125	94.1321	95.2966	96.3216	15.7611	20.561	17.9038	52.8082	38.5469	47.7054	0	0	0.00253
	gMej	no	AZD2811	0.625	96.7175	95.9257	95.5999	18.9139	19.318	17.2106	47.0923	41.2644	50.2638	0	0	0.004669
	gMej	no	AZD2811	1.25	96.1903	97.3057	96.2677	16.9676	17.1231	17.996	50.8471	48.7754	48.6515	0	0	0
	gMej	no	AZD2811	2.5	95.4456	96.5479	95.9972	18.7319	18.8413	17.5527	44.1495	43.1998	49.3068	0	0	0.00178
	gMej	no	AZD2811	5	97.0725	93.7513		16.6938	16.9489		50.0417	46.5302		0	0
	gMej	no	AZD2811	10	70.5903	84.7839	91.124	15.7711	13.7436	15.5479	33.3459	48.0199	51.9293	0.007515	0.002231	0.001863
S4c	Target site	Donor	Compound	[µM]	Mutated reads (%)			NHEJ (+/-1 bp) (%)			MH-del (%)			KI (%)
	gMej	ssDNA	DMSO		79.1419	72.6286	73.0085	14.8858	13.7025	13.7553	27.1804	24.0161	25.0434	9.91614	11.1343	9.6392
	gMej	ssDNA	TLR1	0.3125	73.9804	72.1484	69.3845	8.19756	7.77763	7.31082	27.1237	26.8373	26.0377	17.8656	17.741	17.6223
	gMej	ssDNA	TLR1	0.625	70.7839	71.8649	66.4139	4.52358	4.57695	4.39935	28.7741	28.3058	27.4697	21.8836	24.3291	19.5566
	gMej	ssDNA	TLR1	1.25	67.3148	64.9836	67.0066	2.46453	1.45489	2.24331	29.3277	26.1579	28.3892	23.6155	27.6902	24.483
	gMej	ssDNA	TLR1	2.5	63.909	66.3157	60.7375	1.30248	1.2082	1.34301	26.7935	26.6728	25.2148	25.9801	28.4851	24.4632
	gMej	ssDNA	TLR1	5	55.2322	52.725	55.3458	1.01951	0.772969	1.08736	22.9871	20.6843	21.7822	23.0338	23.3587	24.3859
	gMej	ssDNA	TLR1	10	43.2154	41.2962	46.6652	0.795772	0.648759	0.823515	20.4816	16.2234	18.1028	14.9317	18.0942	20.9064
	gMej	ssDNA	M9831	0.3125	73.621	78.2323	73.6186	9.76864	10.7424	9.62332	27.5454	27.5442	26.7959	13.879	16.9601	15.7444
	gMej	ssDNA	M9831	0.625	75.4499	74.8095	72.3216	6.37688	6.18625	6.34358	30.6761	28.8483	29.262	19.937	21.7906	19.257
	gMej	ssDNA	M9831	1.25	74.5032	72.7568	70.7824	3.87248	3.21996	3.72112	32.228	30.0501	31.7994	23.6802	24.6386	21.4017
	gMej	ssDNA	M9831	2.5	74.5258	69.5396	70.3421	1.91798	1.52352	1.76824	31.5667	30.0485	32.4733	29.4099	27.4134	24.5077
	gMej	ssDNA	M9831	5	67.3799	70.6906	71.0319	1.15733	1.09459	1.42009	33.0475	30.5608	32.7414	21.7467	28.3371	25.8675
	gMej	ssDNA	M9831	10	71.55	67.3066	67.9729	1.1824	1.09611	1.20166	33.0447	28.7349	30.8156	25.9621	27.3482	25.8773
	gMej	ssDNA	AZD7648	0.3125	76.7754	72.6749	67.1727	11.1978	10.6127	10.3271	27.0396	27.536	23.8591	15.1704	12.2698	13.1133
	gMej	ssDNA	AZD7648	0.625	72.8266	73.9057	67.208	6.26366	6.93698	6.68221	28.9921	27.5687	26.4957	19.6652	20.8263	16.5444
	gMej	ssDNA	AZD7648	1.25	70.5272	71.9209	66.2164	3.6801	3.10664	2.73823	30.0941	31.6112	29.7698	22.6939	23.8981	21.6305
	gMej	ssDNA	AZD7648	2.5	70.2009	73.1679	67.0337	1.73196	1.64401	1.56871	31.3863	31.0117	29.6605	25.8102	28.9156	24.9334
	gMej	ssDNA	AZD7648	5	71.16	71.0323	66.4496	1.30799	1.35185	1.23732	31.1405	29.9013	30.1471	28.1834	30.0117	24.7231
	gMej	ssDNA	AZD7648	10	65.2786	60.0727	65.9611	1.13861	1.13563	1.15666	29.3431	26.1603	29.4139	24.5476	23.3886	25.3342
	gMej	ssDNA	AZ31	0.3125	69.1989	67.954	71.7137	23.0417	22.4373	24.5105	17.7086	17.2085	18.1503	9.91231	10.251	10.1882
	gMej	ssDNA	AZ31	0.625	67.9357	68.3946	64.0206	27.7615	27.7378	25.9834	13.3666	13.978	13.8942	9.09575	8.78433	7.2664
	gMej	ssDNA	AZ31	1.25	64.7689	63.599	66.6547	28.6644	29.7061	28.8016	11.4689	10.6765	12.1638	7.08811	6.84262	7.51435
	gMej	ssDNA	AZ31	2.5	68.7041	65.1063	62.7721	31.5327	30.0204	28.1366	11.3415	11.0524	10.7645	7.23033	6.85934	6.26784
	gMej	ssDNA	AZ31	5	63.4097	64.76	62.534	29.9586	30.1197	29.0922	10.1729	10.7533	9.79702	6.46389	6.72937	6.12158
	gMej	ssDNA	AZ31	10	61.7814	55.0652	62.3569	29.5578	26.9415	29.7817	9.30973	8.5495	9.08369	5.60669	5.11158	6.08171
	gMej	ssDNA	AZ20	0.3125	71.6238	69.0576	68.3037	17.608	16.6199	16.6264	21.9938	20.4657	20.496	7.0335	7.69171	6.99407
	gMej	ssDNA	AZ20	0.625	63.4989	59.8217	60.9646	19.0033	17.49	17.3905	17.8547	17.0912	17.4816	4.79219	4.71968	5.4554
	gMej	ssDNA	AZ20	1.25	22.7502	21.1443	23.8602	9.77753	8.61168	9.79813	4.6782	4.22597	5.16987	0.970429	1.08917	1.02413
	gMej	ssDNA	AZ20	2.5	10.8442	9.62394	10.878	4.95213	4.23898	4.68197	2.18451	1.93592	2.42738	0.687554	0.645305	0.592446
	gMej	ssDNA	AZ20	5	7.16785	5.65929	6.58468	2.78868	1.99655	2.43796	1.5905	1.22091	1.92643	0.60439	0.804367	0.783631
	gMej	ssDNA	AZ20	10	4.52361	5.33607	6.46761	1.22054	1.46229	1.86748	1.47227	1.59056	1.96244	0.762835	0.885069	0.98122
	gMej	ssDNA	FEN1-IN-1	0.3125	80.5551	80.0592	81.0809	15.4845	14.7644	14.7217	27.2544	26.6006	27.9148	10.5513	11.1831	9.54643
	gMej	ssDNA	FEN1-IN-1	0.625	80.6496	78.6616	80.7394	15.3479	14.8314	15.3926	27.86	26.2484	27.1341	10.4339	11.0976	10.1808
	gMej	ssDNA	FEN1-IN-1	1.25	74.8878	79.9273	79.224	14.0547	14.5869	15.0217	26.246	27.5628	27.1576	9.59863	10.8362	9.78945
	gMej	ssDNA	FEN1-IN-1	2.5	79.2654	76.384	80.8245	15.0097	14.4316	15.2139	27.6925	25.3209	27.6127	10.0987	11.448	10.8078
	gMej	ssDNA	FEN1-IN-1	5	78.2058	75.2296	79.5727	13.666	13.2661	14.0328	28.452	27.0377	29.1959	9.29483	10.9634	9.36898
	gMej	ssDNA	FEN1-IN-1	10	80.5592	71.4374	79.8834	13.1153	11.555	13.6068	30.9997	28.339	29.4386	11.041	9.78116	11.1505
	gMej	ssDNA	AZD2281	0.3125	77.4756	75.5276	78.9401	11.4106	11.0291	11.4093	27.3066	28.1088	29.762	10.2882	10.4277	10.779
	gMej	ssDNA	AZD2281	0.625	78.9955	73.0222	75.0544	11.8165	10.9978	10.6358	28.8172	27.7304	28.4861	10.6739	9.54242	11.0566
	gMej	ssDNA	AZD2281	1.25	79.9017	78.3302	72.0497	12.3127	11.5264	10.7032	29.6987	29.4052	27.9723	10.4121	10.6478	9.74997
	gMej	ssDNA	AZD2281	2.5	84.2943	80.6795	79.5608	13.186	12.3699	11.9441	31.2105	30.1274	30.9709	12.079	11.1758	10.9441
	gMej	ssDNA	AZD2281	5	78.8623	79.6768	79.3189	14.1885	13.4994	13.5034	29.5872	30.0508	30.3636	9.18329	8.93374	8.8676
	gMej	ssDNA	AZD2281	10	60.331	58.2368	60.8927	15.2002	13.7422	14.1833	20.1342	20.1967	21.2032	5.87341	5.50746	5.72899
	gMej	ssDNA	AZD2811	0.3125	96.8824	96.7323	97.814	18.1091	17.9776	18.6159	32.2623	31.9138	33.0614	12.7201	12.6559	11.0796
	gMej	ssDNA	AZD2811	0.625	96.7432	96.5581	97.0145	18.8001	18.5384	19.0301	31.6381	31.7805	31.4792	12.6301	13.155	12.2559
	gMej	ssDNA	AZD2811	1.25	96.4749	95.4344	96.1924	18.5162	18.0511	18.3433	32.4518	31.4175	32.7843	11.8521	12.4782	11.8672
	gMej	ssDNA	AZD2811	2.5	97.1813	96.5267	97.0295	18.8534	18.2321	18.2707	31.3433	31.7737	32.0783	12.047	12.1046	11.9276
	gMej	ssDNA	AZD2811	5	97.3114	96.4164	96.8159	17.9931	17.8584	17.713	31.165	31.795	31.7948	13.2	13.1774	11.6157
	gMej	ssDNA	AZD2811	10	94.7589	95.9756	96.1155	15.13	16.7893	17.1275	32.8905	30.151	29.2773	18.2122	18.0236	17.6356
S4d	Target site	Donor	Compound	[µM]	Mutated reads (%)			NHEJ (+/-1 bp) (%)			MH-del (%)			KI (%)
	gMej	dsDNA	DMSO		43.5485	59.9136	58.7117	12.3846	17.2475	16.6077	13.4853	19.9271	20.0617	6.61707	7.34793	6.06908
					0	0	0	0	0	0	0	0	0	0	0	0
	gMej	dsDNA	TLR1	0.3125	47.5964	59.7134	60.3447	7.61013	10.0108	8.49002	28.4309	33.8109	35.8075	0.407213	0.568628	0.397172
	gMej	dsDNA	TLR1	0.625	48.9633	52.9158	58.9597	4.50421	5.57348	4.9153	34.7924	34.9774	40.9847	0.089332	0.145185	0.206792
	gMej	dsDNA	TLR1	1.25	49.2645	47.8834	51.3152	2.32407	1.83245	2.02058	38.3309	38.0521	39.9649	0.065059	0.076969	0.070843
	gMej	dsDNA	TLR1	2.5	45.3237	45.4366	52.3628	1.18616	1.24327	1.3217	36.5797	36.5647	42.7173	0.081938	0.083076	0.04255
	gMej	dsDNA	TLR1	5	37.7332	33.3885	45.8977	0.689528	0.857903	0.875766	30.9795	26.8534	37.2106	0.067721	0.056849	0.05965
	gMej	dsDNA	TLR1	10	27.3603	27.8961	34.2821	0.61821	0.563791	0.7489	22.1503	22.8163	27.5519	0.042558	0.080542	0.049794
	gMej	dsDNA	M9831	0.3125	49.5822	60.3321	68.3248	9.91961	11.3283	12.0529	26.8166	31.8693	37.8064	0.704867	0.583824	0.723348
	gMej	dsDNA	M9831	0.625	46.8094	57.9327	64.319	4.85382	6.898	6.72014	32.7293	36.3653	42.6855	0.170693	0.25179	0.188535
	gMej	dsDNA	M9831	1.25	43.3948	56.1886	63.0877	2.74104	4.17363	3.83353	32.8265	40.5681	46.4671	0.059373	0.120122	0.136497
	gMej	dsDNA	M9831	2.5	50.3636	55.796	63.3428	1.72779	1.99721	1.84134	40.8935	44.5357	50.9151	0.065417	0.054906	0.050067
	gMej	dsDNA	M9831	5	47.7735	61.685	60.9963	0.934795	1.2639	1.45217	39.6136	50.3911	49.8874	0.034537	0.083899	0.065778
	gMej	dsDNA	M9831	10	41.3453	60.1228	55.5189	0.83528	1.21397	1.07601	33.949	49.2456	45.5072	0.048486	0.076757	0.065082
	gMej	dsDNA	AZD7648	0.3125	49.1599	62.1397	62.9794	10.62	13.0813	11.8836	26.2657	31.1519	33.6473	0.631923	0.915412	0.791096
	gMej	dsDNA	AZD7648	0.625	49.5778	58.8367	62.0835	6.61539	8.19752	7.87693	32.2164	35.8739	39.51	0.258162	0.263492	0.445959
	gMej	dsDNA	AZD7648	1.25	49.3382	49.6662	64.5215	2.66887	3.37685	4.36775	38.2663	36.6953	47.3927	0.053065	0.113257	0.060905
	gMej	dsDNA	AZD7648	2.5	49.5792	51.179	57.5204	1.25796	1.61845	1.60041	40.2365	41.2066	46.4373	0.0543	0.073954	0.043323
	gMej	dsDNA	AZD7648	5	46.6531	47.245	57.1583	0.954916	1.12525	1.23644	38.3321	38.2868	46.9128	0.023348	0.064521	0.074391
	gMej	dsDNA	AZD7648	10	39.4432	43.3677	61.9781	0.761351	0.91538	1.20185	32.3354	35.8691	51.2276	0.053331	0.064787	0.027565
	gMej	dsDNA	AZ31	0.3125	54.3055	60.8394	60.7165	20.6062	22.5346	21.6919	11.0799	13.9643	15.2812	11.1141	10.9614	9.58249
	gMej	dsDNA	AZ31	0.625	52.4608	54.3252	61.3625	21.643	21.5453	23.7208	8.9074	10.616	12.7762	11.3202	10.1984	12.108
	gMej	dsDNA	AZ31	1.25	49.8429	55.308	51.2521	21.8364	23.1593	21.1894	7.50454	9.45594	9.84217	10.8735	11.4802	8.87324
	gMej	dsDNA	AZ31	2.5	54.2957	53.3207	56.6959	23.9281	23.0762	24.0975	8.09767	8.73301	9.93473	12.2324	10.3453	11.1054
	gMej	dsDNA	AZ31	5	47.6361	49.8865	56.2055	21.7015	22.3505	25.026	6.16345	7.86687	9.31062	10.5791	9.33793	9.93373
	gMej	dsDNA	AZ31	10	46.7285	38.6458	58.0005	21.6816	17.6632	26.6529	6.36452	6.25059	8.66948	9.38176	6.50617	10.9072
	gMej	dsDNA	AZ20	0.3125	53.1895	55.7274	57.4392	18.1713	19.2541	18.5632	10.7951	11.5531	14.1215	11.5371	11.1694	10.4403
	gMej	dsDNA	AZ20	0.625	31.8897	42.4114	52.6631	13.0199	15.2038	18.227	3.89991	6.73524	9.6501	8.6726	10.4495	12.8786
	gMej	dsDNA	AZ20	1.25	10.2927	11.8061	19.2912	4.1638	4.52568	7.77149	1.42916	1.657	2.53811	2.54226	3.5522	5.28053
	gMej	dsDNA	AZ20	2.5	3.74426	5.3652	8.48888	1.28341	2.01636	3.56681	0.906629	0.888325	1.12117	0.718239	1.50874	2.32859
	gMej	dsDNA	AZ20	5	3.34656	3.42022	5.48657	0.828014	1.11092	2.05987	1.27652	1.03219	1.23207	0.534759	0.437369	1.05881
	gMej	dsDNA	AZ20	10	3.5747	2.99605	3.07068	1.19157	0.922892	0.961761	1.14574	0.949642	1.00232	0.534678	0.434695	0.498262
	gMej	dsDNA	FEN1-IN-1	0.3125	64.8134	63.2953	69.1412	20.3436	19.1958	19.6029	17.1638	17.8741	21.0805	11.5139	10.1344	11.6314
	gMej	dsDNA	FEN1-IN-1	0.625	53.6782	62.8329	68.7868	18.101	19.134	19.9739	12.7349	17.7471	20.9829	10.868	10.0016	10.6315
	gMej	dsDNA	FEN1-IN-1	1.25	56.4616	62.9701	66.592	17.7217	19.0943	18.753	14.757	18.1845	20.4809	10.5828	10.3746	10.5722
	gMej	dsDNA	FEN1-IN-1	2.5	59.7432	55.7285	63.1373	18.5099	16.0121	15.4902	15.1873	16.4204	22.451	12.4104	9.07864	9.11765
	gMej	dsDNA	FEN1-IN-1	5	51.9074	59.4969	73.2015	16.8592	16.6883	20.6742	13.2462	18.7613	22.7027	10.2522	8.85479	12.1411
	gMej	dsDNA	FEN1-IN-1	10	57.985	63.062	69.3659	17.7598	17.2846	18.9697	15.6417	20.1565	21.0711	11.5406	10.7724	12.8564
	gMej	dsDNA	AZD2281	0.3125	62.5222	67.5349	69.9675	18.6697	19.2929	18.02	17.6819	21.3782	25.9725	11.6332	9.35436	7.62787
	gMej	dsDNA	AZD2281	0.625	68.1713	69.4709	64.4231	18.9864	18.9153	15.7725	20.6365	21.6541	23.1968	12.1777	10.4263	7.94151
	gMej	dsDNA	AZD2281	1.25	64.6246	69.3426	66.8263	18.5629	19.0811	15.7597	19.8461	22.6386	25.2286	10.7496	10.1837	8.36599
	gMej	dsDNA	AZD2281	2.5	71.7613	69.9325	70.2385	21.9996	19.4805	17.6042	20.2903	21.9584	26.2533	13.5495	11.7852	9.71163
	gMej	dsDNA	AZD2281	5	64.6247	73.8685	69.7575	20.7334	22.0521	18.524	18.4679	21.9819	24.4783	12.2044	13.0897	10.6752
	gMej	dsDNA	AZD2281	10	47.1248	44.9625	49.846	17.4467	16.5759	15.9623	10.5263	11.0059	15.3043	9.38669	7.85404	8.34339
	gMej	dsDNA	AZD2811	0.3125	83.8435	83.592	94.2465	26.3924	28.1349	27.5583	23.0922	20.5807	29.4523	14.7936	14.7979	14.6615
	gMej	dsDNA	AZD2811	0.625	56.8855	83.7237	93.5444	21.3164	28.2318	27.1989	11.9471	21.4226	28.7677	11.2116	14.3583	15.6785
	gMej	dsDNA	AZD2811	1.25	64.7031	85.912	93.1719	23.3996	26.6752	26.6717	14.6759	24.6921	29.7643	13.1435	14.1631	14.3335
	gMej	dsDNA	AZD2811	2.5	65.5449	84.1861	92.7457	24.0693	27.8002	27.0336	13.2777	21.4002	28.3763	13.632	14.9514	15.5043
	gMej	dsDNA	AZD2811	5	59.6668	89.3223	92.6938	20.8541	26.9989	26.5673	13.8582	26.4914	29.3309	11.6638	13.7146	14.8995
	gMej	dsDNA	AZD2811	10	78.8194	91.1475	92.3499	24.4864	24.2592	25.9781	21.7353	31.5084	29.3145	14.419	12.67	14.8296
Incycyte S3 confluency measurment after 48 h (not included in a figure)
		DMSO	M9831	FEN1-IN-1	AZD2811	AZ20	AZ7648	TLR1	AZ31	AZD2281
											[µM]
gIns		99.9563	99.9666	99.9368	99.1632	9.95581	99.9334	95.6076	99.9392	81.363	0.3125
no Donor		99.901	99.9577	99.9626	95.5235	11.1305	99.9543	99.7599	99.7561	99.0089	0.625
		99.9658	99.9442	99.9495	98.0659	13.8385	99.9506	99.7816	99.9558	99.8181	1.25
		99.9637	99.9603	99.9189	98.5539	21.6207	99.9536	99.9552	99.9018	99.889	2.5
	control	99.9347	99.9513	99.9625	98.4854	92.8508	99.9424	99.9441	99.9193	99.8827	5
		99.9707	99.9651	99.9713	98.7143	99.6745	99.9745	99.9421	99.9321	99.9085	10
											[µM]
gIns		99.9697	99.6073	99.559	51.6378	14.1555	99.7708	94.3969	99.0455	79.8359	0.3125
dsDNA		99.9669	99.4869	99.911	63.2522	13.9795	99.8705	97.6397	97.2757	90.6663	0.625
		99.9261	99.9371	99.8557	63.813	14.2767	99.8521	99.2992	98.2799	97.3025	1.25
		85.6486	99.9372	99.8314	60.2522	21.4493	99.8228	99.5679	98.5487	99.7351	2.5
	control	99.3202	99.9382	99.8839	52.7771	68.0815	99.3434	98.8312	99.0084	99.1612	5
		85.6724	99.9056	99.733	56.3323	98.5093	99.8265	99.7884	99.0071	99.5894	10
											[µM]
gIns		99.9196	99.8812	99.7631	88.5127	11.1179	99.7645	95.9028	99.8033	81.7034	0.3125
ssDNA		99.9063	99.8367	99.8411	89.9938	12.452	99.7748	99.3753	99.8038	95.0037	0.625
		99.9188	99.8246	99.8708	85.6653	13.9422	99.6023	99.7492	99.7806	99.2636	1.25
		99.8823	99.8253	99.788	92.8134	19.6347	99.1804	99.5653	99.61	99.5441	2.5
	control	99.895	99.8545	99.8461	91.3865	82.2452	98.3071	99.7376	99.7455	99.687	5
		99.9428	99.9189	99.8617	84.3316	99.8172	99.8726	99.8129	99.859	99.8764	10
											[µM]
gMej		99.9489	99.9109	99.9019	98.9028	7.57985	99.8989	92.8836	99.9059	87.442	0.3125
no Donor		99.9042	99.9465	99.8483	99.2852	9.7987	99.8856	99.6666	99.9045	96.6275	0.625
		99.9514	99.8423	99.9073	91.513	11.8905	99.8854	99.8509	99.8761	99.7121	1.25
		99.9535	99.8896	99.927	98.2002	18.0807	99.7947	99.9242	99.7703	99.8704	2.5
	control	99.9215	99.9239	99.8822	97.6279	86.2627	99.9157	99.901	99.9124	99.8979	5
		99.9678	99.2324	99.9209	85.3611	99.804	99.9383	99.8829	99.9402	99.9432	10
											[µM]
gMej		99.9201	99.9037	97.8406	59.4139	8.77306	96.8264	86.9824	99.3542	63.1339	0.3125
dsDNA		99.9076	99.4087	89.194	39.8311	10.331	91.1491	93.09	93.0415	61.8039	0.625
		99.8655	93.9319	88.3111	40.9065	10.0495	98.9101	94.0711	80.8478	74.6036	1.25
		99.7065	99.5724	91.3776	33.0949	16.4758	97.7717	93.532	88.9591	94.1894	2.5
	control	99.8572	76.8859	69.0069	27.8614	40.3483	75.6889	88.7445	73.9512	87.7829	5
		99.5956	75.286	97.9963	53.0621	87.2554	67.6121	58.496	89.7806	75.3434	10
											[µM]
gMej		99.8246	99.6577	99.5938	94.8229	8.91419	99.7385	96.8382	99.78	64.2179	0.3125
ssDNA		99.7294	99.5906	99.5143	96.1569	9.6959	99.1821	98.9164	99.5872	94.8312	0.625
		99.569	99.615	99.6647	89.6115	14.2865	99.6726	99.3932	99.5793	98.7253	1.25
		99.7661	99.775	99.2196	88.6229	18.1863	99.5025	99.5886	99.4832	99.1742	2.5
	control	99.7553	99.6691	99.6026	88.3969	87.0799	99.5683	99.6356	99.4764	99.4024	5
		99.7933	99.8408	99.8109	91.7365	99.7011	99.8028	99.7076	99.8438	99.5602	10

## Sheet: Figure S7
Figure
S7a	Target site	Donor	KO	AZD7648	Mutated reads (%)			NHEJ (+/-1 bp) (%)			MH-del (%)			KI (%)
	gDel	no	wt	-	48.9628	55.8284	58.7785	19.2557	22.1485	23.0606	11.4436	13.0847	13.9983	0.198821	0.199456	0.240215
	gDel	no	wt	+	41.2402	43.4597	35.9775	10.9633	11.9357	9.94591	14.3587	14.4032	11.5068	0.268963	0.170751	0.132465
	gDel	no	PARP1	-	61.9355	66.8389	69.1969	21.4524	22.5832	23.4141	16.5016	17.8763	18.6945	0.14939	0.115583	0.112916
	gDel	no	PARP1	+	48.1619	43.9011	45.1274	10.5089	9.25469	10.1241	20.4671	18.2894	17.1007	0.192663	0.26459	0.208353
	gDel	no	POLQ	-	46.8102	57.1072	58.6212	16.9182	23.5489	24.8092	10.6858	11.1404	11.5213	0.656361	0.111191	0.13998
	gDel	no	POLQ	+	8.25456	8.06325	6.74544	3.27336	3.00782	2.52922	2.23495	2.00945	1.85034	0.256527	0.284037	0.257771
	gDel	no	LIG3	-	64.9596	64.1225	63.798	20.9234	21.4373	21.2394	18.0177	17.2058	17.6465	0.116489	0.12546	0.116261
	gDel	no	LIG3	+	29.3794	32.0422	34.8306	3.58954	4.34901	3.63498	15.1846	15.5381	20.0809	0.15966	0.280899	0.174419
	gDel	dsDNA	wt	-	53.9613	57.7922	58.3667	24.4355	26.0231	25.9571	4.96907	5.33219	5.55659	13.3798	14.5578	14.7184
	gDel	dsDNA	wt	+	38.4709	41.0449	35.8055	14.1279	15.5176	13.1619	12.9258	13.999	11.7898	0.422111	0.333532	0.337121
	gDel	dsDNA	PARP1	-	71.5922	68.9019	73.8936	28.8989	28.681	30.1298	9.10702	8.82434	8.0944	16.4733	15.0616	18.5235
	gDel	dsDNA	PARP1	+	51.1984	52.6566	48.6412	16.6363	16.7657	14.4939	19.5548	21.1428	17.6251	0.377245	0.349247	1.45727
	gDel	dsDNA	POLQ	-	55.5148	55.6647	58.5124	24.8162	25.4554	26.6267	4.31807	4.31888	4.50855	14.4802	14.3665	15.2188
	gDel	dsDNA	POLQ	+	6.96762	6.76929	5.99783	4.00871	3.81733	3.09928	1.5214	1.26166	1.1803	0.417196	0.425945	0.341242
	gDel	dsDNA	LIG3	-	60.6688	59.8815	62.445	24.0045	24.6829	24.6296	7.40527	7.40672	7.88411	14.5036	14.1545	15.9034
	gDel	dsDNA	LIG3	+	30.8528	29.696	30.5665	4.71274	4.88601	4.29382	15.6047	15.8	15.4556	0.219981	0.197166	0.24413
	gDel	ssDNA	wt	-	67.1456	63.8373	72.0326	19.7285	18.5015	19.4793	7.31309	7.29587	8.24017	23.8322	22.6762	26.283
	gDel	ssDNA	wt	+	67.3099	63.6167	60.7448	8.20085	8.05193	7.63336	5.55183	5.35928	5.09586	43.5631	41.0453	39.443
	gDel	ssDNA	PARP1	-	67.4684	74.1341	74.4845	17.4434	20.6194	20.2197	10.0396	11.0669	10.0037	21.2643	22.1986	23.6597
	gDel	ssDNA	PARP1	+	66.512	66.1432	58.3491	7.72716	7.74087	6.33166	6.8223	7.00961	6.07993	42.492	42.2908	36.621
	gDel	ssDNA	POLQ	-	66.3584	67.3768	71.0962	19.5378	19.897	21.7012	8.31393	8.10547	8.70305	21.3937	21.8639	21.3469
	gDel	ssDNA	POLQ	+	58.0547	55.3411	55.2675	1.96759	1.69809	1.65549	0.976593	1.05061	0.91531	53.6507	51.2579	51.5652
	gDel	ssDNA	LIG3	-	70.9288	69.904	72.5058	17.7276	17.6551	18.8449	10.494	8.93616	10.6239	22.8716	22.8119	22.0481
	gDel	ssDNA	LIG3	+	58.5722	60.1958	58.2159	2.66855	2.03028	2.29914	4.72956	3.62563	3.93361	46.2984	49.8742	46.6766
S7b	Target site	Donor	KO	AZD7648	Mutated reads (%)			NHEJ (+/-1 bp) (%)			MH-del (%)			KI (%)
	gIns	no	wt	-	58.8171	57.0826	59.8597	32.0235	32.3405	33.9666	15.4874	14.2425	14.819	0.087986	0.10895	0.080445
	gIns	no	wt	+	47.8044	47.1008	45.1651	12.18	12.0321	12.3163	22.8377	22.5569	20.7049	0.144977	0.136311	0.165397
	gIns	no	PARP1	-	66.9253	67.1055	68.7708	36.5008	36.1653	37.4829	18.5906	18.9613	18.8587	0.052201	0.040904	0.469025
	gIns	no	PARP1	+	59.7358	56.3276	58.0996	12.2125	11.8536	12.0779	32.5931	30.5883	31.7939	0.050815	0.05232	0.05279
	gIns	no	POLQ	-	49.198	51.6068	53.0553	34.4446	36.1922	37.3434	7.14308	7.91608	7.8622	0.063333	0.191656	0.053238
	gIns	no	POLQ	+	8.46099	9.00907	8.56081	2.95133	3.69967	3.06983	3.35477	3.28645	3.35306	0.077552	0.059031	0.09441
	gIns	no	LIG3	-	65.7859	63.7464	66.7976	32.0721	32.309	33.4076	20.4389	19.465	19.9597	0.069502	0.034602	0.045717
	gIns	no	LIG3	+	44.37	46.6753	45.2468	4.31521	4.27315	3.80603	29.2168	30.4701	30.0752	0.196794	0.09268	0.17777
	gIns	dsDNA	wt	-	53.8036	56.8787	59.0281	32.5258	33.7975	35.6697	9.02084	10.1419	9.68034	5.26958	5.43026	6.16973
	gIns	dsDNA	wt	+	49.3376	48.878	46.1516	13.0013	12.9567	12.6056	23.8888	23.7145	21.9426	0.247105	0.479251	0.247626
	gIns	dsDNA	PARP1	-	67.9887	70.4945	71.3586	39.9098	41.64	42.3675	12.3612	12.6356	13.0805	5.9946	6.60329	6.61598
	gIns	dsDNA	PARP1	+	60.0963	55.8189	53.2268	13.2461	12.5061	11.6045	32.5448	30.0299	28.7835	0.154699	0.179272	0.116017
	gIns	dsDNA	POLQ	-	53.8648	55.7656	58.8201	36.2673	38.3186	39.4458	5.2836	4.92794	5.85351	5.78952	5.61358	6.94025
	gIns	dsDNA	POLQ	+	6.80357	7.58153	7.28731	3.16133	3.62488	3.21078	2.37042	2.566	2.71769	0.159548	0.141183	0.134067
	gIns	dsDNA	LIG3	-	68.2988	63.6191	66.1509	38.1753	34.9822	37.8849	13.9177	13.4997	12.907	6.57913	6.02369	6.33271
	gIns	dsDNA	LIG3	+	48.4979	49.0092	48.3914	4.00115	3.94409	3.88499	32.0667	32.2831	32.4031	0.143865	0.167192	0.166186
	gIns	ssDNA	wt	-	66.4089	64.2282	63.7572	32.0896	31.5685	30.7849	7.92402	7.35849	7.44351	18.8896	18.4701	18.5143
	gIns	ssDNA	wt	+	64.9839	61.9525	66.2423	10.677	10.3197	10.9014	10.4333	9.30073	10.875	36.421	36.078	36.9773
	gIns	ssDNA	PARP1	-	64.8404	62.1393	66.7879	34.1501	31.4526	34.856	9.26661	8.54329	8.08333	14.1271	14.6104	16.4006
	gIns	ssDNA	PARP1	+	60.6172	58.4154	57.5818	9.32573	9.77354	8.80246	13.094	11.5802	10.9665	30.7019	30.4749	31.3939
	gIns	ssDNA	POLQ	-	62.8144	61.3344	64.3525	33.2754	33.1419	35.0996	5.77714	5.12591	6.24442	17.8428	17.2962	16.7702
	gIns	ssDNA	POLQ	+	51.7274	51.688	53.346	3.04518	3.45886	2.75189	1.55165	1.60277	1.22272	46.8517	46.0467	49.1119
	gIns	ssDNA	LIG3	-	70.3275	68.4862	69.3714	32.8685	31.3506	31.9992	10.3395	9.70753	10.2196	18.4277	18.6724	18.44
	gIns	ssDNA	LIG3	+	60.906	59.7445	58.8707	3.50471	3.46053	3.21074	11.5175	10.2337	10.2938	40.1844	40.9633	40.5217

## Sheet: Figure S8
Figure
S8a	Target site	Donor	AZD7648	Novobiocin [µM]	Mutated reads (%)			NHEJ (+/-1 bp) (%)			MH-del (%)			KI (%)
	gMej	ssDNA	-	0	30.09	31.67	29.34	6.21	6.5	4.89	13.436	14.9397	12.7797	8.42664	9.55094	8.61098
	gMej	ssDNA	+	0	37.0226	32.6385	33.3712	0.30493	0.281647	0.454804	14.8154	12.5874	12.4503	17.8817	16.0384	16.9414
	gMej	ssDNA	-	0.01	34.024	29.7128	29.8354	0.376134	0.293726	0.361011	12.1265	11.1536	11.3582	17.7492	15.0442	14.8151
	gMej	ssDNA	+	0.1	36.6705	28.5144	27.8638	0.357549	0.312851	0.259899	10.3093	10.7236	10.4615	22.2132	14.2853	13.803
	gMej	ssDNA	-	1	33.0208	28.7438	25.9332	0.263734	0.303951	0.305395	5.95021	10.8296	9.99109	24.4702	14.6127	12.7036
	gMej	ssDNA	+	10	29.1227	30.3225	28.8635	0.18078	0.389787	0.278008	2.10531	11.2782	10.5722	25.7818	15.2084	14.906
	gMej	ssDNA	-	100	28.4869	32.7266	33.0314	0.146408	0.359689	0.289705	0.534149	10.2518	10.4796	27.573	19.2478	19.3784
S8c	Target site	Donor	PolQi1 [µM]	Mutated reads (%)			NHEJ (+/-1 bp) (%)			MH-del (%)
	gDel	no	0	82.5132	74.752	79.0399	26.4084	24.137	23.947	28.2675	24.6405	27.9298
	gDel	no	0.1	82.2709	74.776	75.2399	25.0293	24.7288	23.0143	28.6952	23.4205	25.3742
	gDel	no	0.3	79.1533	72.5456	77.146	25.7252	23.246	23.506	24.6239	22.8883	25.3854
	gDel	no	1	76.2119	68.6444	75.796	25.7625	23.1931	25.078	22.3207	19.3847	22.5805
	gDel	no	3	72.5375	70.5518	78.915	25.2361	24.9966	26.6821	18.8684	17.8378	21.5862
	gDel	no	10	75.1472	72.1053	80.9517	28.0147	26.7691	29.0224	17.1489	15.5159	18.5605
	gIns	no	0	80.1228	74.9956	78.4319	43.6487	37.4978	39.6046	24.0731	24.0756	25.5643
	gIns	no	0.1	82.0509	71.1144	74.9591	43.9636	35.3118	38.0335	25.4105	23.0887	23.4932
	gIns	no	0.3	75.5105	69.9994	73.7016	40.9676	35.4847	37.5874	22.024	21.5086	22.8059
	gIns	no	1	74.2522	69.9151	72.8101	42.0862	36.9147	38.695	20.0193	19.5713	20.2758
	gIns	no	3	76.8754	69.8801	75.771	46.6063	39.2807	42.7814	16.7413	17.2315	18.6074
	gIns	no	10	78.8526	70.663	78.163	51.7279	44.4311	48.7546	13.5243	12.3276	14.4576
	gMej	no	0	83.0955	68.9758	79.3253	15.4591	12.8333	14.871	42.0556	34.8611	40.7035
	gMej	no	0.1	78.852	69.5955	78.5462	15.0181	13.0648	14.9268	37.8345	33.2589	38.0399
	gMej	no	0.3	82.3788	71.6019	76.3216	15.3917	13.3756	14.4294	37.6603	32.8774	35.5859
	gMej	no	1	76.961	66.737	72.6943	15.781	13.2054	14.7287	31.3517	29.7306	31.0289
	gMej	no	3	77.83	69.2791	75.389	17.1789	14.6036	16.4475	27.6882	26.3998	28.0669
	gMej	no	10	76.5725	71.7338	80.9088	18.772	17.7637	20.8866	23.4192	21.592	23.3057
S8d	Target site	Donor	PolQi2 [µM]	Mutated reads (%)			NHEJ (+/-1 bp) (%)			MH-del (%)
	gDel	no	0	82.7647	77.1406	79.0387	25.0354	24.6162	25.0519	30.085	26.1985	26.3093
	gDel	no	0.1	78.2759	67.9554	71.9502	28.6074	26.2317	27.3146	19.6648	15.7357	17.3121
	gDel	no	0.3	73.5972	66.9343	69.3539	27.1239	26.5734	27.4973	17.78	15.4205	15.8087
	gDel	no	1	68.483	66.2482	71.407	25.6633	26.4663	27.8968	15.8197	14.7672	16.2452
	gDel	no	3	68.8037	67.7488	69.1602	27.3829	26.5302	27.2017	14.6563	15.7155	15.546
	gDel	no	10	67.2593	65.4073	68.7857	25.5137	25.8	27.1331	15.0529	14.9273	15.6746
	gIns	no	0	82.3003	76.2296	78.3592	44.7214	39.5941	40.5935	24.7621	23.7638	24.6497
	gIns	no	0.1	76.8202	68.214	72.2928	47.8558	41.3222	43.8884	17.1162	15.3854	16.497
	gIns	no	0.3	73.7002	65.6856	70.8255	47.4357	40.92	43.5457	14.6832	13.6281	15.4629
	gIns	no	1	67.5989	66.2664	67.3546	45.3542	42.3639	43.059	12.1186	12.9112	12.9686
	gIns	no	3	62.7763	67.2327	70.1039	43.0443	44.023	46.215	10.3967	12.2199	12.6308
	gIns	no	10	65.6561	67.2069	67.6914	45.2692	44.3899	44.2952	10.7109	12.1662	12.2673
	gMej	no	0	82.0239	81.1539	79.811	15.4674	15.1566	14.9306	40.1308	41.6348	40.117
	gMej	no	0.1	76.6442	75.6637	72.8622	16.6469	16.6995	15.9423	31.2708	31.9477	30.4789
	gMej	no	0.3	74.1911	73.2243	70.0863	17.0982	16.6513	16.7618	28.196	29.1443	26.898
	gMej	no	1	73.115	72.1278	65.8571	17.9157	17.7751	15.8775	24.7479	25.7213	23.513
	gMej	no	3	68.7149	72.102	69.7613	18.1744	18.9216	18.64	20.3031	22.9707	21.1858
	gMej	no	10	65.4684	69.4972	69.6623	17.6499	18.0767	18.6698	18.4789	20.5663	20.3964
S8e	PolQi [uM]	PolQi1			PolQi2			ART558
	0	53.8	53.7	55.1	53.7	53.5	55.9	52.9	52.2	61.7
	0.1	51.6	48.9	49.1	37.8	36.2	35.2	51.2	48.1	51.3
	0.3	42.8	44.2	46.8	26.5	26	23.6	49.1	49.3	42.7
	1	30.2	39.4	38.4	15.9	9.8	13.4	40.1	37.7	38.1
	3	16.2	20.8	21.8	5.9	5.7	5.6	27.5	28.2	26.7
	10	1.9	4	5.3	1.6	1.5	1.7		9.9	11.1
S8f	Target site	Donor	AZD7648	PolQi	PolQi [µM]	Mutated reads (%)			NHEJ (+/-1 bp) (%)			MH-del (%)			KI (%)
	gMej	ssDNA	+	ART558	0	76.1107	74.4179	72.7973	1.27785	1.27812	1.36514	32.867	32.3242	32.6721	33.1487	31.8595	30.1738
	gMej	ssDNA	+	ART558	0.1	73.3245	73.1906	70.8754	1.58275	1.37493	1.41739	26.9829	27.5092	26.7169	35.3387	34.368	32.6952
	gMej	ssDNA	+	ART558	0.3	70.6605	69.6131	65.8176	1.40389	1.6862	1.40547	20.5861	20.5142	19.5095	40.48	39.3043	36.7598
	gMej	ssDNA	+	ART558	1	64.9099	64.876	65.9678	1.50776	1.45756	1.42131	12.9793	11.7002	13.0653	45.5013	47.1651	45.8314
	gMej	ssDNA	+	ART558	3	72.3196	60.2918	61.7999	2.19286	1.39967	1.52404	5.32039	5.30553	6.36944	63.4448	51.6433	51.2618
	gMej	ssDNA	+	ART558	10	68.2207	55.4447	56.3808	1.54074	1.46668	1.42821	14.4533	1.62359	2.50887	47.5477	52.3743	51.9875
	gMej	ssDNA	+	PolQi1	0	73.5147	75.6595	65.9553	1.38233	1.40915	1.10093	30.9202	29.7445	32.008	32.9036	36.4369	24.3189
	gMej	ssDNA	+	PolQi1	0.1	64.3437	70.5667	67.5374	1.37568	1.36267	1.28169	24.1578	27.2513	27.7383	29.6924	31.795	28.8009
	gMej	ssDNA	+	PolQi1	0.3	70.2003	67.8159	66.0355	1.56651	1.49226	1.36915	20.7642	18.9778	20.5003	39.6649	39.3118	35.6889
	gMej	ssDNA	+	PolQi1	1	70.1663	63.9505	59.2881	1.62053	1.56242	1.40855	10.8028	11.8448	12.7021	53.9352	45.5452	39.7717
	gMej	ssDNA	+	PolQi1	3	59.8179	64.8111	54.0587	1.3737	1.57644	1.32437	2.86917	4.88759	4.72713	55.1596	56.5774	46.3665
	gMej	ssDNA	+	PolQi1	10	58.3435	54.3288	51.0985	1.65233	1.19764	1.2944	0.654893	1.30662	1.21533	56.733	51.7926	48.5134
	gMej	ssDNA	+	PolQi2	0	73.3158	73.1905	68.4341	1.25006	1.46768	1.2183	31.7693	29.0803	31.0208	31.8032	34.3481	27.6973
	gMej	ssDNA	+	PolQi2	0.1	65.7484	71.3411	67.918	1.39514	1.35193	1.40214	12.4354	11.3484	12.5457	49.5502	56.4573	51.5003
	gMej	ssDNA	+	PolQi2	0.3	71.181	66.6298	68.6148	1.51422	1.47213	1.34364	6.79756	8.27184	7.01809	61.9516	55.6412	59.1889
	gMej	ssDNA	+	PolQi2	1	65.2267	66.1973	66.8537	1.62491	1.43078	1.47042	3.69763	4.0137	4.78146	59.8518	60.444	59.9378
	gMej	ssDNA	+	PolQi2	3	64.6549	56.2606	54.6668	1.43692	1.21459	1.27741	1.21795	1.43509	1.45647	62.4872	53.8184	52.3728
	gMej	ssDNA	+	PolQi2	10	63.9656	60.7671	63.7906	1.62323	1.51778	1.46185	0.535158	0.5427	0.62035	62.7284	59.5435	62.517
S8g	Target site	Donor	AZD7648	PolQi	PolQi [µM]	Mutated reads (%)			NHEJ (+/-1 bp) (%)			MH-del (%)
	gMej	no	+	ART558	0	63.5433	62.4688	73.9013	0.984789	0.957131	1.03221	52.9446	52.245	61.7272
	gMej	no	+	ART558	0.1	64.501	61.1788	65.6964	1.02655	0.951835	0.958742	51.235	48.0893	51.2847
	gMej	no	+	ART558	0.3	62.6493	63.9798	55.7514	0.817373	0.96189	0.876189	49.0664	49.2561	42.721
	gMej	no	+	ART558	1	52.8875	50.1043	50.2422	0.736705	0.732398	0.67545	40.0926	37.7036	38.0952
	gMej	no	+	ART558	3	36.7747	38.0616	35.8693	0.532817	0.381205	0.440364	27.5058	28.1961	26.6575
	gMej	no	+	ART558	10		13.7049	14.9596		0.282459	0.298859		9.8503	11.1026
	gMej	no	+	PolQi1	0	64.7128	64.5614	66.4378	0.854589	0.964276	0.945337	53.798	53.6757	55.1066
	gMej	no	+	PolQi1	0.1	65.9325	62.8736	62.913	1.06319	1.06358	0.930034	51.6048	48.8979	49.059
	gMej	no	+	PolQi1	0.3	55.5692	58.4645	61.5866	0.815945	1.00201	1.05151	42.8456	44.2432	46.751
	gMej	no	+	PolQi1	1	38.9661	52.767	51.8594	0.545626	0.897799	0.830151	30.2396	39.3888	38.3762
	gMej	no	+	PolQi1	3	20.5731	27.4208	29.4784	0.43674	0.403889	0.535321	16.1504	20.8285	21.842
	gMej	no	+	PolQi1	10	2.75778	5.71768	7.47592	0.22067	0.250844	0.234318	1.92467	3.96566	5.28856
	gMej	no	+	PolQi2	0	64.9153	64.6244	67.3489	0.962736	0.846513	0.957343	53.7087	53.5129	55.9445
	gMej	no	+	PolQi2	0.1	43.0133	41.5584	40.0465	0.520883	0.451185	0.390734	37.775	36.1845	35.1833
	gMej	no	+	PolQi2	0.3	29.3979	28.789	26.5852	0.34211	0.235414	0.324967	26.4652	26.0127	23.5651
	gMej	no	+	PolQi2	1	17.6396	10.7328	14.6995	0.268601	0.153067	0.223116	15.8521	9.83314	13.3711
	gMej	no	+	PolQi2	3	6.71368	6.44813	6.3396	0.207719	0.135384	0.148267	5.89947	5.72569	5.6449
	gMej	no	+	PolQi2	10	2.11166	1.9353	2.19087	0.117174	0.115676	0.130614	1.60012	1.54668	1.67704
S8h	Target site	Donor	AZD7648	PolQi	Mutated reads (%)			NHEJ (+/-1 bp) (%)			MH-del (%)			KI (%)
	gDel	ssDNA	-	-	88.9059	84.9916	84.7927	27.2965	27.0768	25.5461	12.8579	11.9391	12.2807	24.6096	23.3678	25.2908
	gDel	ssDNA	+	-	79.7642	74.5919	77.5506	1.48984	1.4105	1.13674	10.4409	7.97877	8.40628	62.0357	60.2693	63.2354
	gDel	ssDNA	+	1	69.8986	74.4211	77.7286	0.765796	0.883574	0.847696	2.55785	1.69653	1.41582	64.4082	70.6773	74.1099
	gDel	ssDNA	+	2	73.1906	72.4538	68.106	0.627058	0.732955	0.640704	0.232373	0.186235	0.360909	72.1374	71.4332	66.8884
	gIns	ssDNA	-	-	89.0084	85.4936	87.693	50.3238	46.2957	47.496	11.0205	10.3432	10.2097	17.8931	19.4023	20.6012
	gIns	ssDNA	+	-	83.1393	83.3916	82.6072	1.37866	1.06171	1.51988	14.4291	12.8665	12.4781	62.3156	64.7078	63.7197
	gIns	ssDNA	+	1	77.3412	81.5946	79.4606	1.05614	0.99425	1.11076	2.48504	2.41948	1.50884	72.9038	77.4416	76.2808
	gIns	ssDNA	+	2	80.0651	77.5417	75.0421	0.798639	0.906289	0.963589	0.71286	0.815414	0.846968	78.4205	75.6825	72.9771
S8i	Target site	Donor	AZD7648	PolQi	Mutated reads (%)			NHEJ (+/-1 bp) (%)			MH-del (%)			KI (%)
	gDel	ssDNA	-	-	97.4987	97.6681	97.8871	38.5833	39.4158	36.4003	21.3429	21.1776	22.8799	7.20618	6.81302	8.20304
	gDel	ssDNA	+	-	86.8898	90.6833	92.4899	3.31562	3.50363	3.57174	25.6683	33.4704	32.7578	45.5646	39.4046	40.4601
	gDel	ssDNA	+	1	87.281	85.0161	90.37	3.41104	1.62914	2.24388	25.064	18.4082	21.8495	45.2828	52.8449	48.9036
	gDel	ssDNA	+	2	86.8243	87.7259	87.3189	1.99621	2.14821	2.30713	8.07227	10.7699	11.4264	70.7162	68.7716	67.4856
	gIns	ssDNA	-	-	98.3935	97.8882	98.3998	47.8424	47.802	48.6643	28.0598	26.36	26.2587	3.17983	4.68309	4.78484
	gIns	ssDNA	+	-	95.1405	94.67	95.3077	3.44378	3.41845	3.42588	48.5312	49.221	52.1091	19.1348	20.6735	17.8568
	gIns	ssDNA	+	1	95.2035	74.2114	94.0276	4.66128	4.31631	5.26977	40.9199	24.542	34.8289	24.4908	23.5865	29.0821
	gIns	ssDNA	+	2	89.875	90.2349	93.5943	4.18132	3.01228	3.09347	25.2574	25.4773	24.7174	45.7149	48.5154	48.4016

## Sheet: Figure S9
Figure
S9b	Target site	Donor	AZD7648	PolQi	Mutated reads (%)	NHEJ (+/-1 bp) (%)	MH-del (%)	KI (%)
	HBEGF	no	-	-	82.1001	7.10361	48.3022	0
	HBEGF	no	+	-	77.5465	1.45103	60.055	0.04
	HBEGF	no	-	1	72.3309	7.42179	32.2006	0.04
	HBEGF	no	-	2	71.8047	8.18131	30.7468	0.05
	HBEGF	no	+	1	60.432	1.67678	41.1346	0.05
	HBEGF	no	+	2	36.2488	1.54562	22.9241	0.03
	HBEGF	ssDNA	-	-	87.8041	6.21047	12.8169	47.09
	HBEGF	ssDNA	+	-	88.375	0.766558	8.65015	71.98
	HBEGF	ssDNA	-	1	87.9514	6.07928	10.6811	48.87
	HBEGF	ssDNA	-	2	86.3134	5.99881	11.38	47.99
	HBEGF	ssDNA	+	1	78.1942	0.991577	6.62488	63.06
	HBEGF	ssDNA	+	2	70.7641	1.12615	5.3995	58.1
	HBEGF	plasmid	-	-	92.2347	5.88577	27.9706	34.55
	HBEGF	plasmid	+	-	90.4156	0.777159	31.0118	49.44
	HBEGF	plasmid	-	1	90.2851	6.26954	18.8165	40.28
	HBEGF	plasmid	-	2	88.8311	6.23279	15.5049	44.33
	HBEGF	plasmid	+	1	83.2579	0.715939	19.8265	53.35
	HBEGF	plasmid	+	2	81.0748	0.715968	9.61915	64.08
S9c	Target site	Donor	AZD7648	PolQi	Mutated reads (%)			NHEJ (+/-1 bp) (%)			MH-del (%)
	HBEGF	no	-	-	60.58	60.77	61.51	10.9	10.67	11.08	29.5331	30.869	30.6227
	HBEGF	no	+	-	47.18	52.37	49.19	1.59	1.93	1.81	34.8475	38.6514	36.3828
	HBEGF	no	-	1	49.56	49.92	48.01	13.9	12.46	12.03	15.753	17.0346	16.7059
	HBEGF	no	-	2	41.79	41.6	42.58	12.8	12.47	13.56	10.9487	10.7252	10.3583
	HBEGF	no	+	1	18.37	25.09	20.12	0.29	0.85	0.44	14.2011	18.5381	15.3423
	HBEGF	no	+	2	2.45	3.7	2.51	0.08	0.19	0.15	1.88931	2.98629	2.26227
	HBEGF	no	-	-	68.74	68.37	69.87	7.82	8.07	8.2	35.3275	36.3314	36.3687
	HBEGF	no	+	-	50.9	58.9	52.74	0.77	0.72	0.45	42.0868	47.9623	43.6446
	HBEGF	no	-	1	60.89	60.68	59.06	8.94	8.35	9.07	23.258	25.2036	23.1868
	HBEGF	no	-	2	53.99	51.62	50.34	9.71	9.33	7.88	16.1852	17.6758	16.8986
	HBEGF	no	+	1	26.65	32.87	29.98	0.19	0.25	0.32	20.529	25.7623	22.4899
	HBEGF	no	+	2	6.74	8.36	7.53	0.28	0.25	0.19	5.59731	6.81441	6.31365

[truncated: 5 more sheets: Figure S10, Figure S11, Figure 3 - fold changes, Figure 4 & S8 - fold changes, Figure 6 &]
